# Supplementary material for: N-(5-Cyano­nonan-5-yl)benzamide
Source: IUCrdata. 2023 Jul 28;8(Pt 7):x230639. doi: 10.1107/S2414314623006399 (PMC10626610; doi:10.1107/S2414314623006399)
Supplement: Supplementary file 1 [file x-08-x230639-sup1.cif]

##############################################################################
#                                                                            #
# This CIF contains the data for a data article accepted for                 #
# publication in IUCrData. It conforms to the requirements of                #
# Notes for Authors for IUCrData, and has been                               #
# peer reviewed under the auspices of IUCrData.                              #
#                                                                            #
# Full details of the Crystallographic Information File format               #
# are given in the paper "The Crystallographic Information File (CIF):       #
# a New Standard Archive File for Crystallography" by S. R. Hall, F. H.      #
# Allen and I. D. Brown [Acta Cryst. (1991), A47, 655-685].                  #
#                                                                            #
# The current version of the core CIF dictionary is obtainable from          #
# ftp://ftp.iucr.org/pub/cif_core.dic.                                       #
#                                                                            #
# Software is freely available for graphical display of the structure(s)     #
# in this CIF. For information consult the CIF software page                 #
# http://www.iucr.org/resources/cif/software.                                #
#                                                                            #
# This file may be used for bona fide research purposes within the           #
# scientific community so long as proper attribution is given to the data    # 
# article from which it was obtained.                                        #
#                                                                            #
##############################################################################
data_I
_audit_creation_method     'SHELXL-2018/3'
_journal_date_recd_electronic     2023-06-30
_journal_date_accepted     2023-07-21
_journal_name_full     'IUCrData'
_journal_year     2023
_journal_volume     8
_journal_issue      7
_journal_page_first     0
_journal_page_last     0
_journal_paper_category     HO
_journal_paper_doi     10.1107/S2414314623006399
_journal_coeditor_code     BV4049
_publ_contact_author_name     'Xueqing Song'
_publ_contact_author_address
;
University of the District of Columbia
Chemistry
4200 Connecticut Avenue, NW
Washington DC
20008
USA
;
_publ_contact_author_email     xsong@udc.edu
_publ_contact_author_fax     ?
_publ_contact_author_phone     ?
_publ_section_title
;
<i>N</i>-(5-Cyanononan-5-yl)benzamide
;
_publ_section_title_footnote     .
loop_
    _publ_author_name
    _publ_author_footnote
    _publ_author_address
    'Song, Xueqing' .
;
University of the District of Columbia
Chemistry
4200 Connecticut Avenue, NW
Washington DC
20008
USA
;
    'Li, William' .
;
University of the District of Columbia
Chemistry
4200 Connecticut Avenue, NW
Washington DC
20008
USA
;
_publ_section_synopsis
;
The title compound crystallizes in the orthorhombic space group <i>Pbca</i>
with eight formula units per unit cell. The N---H group forms an
intermolecular N---H...O hydrogen bond to the amide carbonyl O atom,
generating chains.
;
_chemical_name_systematic
;
<i>N</i>-(5-Cyanononan-5-yl)benzamide
;
_chemical_name_common     ?
_chemical_formula_moiety     'C17 H24 N2 O'
_chemical_formula_sum     'C17 H24 N2 O'
_chemical_formula_iupac     'C17 H24 N2 O'
_chemical_formula_weight     272.38
_chemical_melting_point     ?
_space_group_crystal_system     orthorhombic
_space_group_name_H-M_alt     'P b c a'
_space_group_name_Hall     '-P 2ac 2ab'
loop_
    _space_group_symop_operation_xyz
    'x, y, z'
    '-x+1/2, -y, z+1/2'
    '-x, y+1/2, -z+1/2'
    'x+1/2, -y+1/2, -z'
    '-x, -y, -z'
    'x-1/2, y, -z-1/2'
    'x, -y-1/2, z-1/2'
    '-x-1/2, y-1/2, z'
_cell_length_a     10.39390(10)
_cell_length_b     17.6680(2)
_cell_length_c     17.6653(2)
_cell_angle_alpha     90
_cell_angle_beta     90
_cell_angle_gamma     90
_cell_volume     3244.05(6)
_cell_formula_units_Z     8
_cell_measurement_reflns_used     10946
_cell_measurement_theta_min     4.2460
_cell_measurement_theta_max     77.8380
_cell_measurement_temperature     298(2)
_exptl_crystal_description     needle
_exptl_crystal_colour     'clear light colourless'
_exptl_crystal_size_max     0.055
_exptl_crystal_size_mid     0.028
_exptl_crystal_size_min     0.015
_exptl_crystal_density_diffrn     1.115
_exptl_crystal_density_meas     ?
_exptl_crystal_density_method     ?
_exptl_crystal_F_000     1184
_exptl_absorpt_coefficient_mu     0.541
_exptl_absorpt_correction_type     multi-scan
_exptl_absorpt_process_details
;
(CrysAlis PRO; Rigaku OD, 2023)
;
_exptl_absorpt_correction_T_min     0.85242
_exptl_absorpt_correction_T_max     1.00000
_diffrn_ambient_temperature     298(2)
_diffrn_source     'micro-focus sealed X-ray tube'
_diffrn_radiation_type     CuK\a
_diffrn_radiation_wavelength     1.54184
_diffrn_measurement_device_type
                             'XtaLAB Synergy, Single source at home/near, HyPix'
_diffrn_measurement_method     '\w scans'
_diffrn_detector_area_resol_mean     10.0000
_diffrn_reflns_number     15515
_diffrn_reflns_av_R_equivalents     0.0272
_diffrn_reflns_av_unetI/netI     0.0197
_diffrn_reflns_theta_min     5.006
_diffrn_reflns_theta_max     78.026
_diffrn_reflns_theta_full     67.684
_diffrn_measured_fraction_theta_max     0.958
_diffrn_measured_fraction_theta_full     0.990
_diffrn_reflns_limit_h_min     -10
_diffrn_reflns_limit_h_max     12
_diffrn_reflns_limit_k_min     -17
_diffrn_reflns_limit_k_max     22
_diffrn_reflns_limit_l_min     -22
_diffrn_reflns_limit_l_max     22
_refine_special_details     ?
_reflns_number_total     3322
_reflns_number_gt     2883
_reflns_threshold_expression     'I > 2\s(I)'
_refine_ls_structure_factor_coef     Fsqd
_refine_ls_matrix_type     full
_refine_ls_R_factor_all     0.0479
_refine_ls_R_factor_gt     0.0427
_refine_ls_wR_factor_gt     0.1088
_refine_ls_wR_factor_ref     0.1121
_refine_ls_goodness_of_fit_ref     1.079
_refine_ls_restrained_S_all     1.079
_refine_ls_number_reflns     3322
_refine_ls_number_parameters     188
_refine_ls_number_restraints     0
_refine_ls_hydrogen_treatment     mixed
_refine_ls_weighting_scheme     calc
_refine_ls_weighting_details
              'w=1/[\s^2^(Fo^2^)+(0.0401P)^2^+1.0520P] where P=(Fo^2^+2Fc^2^)/3'
_atom_sites_solution_hydrogens     mixed
_atom_sites_solution_primary     dual
_atom_sites_solution_secondary     difmap
_refine_ls_shift/su_max     0.000
_refine_ls_shift/su_mean     0.000
_refine_diff_density_max     0.243
_refine_diff_density_min     -0.191
_refine_ls_extinction_method
;
SHELXL2018 (Sheldrick 2015b)
;
_refine_ls_extinction_coef     0.00252(16)
_refine_ls_extinction_expression
                                  'Fc^*^=kFc[1+0.001xFc^2^\l^3^/sin(2\q)]^-1/4^'
loop_
    _atom_type_symbol
    _atom_type_description
    _atom_type_scat_dispersion_real
    _atom_type_scat_dispersion_imag
    _atom_type_scat_source
    'C' 'C' 0.0181 0.0091
                         'International Tables Vol C Tables 4.2.6.8 and 6.1.1.4'
    'H' 'H' 0.0000 0.0000
                         'International Tables Vol C Tables 4.2.6.8 and 6.1.1.4'
    'N' 'N' 0.0311 0.0180
                         'International Tables Vol C Tables 4.2.6.8 and 6.1.1.4'
    'O' 'O' 0.0492 0.0322
                         'International Tables Vol C Tables 4.2.6.8 and 6.1.1.4'
_computing_data_collection
;
CrysAlis PRO  (Rigaku OD, 2023)
;
_computing_cell_refinement
;
CrysAlis PRO  (Rigaku OD, 2023)
;
_computing_data_reduction
;
CrysAlis PRO  (Rigaku OD, 2023)
;
_computing_structure_solution
;
SHELXT  (Sheldrick, 2015a)
;
_computing_structure_refinement
;
SHELXL2018 (Sheldrick, 2015b)
;
_computing_molecular_graphics
;
OLEX2 (Dolomanov <i>et al.</i>,  2009)
;
_computing_publication_material
;
OLEX2 (Dolomanov <i>et al.</i>,  2009)
;
loop_
    _atom_site_type_symbol
    _atom_site_label
    _atom_site_fract_x
    _atom_site_fract_y
    _atom_site_fract_z
    _atom_site_U_iso_or_equiv
    _atom_site_adp_type
    _atom_site_calc_flag
    _atom_site_occupancy
    _atom_site_disorder_assembly
    _atom_site_disorder_group
    O O1 0.68510(9) 0.39486(6) 0.24909(6) 0.0447(3) Uani d 1 . .
    N N2 0.47630(10) 0.42156(6) 0.27067(6) 0.0354(3) Uani d 1 . .
    H H2N 0.3976(15) 0.4095(8) 0.2635(9) 0.039(4) Uiso d 1 . .
    N N3 0.63961(13) 0.41287(9) 0.43755(8) 0.0585(4) Uani d 1 . .
    C C1 0.57087(12) 0.38404(7) 0.23375(7) 0.0346(3) Uani d 1 . .
    C C2 0.53211(12) 0.32919(7) 0.17351(7) 0.0370(3) Uani d 1 . .
    C C3 0.62231(15) 0.27549(8) 0.15148(9) 0.0458(3) Uani d 1 . .
    H H3 0.702073 0.273870 0.175283 0.055 Uiso calc 1 . .
    C C4 0.59447(18) 0.22447(8) 0.09449(10) 0.0563(4) Uani d 1 . .
    H H4 0.655468 0.188838 0.079870 0.068 Uiso calc 1 . .
    C C5 0.4763(2) 0.22650(9) 0.05942(10) 0.0629(5) Uani d 1 . .
    H H5 0.457268 0.191991 0.021279 0.075 Uiso calc 1 . .
    C C6 0.38608(18) 0.27953(10) 0.08067(10) 0.0618(4) Uani d 1 . .
    H H6 0.306382 0.280710 0.056764 0.074 Uiso calc 1 . .
    C C7 0.41359(14) 0.33116(9) 0.13756(9) 0.0485(4) Uani d 1 . .
    H H7 0.352624 0.367046 0.151570 0.058 Uiso calc 1 . .
    C C8 0.13369(18) 0.42176(12) 0.51281(11) 0.0687(5) Uani d 1 . .
    H H8A 0.130708 0.369920 0.496635 0.103 Uiso calc 1 . .
    H H8B 0.048757 0.438170 0.526484 0.103 Uiso calc 1 . .
    H H8C 0.189651 0.426219 0.555814 0.103 Uiso calc 1 . .
    C C9 0.18399(14) 0.47054(9) 0.44905(9) 0.0487(4) Uani d 1 . .
    H H9A 0.190157 0.522524 0.466342 0.058 Uiso calc 1 . .
    H H9B 0.123469 0.469132 0.407272 0.058 Uiso calc 1 . .
    C C10 0.31508(13) 0.44461(8) 0.42125(8) 0.0431(3) Uani d 1 . .
    H H10A 0.371536 0.437325 0.464367 0.052 Uiso calc 1 . .
    H H10B 0.306043 0.396317 0.395690 0.052 Uiso calc 1 . .
    C C11 0.37556(13) 0.50125(7) 0.36746(8) 0.0388(3) Uani d 1 . .
    H H11A 0.390117 0.547983 0.394978 0.047 Uiso calc 1 . .
    H H11B 0.314076 0.512110 0.327604 0.047 Uiso calc 1 . .
    C C12 0.50346(12) 0.47737(7) 0.33020(7) 0.0356(3) Uani d 1 . .
    C C13 0.57641(13) 0.54701(8) 0.29944(8) 0.0433(3) Uani d 1 . .
    H H13A 0.595421 0.580531 0.341460 0.052 Uiso calc 1 . .
    H H13B 0.657822 0.530128 0.278570 0.052 Uiso calc 1 . .
    C C14 0.50566(16) 0.59173(8) 0.23929(9) 0.0510(4) Uani d 1 . .
    H H14A 0.424038 0.608940 0.259590 0.061 Uiso calc 1 . .
    H H14B 0.487752 0.558979 0.196493 0.061 Uiso calc 1 . .
    C C15 0.58252(18) 0.65952(9) 0.21246(11) 0.0601(4) Uani d 1 . .
    H H15A 0.604988 0.690289 0.255974 0.072 Uiso calc 1 . .
    H H15B 0.661983 0.641748 0.189802 0.072 Uiso calc 1 . .
    C C16 0.5124(2) 0.70834(11) 0.15573(11) 0.0803(6) Uani d 1 . .
    H H16A 0.504894 0.681592 0.108633 0.120 Uiso calc 1 . .
    H H16B 0.559606 0.754376 0.147875 0.120 Uiso calc 1 . .
    H H16C 0.428131 0.720084 0.174612 0.120 Uiso calc 1 . .
    C C17 0.58394(13) 0.44031(8) 0.38925(8) 0.0413(3) Uani d 1 . .
loop_
    _atom_site_aniso_label
    _atom_site_aniso_U_11
    _atom_site_aniso_U_22
    _atom_site_aniso_U_33
    _atom_site_aniso_U_12
    _atom_site_aniso_U_13
    _atom_site_aniso_U_23
    O1 0.0285(5) 0.0569(6) 0.0487(5) 0.0014(4) 0.0003(4) -0.0047(5)
    N2 0.0269(5) 0.0385(6) 0.0409(6) -0.0016(4) 0.0001(4) -0.0063(4)
    N3 0.0533(8) 0.0720(9) 0.0503(7) 0.0081(7) -0.0086(6) -0.0002(6)
    C1 0.0304(6) 0.0375(6) 0.0359(6) 0.0015(5) 0.0029(5) 0.0027(5)
    C2 0.0373(7) 0.0361(6) 0.0377(6) 0.0003(5) 0.0048(5) 0.0007(5)
    C3 0.0473(8) 0.0395(7) 0.0506(8) 0.0057(6) 0.0068(6) 0.0012(6)
    C4 0.0712(11) 0.0392(7) 0.0584(9) 0.0067(7) 0.0142(8) -0.0052(7)
    C5 0.0875(13) 0.0489(9) 0.0523(9) -0.0082(8) 0.0043(9) -0.0148(7)
    C6 0.0600(10) 0.0696(11) 0.0558(9) -0.0041(8) -0.0106(8) -0.0160(8)
    C7 0.0430(8) 0.0544(8) 0.0482(8) 0.0044(6) -0.0027(6) -0.0104(6)
    C8 0.0595(10) 0.0813(12) 0.0653(11) -0.0059(9) 0.0233(9) 0.0014(9)
    C9 0.0400(8) 0.0557(8) 0.0505(8) -0.0011(6) 0.0079(6) -0.0062(7)
    C10 0.0412(7) 0.0439(7) 0.0442(7) 0.0006(6) 0.0068(6) -0.0020(6)
    C11 0.0358(7) 0.0384(7) 0.0422(7) 0.0023(5) 0.0031(5) -0.0042(5)
    C12 0.0314(6) 0.0374(6) 0.0380(6) -0.0012(5) 0.0000(5) -0.0041(5)
    C13 0.0384(7) 0.0405(7) 0.0509(8) -0.0066(6) 0.0051(6) -0.0052(6)
    C14 0.0580(9) 0.0457(8) 0.0491(8) -0.0105(7) 0.0018(7) 0.0016(6)
    C15 0.0675(11) 0.0460(8) 0.0668(10) -0.0092(8) 0.0102(9) 0.0051(7)
    C16 0.1201(18) 0.0588(11) 0.0620(11) -0.0232(11) -0.0118(12) 0.0109(9)
    C17 0.0350(7) 0.0459(7) 0.0428(7) -0.0001(6) -0.0003(6) -0.0064(6)
_geom_special_details
;
All e.s.d.'s (except the e.s.d. in the dihedral angle between two l.s. planes)
are estimated using the full covariance matrix. The cell e.s.d.'s are taken
into account individually in the estimation of e.s.d.'s in distances, angles
and torsion angles; correlations between e.s.d.'s in cell parameters are only
used when they are defined by crystal symmetry. An approximate (isotropic)
treatment of cell e.s.d.'s is used for estimating e.s.d.'s involving l.s.
planes.
;
loop_
    _geom_bond_atom_site_label_1
    _geom_bond_atom_site_label_2
    _geom_bond_site_symmetry_2
    _geom_bond_distance
    _geom_bond_publ_flag
    O1 C1 . 1.2327(15) ?
    N2 C1 . 1.3531(16) ?
    N2 C12 . 1.4691(16) ?
    N2 H2N . 0.855(16) ?
    N3 C17 . 1.1393(19) ?
    C1 C2 . 1.4946(18) ?
    C2 C7 . 1.386(2) ?
    C2 C3 . 1.3894(19) ?
    C3 C4 . 1.382(2) ?
    C3 H3 . 0.9300 ?
    C4 C5 . 1.376(3) ?
    C4 H4 . 0.9300 ?
    C5 C6 . 1.377(3) ?
    C5 H5 . 0.9300 ?
    C6 C7 . 1.387(2) ?
    C6 H6 . 0.9300 ?
    C7 H7 . 0.9300 ?
    C8 C9 . 1.512(2) ?
    C8 H8A . 0.9600 ?
    C8 H8B . 0.9600 ?
    C8 H8C . 0.9600 ?
    C9 C10 . 1.5191(19) ?
    C9 H9A . 0.9700 ?
    C9 H9B . 0.9700 ?
    C10 C11 . 1.5164(19) ?
    C10 H10A . 0.9700 ?
    C10 H10B . 0.9700 ?
    C11 C12 . 1.5422(17) ?
    C11 H11A . 0.9700 ?
    C11 H11B . 0.9700 ?
    C12 C17 . 1.4888(19) ?
    C12 C13 . 1.5439(18) ?
    C13 C14 . 1.515(2) ?
    C13 H13A . 0.9700 ?
    C13 H13B . 0.9700 ?
    C14 C15 . 1.516(2) ?
    C14 H14A . 0.9700 ?
    C14 H14B . 0.9700 ?
    C15 C16 . 1.510(3) ?
    C15 H15A . 0.9700 ?
    C15 H15B . 0.9700 ?
    C16 H16A . 0.9600 ?
    C16 H16B . 0.9600 ?
    C16 H16C . 0.9600 ?
loop_
    _geom_angle_atom_site_label_1
    _geom_angle_atom_site_label_2
    _geom_angle_atom_site_label_3
    _geom_angle_site_symmetry_1
    _geom_angle_site_symmetry_3
    _geom_angle
    _geom_angle_publ_flag
    C1 N2 C12 . . 122.30(11) ?
    C1 N2 H2N . . 120.1(10) ?
    C12 N2 H2N . . 117.2(10) ?
    O1 C1 N2 . . 121.18(12) ?
    O1 C1 C2 . . 121.11(11) ?
    N2 C1 C2 . . 117.71(11) ?
    C7 C2 C3 . . 119.23(13) ?
    C7 C2 C1 . . 123.33(12) ?
    C3 C2 C1 . . 117.41(12) ?
    C4 C3 C2 . . 120.54(15) ?
    C4 C3 H3 . . 119.7 ?
    C2 C3 H3 . . 119.7 ?
    C5 C4 C3 . . 119.85(15) ?
    C5 C4 H4 . . 120.1 ?
    C3 C4 H4 . . 120.1 ?
    C4 C5 C6 . . 120.18(15) ?
    C4 C5 H5 . . 119.9 ?
    C6 C5 H5 . . 119.9 ?
    C5 C6 C7 . . 120.29(16) ?
    C5 C6 H6 . . 119.9 ?
    C7 C6 H6 . . 119.9 ?
    C2 C7 C6 . . 119.91(14) ?
    C2 C7 H7 . . 120.0 ?
    C6 C7 H7 . . 120.0 ?
    C9 C8 H8A . . 109.5 ?
    C9 C8 H8B . . 109.5 ?
    H8A C8 H8B . . 109.5 ?
    C9 C8 H8C . . 109.5 ?
    H8A C8 H8C . . 109.5 ?
    H8B C8 H8C . . 109.5 ?
    C8 C9 C10 . . 112.28(14) ?
    C8 C9 H9A . . 109.1 ?
    C10 C9 H9A . . 109.1 ?
    C8 C9 H9B . . 109.1 ?
    C10 C9 H9B . . 109.1 ?
    H9A C9 H9B . . 107.9 ?
    C11 C10 C9 . . 112.05(12) ?
    C11 C10 H10A . . 109.2 ?
    C9 C10 H10A . . 109.2 ?
    C11 C10 H10B . . 109.2 ?
    C9 C10 H10B . . 109.2 ?
    H10A C10 H10B . . 107.9 ?
    C10 C11 C12 . . 116.38(11) ?
    C10 C11 H11A . . 108.2 ?
    C12 C11 H11A . . 108.2 ?
    C10 C11 H11B . . 108.2 ?
    C12 C11 H11B . . 108.2 ?
    H11A C11 H11B . . 107.3 ?
    N2 C12 C17 . . 108.31(10) ?
    N2 C12 C11 . . 108.88(10) ?
    C17 C12 C11 . . 107.80(11) ?
    N2 C12 C13 . . 112.17(11) ?
    C17 C12 C13 . . 108.73(11) ?
    C11 C12 C13 . . 110.83(10) ?
    C14 C13 C12 . . 115.10(11) ?
    C14 C13 H13A . . 108.5 ?
    C12 C13 H13A . . 108.5 ?
    C14 C13 H13B . . 108.5 ?
    C12 C13 H13B . . 108.5 ?
    H13A C13 H13B . . 107.5 ?
    C13 C14 C15 . . 112.07(14) ?
    C13 C14 H14A . . 109.2 ?
    C15 C14 H14A . . 109.2 ?
    C13 C14 H14B . . 109.2 ?
    C15 C14 H14B . . 109.2 ?
    H14A C14 H14B . . 107.9 ?
    C16 C15 C14 . . 113.86(16) ?
    C16 C15 H15A . . 108.8 ?
    C14 C15 H15A . . 108.8 ?
    C16 C15 H15B . . 108.8 ?
    C14 C15 H15B . . 108.8 ?
    H15A C15 H15B . . 107.7 ?
    C15 C16 H16A . . 109.5 ?
    C15 C16 H16B . . 109.5 ?
    H16A C16 H16B . . 109.5 ?
    C15 C16 H16C . . 109.5 ?
    H16A C16 H16C . . 109.5 ?
    H16B C16 H16C . . 109.5 ?
    N3 C17 C12 . . 175.77(15) ?
loop_
    _geom_torsion_atom_site_label_1
    _geom_torsion_atom_site_label_2
    _geom_torsion_atom_site_label_3
    _geom_torsion_atom_site_label_4
    _geom_torsion_site_symmetry_1
    _geom_torsion_site_symmetry_2
    _geom_torsion_site_symmetry_3
    _geom_torsion_site_symmetry_4
    _geom_torsion
    _geom_torsion_publ_flag
    C12 N2 C1 O1 . . . . 0.53(19) ?
    C12 N2 C1 C2 . . . . -179.26(11) ?
    O1 C1 C2 C7 . . . . -159.19(14) ?
    N2 C1 C2 C7 . . . . 20.60(19) ?
    O1 C1 C2 C3 . . . . 18.64(18) ?
    N2 C1 C2 C3 . . . . -161.57(12) ?
    C7 C2 C3 C4 . . . . -0.1(2) ?
    C1 C2 C3 C4 . . . . -178.02(13) ?
    C2 C3 C4 C5 . . . . -0.3(2) ?
    C3 C4 C5 C6 . . . . 0.4(3) ?
    C4 C5 C6 C7 . . . . -0.1(3) ?
    C3 C2 C7 C6 . . . . 0.4(2) ?
    C1 C2 C7 C6 . . . . 178.21(14) ?
    C5 C6 C7 C2 . . . . -0.3(3) ?
    C8 C9 C10 C11 . . . . -169.86(13) ?
    C9 C10 C11 C12 . . . . -174.73(12) ?
    C1 N2 C12 C17 . . . . -55.56(15) ?
    C1 N2 C12 C11 . . . . -172.52(11) ?
    C1 N2 C12 C13 . . . . 64.45(15) ?
    C10 C11 C12 N2 . . . . 75.12(14) ?
    C10 C11 C12 C17 . . . . -42.17(15) ?
    C10 C11 C12 C13 . . . . -161.06(12) ?
    N2 C12 C13 C14 . . . . 61.10(15) ?
    C17 C12 C13 C14 . . . . -179.14(12) ?
    C11 C12 C13 C14 . . . . -60.82(15) ?
    C12 C13 C14 C15 . . . . 179.43(13) ?
    C13 C14 C15 C16 . . . . -176.64(15) ?
loop_
    _geom_hbond_atom_site_label_D
    _geom_hbond_atom_site_label_H
    _geom_hbond_atom_site_label_A
    _geom_hbond_site_symmetry_A
    _geom_hbond_distance_DH
    _geom_hbond_distance_HA
    _geom_hbond_distance_DA
    _geom_hbond_angle_DHA
    _geom_hbond_publ_flag
    C7 H7 O1 6_556 0.93 2.52 3.3046(17) 142.0 yes
    N2 H2N O1 6_556 0.860(16) 2.229(16) 3.0829(13) 171.7(13) yes
_shelx_space_group_comment
;
The symmetry employed for this shelxl refinement is uniquely defined
by the following loop, which should always be used as a source of
symmetry information in preference to the above space-group names.
They are only intended as comments.
;
_shelx_estimated_absorpt_T_min     0.971
_shelx_estimated_absorpt_T_max     0.992
_shelx_hkl_file
;
   0   0   2 407940. 9212.10   9
   0   0   2 407695. 9250.70   6
   0   0   3-6.35051 25.8482   6
   0   0   3 3.65528 17.3054   9
   0   0   4 101.830 29.2070   9
   0   0   5 6.11332 20.0162   9
   0   0   6 293748. 6759.76   9
   0   0   7 43.3194 33.1392   9
   0   0  12 69320.2 1741.32   2
   0   0  13 9.73944 39.6426   2
   0   0  14 2011.27 159.829   2
   0   0  15-11.7631 53.2150   7
   0   0  15-11.3242 49.9951   2
   0   0  16 3576.64 230.766   7
   0   0  16 3618.22 228.390   2
   0   0  17 22.8397 62.7691   2
   0   0  17 12.0502 59.4801   7
   0   0  18 929.638 116.564   7
   0   0  19-10.0479 56.1115   7
   0   0  20-41.6235 47.9279   7
   0   0  21-6.30330 39.8437   7
   0   0  22 11.9175 22.5294   7
   0  -1   0 6.08189 4.90409   8
   0   1   1-2.55743 8.74582   6
   0   1   2 17.3887 19.1924   6
   0   1   2 3.44385 13.1678   5
   0  -1   2 3.23252 15.6337   9
   0   1   3 6.34404 21.6954   6
   0  -1   3 8.71975 18.7614   9
   0   1   4-8.59101 33.9236   6
   0  -1   4 5.52074 23.1223   9
   0   1   5 22.2706 34.7615   6
   0  -1   5-6.70319 26.4691   9
   0   1   6 13.7746 52.6661   6
   0  -1   6 15.8359 31.2678   9
   0  -1   7-9.04044 32.1786   9
   0  -1   8-10.4112 30.8340   9
   0  -1   9 11.6894 36.4922   9
   0  -1  12-8.76587 40.5890   2
   0  -1  13-19.5149 39.7178   2
   0  -1  14-21.3017 50.4273   2
   0  -1  15-23.4179 54.2160   7
   0  -1  15 22.6288 49.9512   2
   0  -1  16-24.1835 59.6839   7
   0  -1  16 11.5909 60.5473   2
   0  -1  17-11.9565 57.8252   7
   0  -1  17-22.7372 61.4715   2
   0  -1  18-11.2257 57.5834   7
   0  -1  19-69.5289 56.3493   7
   0  -1  20-24.5767 53.0344   7
   0  -1  21 24.6551 42.1601   7
   0  -1  22-22.8901 23.8245   7
   0   2   0 183407. 4155.33   6
   0  -2   0 180095. 4114.80   8
   0  -2  -1 348637. 7941.84   8
   0   2   1 362324. 7999.31   6
   0   2   2 15715.4 434.011   5
   0   2   2 15548.1 453.491   6
   0   2   3 46887.2 1173.18   5
   0  -2   3 48242.4 1178.45   9
   0   2   3 45655.4 1201.27   6
   0   2   4 289290. 6711.71   5
   0   2   4 298651. 6759.39   6
   0  -2   4 289742. 6702.59   9
   0   2   5 51112.8 1377.11   6
   0  -2   5 50947.7 1310.34   9
   0   2   6 39621.7 1136.26   6
   0  -2   6 37193.9 1034.55   9
   0   2   7 90125.7 2351.86   6
   0  -2   7 87981.1 2207.76   9
   0   2   8 17561.5 716.840   6
   0  -2   8 17423.2 595.700   9
   0  -2   9 27375.1 852.587   9
   0  -2  10 957.639 123.433   9
   0  -2  11 111878. 2822.84   9
   0   2  12 14583.1 502.820   3
   0  -2  12 14603.1 490.904   2
   0   2  12 14736.9 492.205   2
   0   2  13 2425.67 176.455   3
   0  -2  13 2352.49 168.623   2
   0  -2  14 8138.47 353.342   2
   0  -2  15 10779.0 433.855   7
   0   2  15 9852.19 421.228   7
   0  -2  15 11390.6 434.773   2
   0  -2  16 14768.2 527.521   7
   0  -2  16 14169.2 513.429   2
   0  -2  17 211.572 75.3481   7
   0  -2  18 493.889 90.6796   7
   0  -2  19 1907.68 149.866   7
   0  -2  20 1545.05 123.009   7
   0   2  21 2316.82 133.122   7
   0  -2  21 2285.75 130.824   7
   0   2  22-7.20413 24.1173   7
   0  -2  22-6.84062 21.3547   7
   0   2 -22 11.0477 20.8837   1
   0   3   0-17.2864 21.2840   6
   0  -3   0 3.07013 16.0379   8
   0   3   1 5.99694 20.5137   6
   0  -3  -1 33.3369 15.7767   8
   0   3   2 19.8062 24.3873   6
   0   3   2 10.9357 24.1407   5
   0  -3  -2 8.54243 11.7406   8
   0   3   3-24.1823 28.6910   6
   0   3   3 18.8077 24.7556   5
   0  -3   3 7.14662 28.2200   9
   0   3   4 10.0180 38.3172   6
   0  -3   4 8.15726 31.2065   9
   0   3   5-12.1415 59.9320   6
   0   3   5-18.2581 45.9559   5
   0  -3   5-27.8166 40.9388   9
   0   3   6-14.5462 45.4187   6
   0  -3   6 114.996 47.3019   9
   0   3   7 17.4050 54.3404   6
   0  -3   7 46.1913 36.0591   9
   0   3   8 20.7695 57.9920   6
   0  -3   8-12.6980 43.4234   9
   0   3   9 24.1984 63.2027   6
   0  -3   9-13.7643 45.0665   9
   0  -3  10 29.5182 41.2153   9
   0  -3  11 47.2229 41.1265   9
   0   3  12 9.69542 43.8625   3
   0   3  12 26.5143 39.9843   2
   0  -3  12 17.8473 37.3768   2
   0   3  13 10.7614 49.8287   3
   0   3  13-19.6062 39.9011   2
   0  -3  13 19.7257 41.3083   2
   0  -3  14-10.6631 49.3738   2
   0   3  14-11.6944 48.9795   3
   0   3  14 53.3121 45.8812   2
   0  -3  15-22.9322 53.0916   7
   0   3  15 11.6729 46.0933   7
   0   3  15 11.2656 49.7355   2
   0  -3  15 33.6731 48.2989   2
   0   3  16 22.9262 53.0775   2
   0   3  16-11.9267 60.0347   7
   0  -3  16-11.7171 61.2061   7
   0   3  17 44.5871 58.2293   2
   0   3  17-69.8782 61.9156   7
   0  -3  17-11.4236 54.0856   7
   0  -3  18-31.6850 64.2723   7
   0   3  18-10.7818 55.3063   7
   0   3  18 41.0934 58.2599   2
   0  -3  19 9.17463 52.0302   7
   0   3  19-37.5240 56.3324   7
   0   3  20-30.3703 47.9949   7
   0  -3  20-7.38633 43.7520   7
   0   3  21-5.51137 31.2548   7
   0   3  22 18.1843 18.6870   7
   0   3 -22 10.1327 19.4445   1
   0  -4   0 36726.4 917.822   8
   0   4   0 37157.3 989.166   6
   0  -4  -1 147434. 3375.75   8
   0   4   1 145742. 3476.19   6
   0   4   2 458170. 10725.2   5
   0   4   2 480318. 10752.3   6
   0  -4  -2 472282. 10630.4   8
   0   4   3 97593.8 2463.20   5
   0   4   3 100895. 2507.99   6
   0  -4   3 106221. 2503.95   9
   0  -4  -3 103810. 2364.06   8
   0   4   4 910570. 19389.7   5
   0   4   4 889780. 19450.1   6
   0  -4   4 872494. 19416.5   9
   0  -4   5 341827. 7908.78   9
   0   4   5 340129. 7890.44   5
   0   4   5 342330. 7955.29   6
   0   4   6 131619. 3322.23   6
   0  -4   6 134646. 3260.54   9
   0   4   7 114634. 3020.95   6
   0  -4   7 119673. 2931.74   9
   0   4   8 171784. 4362.87   6
   0  -4   8 175241. 4223.71   9
   0   4   9 4938.28 378.259   6
   0  -4   9 5222.47 313.245   9
   0   4  10 4018.81 361.031   6
   0  -4  10 4022.39 278.383   9
   0  -4  11 15641.3 633.963   9
   0   4  11 16249.8 524.304   3
   0   4  12 3724.35 203.484   2
   0  -4  12 3701.74 204.013   2
   0  -4  12 3108.17 252.168   9
   0   4  12 3336.27 203.977   3
   0   4  13 478.860 84.3440   3
   0  -4  13 674.668 96.9414   2
   0   4  13 720.225 95.4211   2
   0   4  14 4666.07 266.665   3
   0   4  14 5137.58 264.417   2
   0  -4  14 4679.83 256.671   7
   0   4  14 5057.81 266.008   7
   0   4  15 3006.77 216.127   3
   0   4  15 3130.96 208.237   2
   0   4  15 3323.61 215.597   7
   0  -4  15 3114.36 208.066   7
   0   4  16 4335.05 247.129   2
   0  -4  16 4317.60 250.239   7
   0   4  16 4482.05 253.380   7
   0   4  17 10189.3 404.684   2
   0   4  17 9946.70 405.889   7
   0  -4  17 9759.19 401.659   7
   0   4  18 59.4910 51.8229   2
   0   4  18 123.007 69.3955   7
   0  -4  18 69.8494 53.0756   7
   0   4  19 3345.93 191.057   2
   0  -4  19 3297.25 189.547   7
   0   4  19 3276.53 189.841   7
   0  -4  20 300.451 59.0488   7
   0   4  20 361.536 61.4515   7
   0   4 -21 416.092 58.0193   1
   0  -4  21 332.171 46.3317   7
   0   4  21 350.638 50.3826   7
   0   4 -22 43.9281 18.5377   1
   0   5   0 9.94390 39.2664   6
   0   5   1-10.1382 36.0853   6
   0  -5  -1 4.46095 19.6943   8
   0   5   2-10.2854 33.6759   6
   0  -5  -2 11.4082 19.8646   8
   0  -5   3 10.9816 35.9559   9
   0   5   3-22.8917 40.7405   6
   0  -5  -3 19.5110 18.7203   8
   0   5   3 37.3192 36.8419   5
   0  -5   4-11.8937 40.6733   9
   0   5   4 51.5678 56.9158   6
   0  -5  -4 15.2279 17.5317   8
   0   5   4-10.0285 29.7002   5
   0  -5   5 12.9586 51.1861   9
   0   5   5 11.1654 34.8795   5
   0  -5  -5 68.7776 21.4205   8
   0   5   6-12.6333 37.4142   5
   0   5   6-17.2270 58.9110   6
   0  -5  -6 6.78807 16.0687   8
   0  -5   6-28.2553 44.1030   9
   0  -5   7 30.7245 47.9578   9
   0   5   7-19.8188 101.662   6
   0  -5   8-16.5747 36.5871   9
   0   5   8 22.7069 63.4017   6
   0  -5   9 17.5302 42.3897   9
   0   5   9-26.2996 73.4329   6
   0  -5  10 18.4395 40.7076   9
   0   5  10 60.5450 84.5281   6
   0  -5  11 37.7311 49.2772   9
   0   5  11 34.1424 82.5615   6
   0   5  11 17.9559 34.3305   3
   0   5  12 10.0553 44.3931   3
   0  -5  12 19.1275 42.2231   9
   0   5  12 9.05110 36.8413   2
   0   5  13 9.92880 45.9737   2
   0   5  13-11.0500 44.9769   3
   0  -5  13-19.5828 48.3300   7
   0   5  14-21.5375 54.2063   7
   0   5  14 21.2745 50.3604   2
   0  -5  14 10.4888 51.7715   7
   0   5  14 11.8391 52.2674   3
   0   5  15-12.2873 54.2467   3
   0  -5  15 10.8924 50.4354   7
   0   5  15 11.2077 51.8954   7
   0   5  15-18.8764 32.8688  11
   0   5  15-11.0476 51.1539   2
   0   5  16 11.0276 52.2087   2
   0   5  16-11.1796 60.4484   7
   0   5  17-20.9625 52.7642   2
   0   5  17-53.1239 65.5054   7
   0  -5  17-10.2924 49.7812   7
   0  -5  18-55.1701 62.2319   7
   0   5  18-9.52526 57.9672   7
   0   5  18 18.8440 54.2374   2
   0  -5  19-15.2984 44.6733   7
   0   5  19-7.97142 42.3772   7
   0   5  19 39.6090 47.5688   2
   0   5  20-12.1630 34.4878   7
   0  -5  20 5.72820 31.9883   7
   0   5 -21 4.90795 29.4712   1
   0  -5  21-3.37389 21.0648   7
   0   6   0 427887. 9872.58   6
   0   6  -1 32826.6 1005.57   6
   0   6   1 35573.9 1020.36   6
   0   6   2 9641.35 409.331   6
   0  -6  -2 9015.27 296.072   8
   0  -6  -3 163234. 3785.74   8
   0  -6   3 164058. 3984.67   9
   0   6   3 170237. 3994.73   6
   0   6   3 164513. 3950.32   5
   0  -6  -4 290336. 6595.61   8
   0  -6   4 290806. 6831.12   9
   0   6   4 294669. 6853.31   6
   0   6   4 286917. 6781.59   5
   0  -6  -5 29621.2 736.508   8
   0   6   5 30557.3 991.172   6
   0   6   5 31532.7 927.948   5
   0  -6   5 30986.9 968.636   9
   0   6   6 498754. 11336.2   6
   0   6   6 486019. 11219.0   5
   0  -6   6 474992. 11264.6   9
   0   6   7 13770.2 632.036   6
   0   6   7 13305.2 553.050   5
   0  -6   7 13649.5 583.746   9
   0   6   8 19491.7 820.096   6
   0  -6   8 18865.2 742.337   9
   0   6   9 8963.74 545.620   6
   0  -6   9 9189.65 478.257   9
   0   6  10 5083.09 428.739   6
   0  -6  10 5554.49 363.438   9
   0  -6  11 973.831 155.471   9
   0   6  11 1082.94 110.413   3
   0   6  11 1291.99 228.142   6
   0   6  12 35604.4 1463.73   6
   0  -6  12 36377.9 1214.10   9
   0  -6  12 38993.1 1031.55   7
   0   6  12 36889.3 1050.60   3
   0   6  12 38117.4 1035.00   2
   0   6  13 89.6678 54.8067   2
   0  -6  13 162.544 55.0828   7
   0   6  13 101.117 56.5986   3
   0   6  13 68.8782 41.2720   7
   0   6  14 392.627 85.7621   3
   0  -6  14 233.082 65.9334   7
   0   6  14 229.950 66.3993   7
   0   6  14 242.909 68.6860   2
   0   6  14 396.203 62.5227  11
   0   6  15 841.176 119.610   3
   0   6  15 680.221 77.9784  11
   0  -6  15 580.285 92.3273   7
   0   6  15 824.992 107.501   7
   0   6  15 758.204 106.527   2
   0  -6  16 274.077 69.5391   7
   0   6  16 105.093 54.0524   7
   0   6  16 191.681 62.3180   2
   0  -6  17 1195.49 118.520   7
   0   6  17 1339.75 127.327   7
   0   6  17 1343.61 129.471   2
   0   6  18 51.2980 44.6676   7
   0  -6  18 40.9824 45.7787   7
   0   6  18 17.5396 47.4249   2
   0  -6  19 2157.29 131.916   7
   0   6  19 2056.41 136.995   2
   0   6 -20 2551.71 146.710   1
   0  -6  20 2294.86 117.921   7
   0   6 -21 1596.24 94.5827   1
   0   7   0-14.6792 45.8260   6
   0   7   1-15.0987 44.7156   6
   0   7  -1 14.9705 44.3357   6
   0   7   2-14.9315 64.2514   6
   0   7   3-13.6033 37.9831   5
   0   7   3-15.9534 54.5561   6
   0  -7   3 15.8076 49.3478   9
   0   7   4-27.6930 45.3384   5
   0  -7   4-16.6522 49.3193   9
   0   7   4-17.2806 56.5814   6
   0  -7   5 35.6339 55.6312   9
   0   7   5-14.4992 45.2765   5
   0   7   6 46.8116 61.6154   5
   0   7   6-42.9134 87.3343   6
   0  -7   6 18.9318 49.4469   9
   0  -7   7-20.1121 52.5593   9
   0   7   7 71.9370 74.8771   6
   0  -7   8 21.3843 51.7117   9
   0   7   8 26.8546 83.8346   6
   0  -7   9 22.4902 49.6482   9
   0   7   9 29.9798 72.4961   6
   0  -7  10-23.1134 55.8920   9
   0   7  10-26.2023 33.3962   3
   0   7  10 67.6370 94.4281   6
   0   7  11-9.63034 41.4454   3
   0   7  11-75.6600 91.4790   6
   0  -7  11-46.6997 69.1551   9
   0   7  11-7.94001 30.3652   7
   0   7  12 9.29045 37.8162   2
   0   7  12 6.96665 34.3886  11
   0   7  12-52.7787 56.1169   3
   0   7  12 8.77837 37.7752   7
   0  -7  12 8.52272 35.6971   7
   0   7  12-82.5786 115.287   6
   0   7  13 50.2048 38.1290  11
   0   7  13 22.8257 55.1954   3
   0   7  13 19.9179 45.0535   2
   0  -7  13-9.16944 41.4819   7
   0   7  13-9.48263 43.9082   7
   0   7  14-21.5674 36.2044  11
   0   7  14-119.101 63.3251   3
   0   7  14-10.4048 48.1896   2
   0  -7  14-76.5340 50.8700   7
   0   7  14-9.91806 45.9366   7
   0   7  15-20.7440 37.3882  11
   0   7  15 12.0199 55.6559   3
   0   7  15-20.9778 52.7979   2
   0   7  15 19.9654 40.6326   7
   0  -7  15-9.60400 41.3267   7
   0   7  16 11.6243 51.3190   3
   0  -7  16 9.18012 44.3968   7
   0   7  16-28.7371 50.9235   7
   0   7  16 40.4848 49.9574   2
   0  -7  17-8.27161 39.1608   7
   0   7  17 8.68004 42.8439   7
   0   7  17 9.25293 45.6717   2
   0  -7  18-20.6981 36.6813   7
   0   7  18-23.8256 44.3529   2
   0   7 -19-15.8490 40.6498   1
   0  -7  19 25.2941 29.9649   7
   0   7 -20 11.6619 33.5653   1
   0   7 -21 21.2575 21.5653   1
   0   8   0 81776.5 2201.72   6
   0   8   1 17606.0 677.828   6
   0   8  -1 16261.0 665.415   6
   0   8   2 18373.9 699.855   6
   0   8  -2 16973.2 687.679   6
   0   8   3 189506. 4537.42   5
   0   8   3 181643. 4576.22   6
   0  -8   3 187212. 4582.98   9
   0   8   4 1828.44 190.054   5
   0   8   4 2022.39 214.074   6
   0  -8   4 1655.71 193.757   9
   0   8   5 77475.7 2077.46   5
   0   8   5 73899.7 2172.27   6
   0  -8   5 80004.0 2161.53   9
   0   8   6 868.944 153.174   6
   0   8   6 594.628 114.021   5
   0  -8   6 477.135 110.008   9
   0   8   7 35344.8 1164.41   5
   0   8   7 37767.9 1310.41   6
   0  -8   7 37573.3 1248.33   9
   0   8   8 11735.1 653.419   6
   0  -8   8 11373.0 589.174   9
   0   8   9 1589.21 153.625   1
   0   8   9 1464.05 234.248   6
   0   8   9 1571.75 110.677  11
   0  -8   9 1563.35 212.664   9
   0   8  10 23440.3 658.286  11
   0   8  10 21436.4 1033.31   6
   0   8  10 23263.4 700.806   3
   0  -8  10 23396.9 941.739   9
   0  -8  11 2024.88 242.830   9
   0   8  11 1718.03 282.435   6
   0   8  11 1943.23 135.429   7
   0   8  11 2032.48 134.328  11
   0   8  11 2037.36 155.782   3
   0   8  12 43.1718 85.2681   6
   0   8  12 75.7777 51.3032   3
   0   8  12 116.694 43.6020   7
   0   8  12 149.366 52.9906   2
   0   8  12 89.3201 48.2389  11
   0   8  13 9695.30 405.105   3
   0   8  13 9656.50 382.000   2
   0   8  13 9502.93 364.650   7
   0   8  13 9789.65 352.646  11
   0   8  14 1728.10 157.784   3
   0   8  14 1425.68 134.217   2
   0   8  14 1530.02 131.454   7
   0   8  14 1706.59 125.617  11
   0   8  15 3595.90 228.767   3
   0   8  15 3855.15 217.128   2
   0  -8  15 3512.92 196.191   7
   0   8  15 3535.72 198.896   7
   0   8  15 3644.97 183.930  11
   0  -8  16 908.120 96.0804   7
   0   8  16 940.878 105.847   2
   0   8  16 887.305 112.463   3
   0   8 -17 1461.27 143.557   1
   0   8  17 1355.36 119.526   2
   0   8 -18 650.952 91.7512   1
   0   8 -19 1281.05 109.690   1
   0   8 -20 235.432 45.3600   1
   0   9   0-41.1380 57.4396   6
   0   9   1-20.3896 56.9314   6
   0   9  -1 20.5190 57.2928   6
   0   9  -2 21.1288 51.0935   6
   0   9   2 20.5609 57.4114   6
   0   9   3 37.4046 61.2336   5
   0  -9   3-21.8215 60.9294   9
   0   9  -3-22.0455 61.5549   6
   0   9   3 21.6993 56.6751   6
   0  -9   4 22.5985 49.8845   9
   0   9   4-23.0458 68.2514   6
   0   9   4-18.7058 48.8571   5
   0  -9   5-23.7041 70.2025   9
   0   9   5-24.8786 64.9806   6
   0   9   5-19.0582 53.2160   5
   0  -9   6 24.6694 54.4560   9
   0   9   6-27.1434 84.7352   6
   0   9   6-19.5796 43.2208   5
   0   9   7 6.21100 30.0377  11
   0  -9   7-25.8906 72.2910   9
   0   9   7 89.2257 97.3783   6
   0   9   7 40.8015 56.9625   5
   0   9   8-19.6695 36.6152  11
   0   9   8-25.0273 50.9348   1
   0   9   8-32.3421 71.3929   6
   0  -9   8-27.0786 59.7743   9
   0   9  -8 9.27459 36.6244   1
   0   9   9 68.8567 63.7678   1
   0  -9   9 111.529 77.8539   9
   0   9   9 13.9082 36.3303  11
   0   9   9-35.3654 92.3705   6
   0   9  10-19.4403 41.8288   3
   0  -9  10-28.2515 62.3643   9
   0   9  10-7.37720 44.3011  11
   0   9  10-115.365 120.048   6
   0   9  11 10.4049 48.1778   3
   0  -9  11-27.7791 61.3198   9
   0   9  11 23.2171 41.1418  11
   0   9  11-42.1852 110.181   6
   0   9  12 31.8893 45.2148  11
   0   9  12 55.0814 51.0125   3
   0   9  12 27.7805 44.7882   2
   0   9  12-44.9146 76.7998   6
   0   9  13-16.0922 45.6331  11
   0   9  13-34.5004 48.1697   3
   0   9  13-28.8314 42.4331   2
   0   9  13-46.5331 91.8753   6
   0   9  14 15.7476 39.6347  11
   0   9  14-23.2379 57.3505   3
   0   9  14-19.2745 47.5692   2
   0   9 -14-12.5898 66.9294   1
   0   9  15 7.28525 33.7330  11
   0   9 -15-24.3281 65.7714   1
   0   9  15 18.5534 45.7890   2
   0   9  15 11.2354 49.6025   3
   0   9 -16-11.2549 62.8515   1
   0   9  16 8.47722 41.8434   2
   0   9  16-31.1217 48.0346   3
   0   9 -17-19.7452 56.8304   1
   0   9 -18-8.15179 48.2841   1
   0   9 -19-6.20166 33.5328   1
   0   9 -20-8.23324 23.6968   1
   0  10   0 23002.5 912.037   6
   0  10  -1 142.910 84.7878   6
   0  10   1 23.0669 55.7937   6
   0  10   2 27544.4 1012.91   5
   0  10  -2 28559.3 1056.90   6
   0  10   2 29641.5 1057.87   6
   0 -10   3 29588.7 1099.12   9
   0  10  -3 28962.2 1088.88   6
   0  10   3 30458.3 1101.56   6
   0  10   3 28851.6 1034.24   5
   0 -10   4 28842.9 1074.44   9
   0  10  -4 26047.9 1042.61   6
   0  10   4 28646.0 1075.69   6
   0  10   4 27205.1 991.649   5
   0  10   5 2218.27 231.298   5
   0 -10   5 1982.16 249.646   9
   0  10   5 1720.04 233.791   6
   0  10   6 12505.1 596.959   5
   0  10   6 12724.7 688.009   6
   0  10   6 12415.1 404.010  11
   0  10   6 12331.1 469.165   1
   0  10  -6 12205.5 431.749   1
   0 -10   6 12205.0 653.195   9
   0  10   7 1748.22 123.819  11
   0 -10   7 1655.10 236.134   9
   0  10   7 1658.72 156.262   1
   0  10  -7 1676.86 137.051   1
   0  10   7 1980.66 275.441   6
   0  10   7 1999.17 221.661   5
   0  10   8 50296.1 1422.33   1
   0 -10   8 52062.4 1706.11   9
   0  10   8 52488.1 1796.11   6
   0  10  -8 49842.5 1352.10   1
   0  10   8 52172.5 1309.38  11
   0  10   9 10156.7 470.538   1
   0  10   9 12057.3 735.848   6
   0  10   9 11413.8 397.039  11
   0 -10   9 11400.1 651.272   9
   0  10  -9 11935.9 443.998   1
   0 -10  10 70614.9 2179.99   9
   0  10  10 71802.2 2363.36   6
   0  10  10 69919.8 1770.85  11
   0  10 -10 71184.5 1839.54   1
   0  10  10 72810.0 1818.17   3
   0  10 -11 1078.08 126.665   1
   0 -10  11 680.867 158.584   9
   0  10  11 820.615 97.3180  11
   0  10  11 792.953 209.478   6
   0  10  11 898.606 112.474   3
   0  10  12 20183.9 631.184   2
   0  10  12 20727.3 668.333   3
   0  10  12 20723.2 627.329  11
   0  10  12 18947.5 1051.47   6
   0  10 -12 20539.8 688.266   1
   0  10  13 2824.92 197.221   3
   0  10  13 2753.60 171.740  11
   0  10 -13 2654.32 201.542   1
   0  10  13 2522.14 169.933   2
   0  10  13 2914.10 387.357   6
   0  10 -14 809.260 114.136   1
   0  10  14 704.160 90.8576   2
   0  10  14 660.101 100.803   3
   0  10  14 821.624 93.5599  11
   0  10  15 874.410 109.904   3
   0  10 -15 1099.58 127.259   1
   0  10  15 789.220 93.1138   2
   0  10 -16 2755.79 190.197   1
   0  10  16 2728.89 178.473   3
   0  10 -17 26.7504 47.4067   1
   0  10 -18 121.819 52.0548   1
   0  10 -19 262.341 48.3930   1
   0  10 -20 6.05051 15.8035   1
   0  11   0-26.7832 59.1244   6
   0  11  -1 27.4381 66.3478   6
   0  11   1-26.5446 64.1874   6
   0  11   2 7.28266 32.9475  11
   0  11   2 24.6392 68.7979   5
   0  11  -2 27.6654 61.0699   6
   0  11   2 27.1462 59.9237   6
   0  11  -3 85.6056 79.6757   6
   0 -11   3-29.0489 81.1100   9
   0  11   3-14.6886 31.6039  11
   0  11   3-24.3219 63.5254   5
   0  11   3 86.1138 74.9723   6
   0  11   4-29.8007 72.0608   6
   0  11  -4-29.7827 77.7877   6
   0 -11   4-59.5491 77.7663   9
   0  11   4 37.0812 34.3394  11
   0  11   4-24.0407 47.4650   5
   0  11   4 10.7420 42.4171   1
   0  11  -4 26.4404 41.7261   1
   0 -11   5 122.271 79.8381   9
   0  11  -5-31.3838 107.323   6
   0  11  -5-9.14111 41.3529   1
   0  11   5 11.5791 51.1196   1
   0  11   5-23.9621 52.8941   5
   0  11   5 31.6862 82.7591   6
   0 -11   6 31.4006 75.9296   9
   0  11  -6 33.1115 80.0668   6
   0  11   6 47.7815 52.7367   5
   0  11   6-33.9335 82.0545   6
   0  11  -6-19.1489 46.3039   1
   0  11   6 12.5481 47.9757   1
   0  11  -7 10.0942 48.8172   1
   0  11   7 54.6783 52.2634   1
   0  11   7 72.7345 87.9394   6
   0  11   7-23.8358 47.0606   5
   0  11   7-7.98111 40.1742  11
   0 -11   7-32.1992 77.8605   9
   0  11  -8-21.3764 51.6902   1
   0  11   8-14.7347 59.9739   1
   0 -11   8 98.6385 85.8760   9
   0  11   8 8.29153 40.0994  11
   0  11   8 38.5459 76.1036   6
   0  11  -9-11.2850 61.0199   1
   0 -11   9-33.0272 72.9058   9
   0  11   9-15.8433 69.9469   1
   0  11   9-17.1615 44.8255  11
   0  11   9-41.0191 107.136   6
   0  11 -10-11.8203 55.9616   1
   0 -11  10-32.5781 71.9132   9
   0  11  10 10.4774 43.8823   3
   0  11  10 82.5660 74.7030   1
   0  11  10-8.80185 45.9781  11
   0  11  10 43.2373 104.552   6
   0  11 -11-12.2029 67.0721   1
   0 -11  11 30.9454 74.8288   9
   0  11  11-32.4462 56.4961   3
   0  11  11 41.9145 37.9229   2
   0  11  11 45.6937 127.585   6
   0  11  11-35.8220 51.5498  11
   0  11  12-8.90612 47.3510  11
   0  11  12-21.9658 53.1197   3
   0  11  12-25.5103 38.4742   2
   0  11  12-93.9571 139.131   6
   0  11 -12-12.3650 61.0365   1
   0  11  13-8.61951 43.3892  11
   0  11  13 10.9416 47.0833   3
   0  11  13-16.7424 44.5040   2
   0  11 -13-36.6608 57.8562   1
   0  11  13-46.7498 113.046   6
   0  11 -14-35.0499 62.1105   1
   0  11  14 8.03487 41.9722  11
   0  11  14-10.4968 51.8119   3
   0  11  15-9.58453 49.1648   3
   0  11 -15 42.9965 54.1079   1
   0  11  16 66.3056 50.4462   3
   0  11 -16 18.9101 51.1329   1
   0  11 -17-23.7231 48.1243   1
   0  11 -18 12.2734 36.8508   1
   0  11 -19-12.4308 25.5467   1
   0  12   0 9213.61 369.265   1
   0  12   0 9580.04 581.543   6
   0  12   0 8781.19 340.672  11
   0  12   1 17300.9 545.206  11
   0  12   1 17163.4 575.118   1
   0 -12   1 15411.0 812.639   9
   0  12  -1 19044.7 867.081   6
   0  12   1 17289.2 829.691   6
   0  12  -1 17155.9 567.127   1
   0  12   2 8176.20 321.696  11
   0  12   2 8179.53 350.902   1
   0  12   2 7935.22 512.253   5
   0  12  -2 8305.09 548.500   6
   0  12   2 7700.96 528.039   6
   0  12  -2 7908.25 335.332   1
   0  12   3 9576.46 362.202  11
   0  12   3 9882.18 401.721   1
   0 -12   3 10348.1 626.806   9
   0  12   3 8673.68 537.461   5
   0  12  -3 9108.75 584.329   6
   0  12   3 10649.5 632.345   6
   0  12  -3 9578.70 377.501   1
   0  12   4 4467.58 224.346  11
   0  12   4 4205.93 252.066   1
   0 -12   4 4769.76 422.244   9
   0  12   4 4635.81 374.311   5
   0  12  -4 4838.29 423.267   6
   0  12   4 4106.14 391.688   6
   0  12  -4 4572.01 240.176   1
   0  12   5 15598.1 509.280  11
   0  12   5 15375.9 568.744   1
   0 -12   5 15456.6 810.966   9
   0  12   5 15685.1 737.110   5
   0  12  -5 15602.6 821.613   6
   0  12   5 16156.1 837.785   6
   0  12  -5 15201.3 531.866   1
   0  12   6 2442.77 199.114   1
   0 -12   6 2158.43 295.992   9
   0  12   6 1980.14 244.807   5
   0  12  -6 2258.12 173.589   1
   0  12   6 2313.00 316.587   6
   0  12  -6 2323.53 304.116   6
   0  12   7 10034.1 380.980  11
   0  12  -7 10701.4 684.669   6
   0 -12   7 9922.38 643.249   9
   0  12   7 10185.8 456.587   1
   0  12  -7 10239.2 409.757   1
   0  12   7 9842.24 671.371   6
   0  12   8 14208.8 482.929  11
   0  12  -8 14559.8 832.343   6
   0  12   8 13998.1 569.421   1
   0  12   8 13061.7 812.716   6
   0 -12   8 13708.7 774.647   9
   0  12  -8 13618.7 510.165   1
   0 -12   9 105.034 91.4781   9
   0  12  -9 41.4103 91.4435   6
   0  12   9 86.7662 121.159   6
   0  12   9 66.6159 75.3814   1
   0  12  -9 106.243 57.1449   1
   0  12   9 195.658 63.1052  11
   0 -12  10 1931.54 272.276   9
   0  12  10 1614.95 294.692   6
   0  12 -10 2299.83 184.581   1
   0  12  10 2336.06 221.962   1
   0  12 -10 2262.24 332.897   6
   0  12  10 2348.28 166.457  11
   0  12  10 2306.69 171.335   3
   0  12 -11 2191.58 181.289   1
   0  12  11 2380.72 175.825   3
   0  12  11 2220.79 147.091   2
   0  12  11 2079.20 157.452  11
   0  12  11 2370.16 355.897   6
   0  12  12 2376.04 164.143  11
   0  12  12 2198.81 168.087   3
   0  12 -12 2280.33 184.647   1
   0  12  12 1869.98 313.680   6
   0  12 -13 175.488 74.9741   1
   0  12  13 267.211 69.6908   3
   0  12  13 154.619 57.6777  11
   0  12  14 181.012 63.9909   3
   0  12  14 256.238 61.5344  11
   0  12 -14 251.510 79.4911   1
   0  12  15 5536.31 253.238   3
   0  12 -15 5589.19 271.115   1
   0  12 -16 1665.16 134.047   1
   0  12 -17 435.680 66.9055   1
   0  12 -18 367.974 52.3739   1
   0  13   0 33.3218 46.5202   1
   0  13   0-33.3601 87.1312   6
   0 -13   0-35.7601 61.1445   9
   0 -13   1 36.0071 94.0448   9
   0  13   1 31.4042 53.6966   5
   0  13  -1-33.7567 74.5149   6
   0  13   1-11.4673 43.8435   1
   0  13  -1 10.8858 50.4047   1
   0  13   1-9.30710 45.0110  11
   0  13   1-33.6052 81.2606   6
   0  13   2-11.9533 47.2011   1
   0  13  -2-10.7763 43.8629   1
   0  13  -2-35.3202 77.9664   6
   0  13   2-34.7220 76.6460   6
   0  13   2 30.6551 67.6687   5
   0 -13   3-36.7819 72.6215   9
   0  13   3-29.7397 65.6482   5
   0  13  -3 71.4172 78.8240   6
   0  13   3 12.5877 46.4963   1
   0  13  -3-10.8174 42.7162   1
   0  13   3-18.9595 53.7599  11
   0  13   3-35.6417 78.6763   6
   0 -13   4-37.3558 90.3306   9
   0  13  -4 145.672 107.854   6
   0  13   4-28.8732 57.0076   5
   0  13   4 66.1720 59.8716   1
   0  13  -4 21.9041 44.5795   1
   0  13   4 57.1894 46.0981  11
   0  13   4 36.8498 81.3435   6
   0 -13   5-37.4550 82.6784   9
   0  13   5-28.0358 60.3195   1
   0  13  -5-37.5726 98.1336   6
   0  13   5 55.6428 47.5705   5
   0  13   5 38.5932 100.799   6
   0  13   5-9.59094 45.4070  11
   0  13  -5 11.1870 52.9633   1
   0  13  -6 11.4736 54.3209   1
   0  13   6 40.4192 97.7377   6
   0  13   6-14.8588 63.9381   1
   0 -13   6-37.8959 98.9782   9
   0  13  -6 38.9274 85.9290   6
   0  13  -7 11.7659 53.2299   1
   0  13   7-84.3851 124.956   6
   0  13   7-15.7755 71.3679   1
   0 -13   7-37.6683 91.0872   9
   0  13  -7-40.3561 105.405   6
   0 -13   8-149.505 127.817   9
   0  13  -8 12.0256 51.7506   1
   0  13   8-16.5321 67.2932   1
   0  13   8-9.86001 52.4213  11
   0  13   8-43.5577 86.0012   6
   0  13  -8-41.6795 92.0059   6
   0 -13   9 72.4478 87.5933   9
   0  13  -9 48.9059 62.7170   1
   0  13   9 17.1078 69.6337   1
   0  13   9-44.7968 76.5963   6
   0  13   9-19.7729 53.4571  11
   0  13  -9 42.6687 103.177   6
   0  13 -10 43.1767 85.2468   6
   0  13  10 19.5497 49.2038  11
   0  13  10-10.3886 43.5108   3
   0 -13  10-34.2588 67.6397   9
   0  13  10-45.4317 141.826   6
   0  13 -10-12.2776 60.6016   1
   0  13 -11 85.8798 112.152   6
   0  13  11-20.4580 45.1598   3
   0  13  11-46.0693 101.694   6
   0  13 -11-24.2869 63.4340   1
   0  13  11 9.52822 50.6539  11
   0  13 -12-23.4823 62.4178   1
   0  13  12-9.86053 44.6076   3
   0  13  12 9.08274 49.9225  11
   0  13 -13 88.2799 61.6283   1
   0  13  13 55.6895 46.7270   3
   0  13  13-16.6699 47.2734  11
   0  13  14 7.25669 39.2375  11
   0  13 -14 10.0418 57.8032   1
   0  13 -15 17.5651 54.8351   1
   0  13 -16-21.8228 48.1744   1
   0  13 -17 5.56866 35.2000   1
   0  13 -18 7.16157 20.3070   1
   0  14   0 2771.24 326.950   5
   0 -14   0 2947.56 356.642   9
   0  14   0 2644.09 199.048   1
   0  14   0 2779.13 340.344   6
   0  14   1 3499.47 388.207   6
   0  14  -1 2597.48 336.361   6
   0 -14   1 3329.11 383.419   9
   0 -14  -1 4021.05 413.579   9
   0  14   1 3903.86 241.818   1
   0  14   1 3546.10 366.352   5
   0  14  -1 3439.17 225.645   1
   0  14  -2 18248.0 628.289   1
   0  14   2 18551.2 646.935   1
   0  14   2 18133.5 603.026  11
   0  14   2 18981.1 952.898   6
   0  14  -2 17887.4 922.579   6
   0  14   2 19161.9 898.526   5
   0  14   3 387.203 148.214   6
   0  14   3 261.104 79.4274   1
   0  14  -3 343.959 83.9226   1
   0  14   3 323.150 73.1170  11
   0  14   3 347.404 120.962   5
   0 -14   3 323.063 149.334   9
   0  14  -3 313.056 134.011   6
   0  14   4 20758.3 663.383  11
   0  14  -4 20822.6 1027.47   6
   0  14   4 21780.1 942.426   5
   0 -14   4 18463.5 987.068   9
   0  14  -4 21432.0 692.138   1
   0  14   4 20183.1 721.451   1
   0  14   4 21443.2 1044.30   6
   0  14   5 27605.0 847.473  11
   0  14  -5 29166.8 881.508   1
   0  14   5 29945.6 938.684   1
   0  14  -5 27483.8 1249.80   6
   0  14   5 31031.2 1310.45   6
   0 -14   5 29301.9 1276.95   9
   0  14   6-42.9467 94.8009   6
   0  14  -6 40.9183 80.7878   6
   0 -14   6 40.1839 79.3377   9
   0  14   6 15.8110 69.8029   1
   0  14  -6 60.9057 60.1252   1
   0  14   6 10.4950 70.2683  11
   0  14  -7 26637.6 830.148   1
   0  14   7 26570.4 893.956   1
   0  14   7 26479.4 1237.46   6
   0  14  -7 26493.4 1219.88   6
   0 -14   7 25696.4 1176.27   9
   0 -14   8 114.686 100.051   9
   0  14   8 354.692 98.8485   1
   0  14  -8 347.120 85.0286   1
   0  14  -8 169.563 125.704   6
   0  14   8 289.425 80.6002  11
   0  14   8 535.989 176.488   6
   0 -14   9 254.638 119.291   9
   0  14   9 393.344 109.618   1
   0  14   9 405.196 160.388   6
   0  14  -9 212.760 126.198   6
   0  14  -9 407.567 92.2931   1
   0  14   9 223.805 68.4411  11
   0  14  10 3320.71 201.790  11
   0  14  10 3089.43 194.031   3
   0  14 -10 3346.71 221.989   1
   0  14  11 3181.54 198.782  11
   0  14  11 3429.69 201.695   3
   0  14  12 243.899 64.5099  11
   0  14  12 185.080 59.1838   3
   0  14 -12 176.548 73.2127   1
   0  14 -13 474.245 86.2691   1
   0  14  13 425.674 71.9623  11
   0  14 -14 8735.96 346.241   1
   0  14 -15 15.0647 43.3592   1
   0  14 -16 1462.05 104.180   1
   0  14 -17 181.095 35.8840   1
   0  15   0 39.4400 67.4366   6
   0  15   0-37.0266 73.1041   5
   0  15   0-26.6533 67.0820   1
   0 -15   0 42.1160 92.9673   9
   0  15   1-40.2597 79.4892   6
   0  15  -1 39.0793 66.8219   6
   0  15  -1-38.2542 84.4444   5
   0  15   1-71.1749 86.0555   5
   0  15  -1 26.1570 64.5566   1
   0  15   1-13.6967 64.8473   1
   0 -15   1 42.4818 102.726   9
   0 -15  -1 125.354 101.041   9
   0 -15  -2 41.2667 81.4770   9
   0  15   2-40.4541 69.1724   6
   0  15   2-34.0988 75.2717   5
   0  15  -2-12.9120 67.4502   1
   0  15   2-14.1428 60.8589   1
   0  15  -2-39.2557 86.6548   6
   0  15   3 41.0911 90.7047   6
   0  15  -3 120.055 104.522   6
   0  15   3-14.6154 57.7124   1
   0  15  -3-25.4766 56.2375   1
   0 -15   3-42.9259 94.7550   9
   0 -15  -3-40.8683 90.2130   9
   0  15  -4 12.7034 62.7045   1
   0  15   4 84.2246 109.991   6
   0  15   4-45.3400 69.9806   1
   0  15  -4-41.0082 99.1626   6
   0  15   4 33.1296 67.2038  11
   0 -15   4-42.3706 102.457   9
   0  15  -5 25.2665 63.5916   1
   0  15   5-43.1296 73.7452   6
   0  15   5-31.2873 70.7693   1
   0  15  -5 210.615 124.749   6
   0  15   5-11.0272 64.4019  11
   0 -15   5 42.1914 117.806   9
   0  15  -6-25.1888 69.2237   1
   0  15   6-44.0041 97.1349   6
   0  15   6 16.2683 66.2161   1
   0  15  -6-42.3228 102.340   6
   0  15   6 32.8736 67.5548  11
   0 -15   6 41.1281 90.7865   9
   0  15   7 88.6823 107.224   6
   0  15  -7 42.3477 72.4121   6
   0  15   7-16.5532 74.8879   1
   0 -15   7-39.8896 68.2094   9
   0  15  -7-112.644 74.1373   1
   0  15  -8 37.0974 66.8633   1
   0  15   8-44.4601 76.0212   6
   0  15   8 16.7395 73.9029   1
   0  15  -8-42.0317 109.781   6
   0  15   9-65.9446 90.6146   1
   0  15  -9-12.0661 61.8941   1
   0  15   9 28.0382 46.1317   3
   0  15   9-10.1812 55.0502  11
   0  15 -10-23.1645 65.6822   1
   0  15  10-8.87389 44.6683   3
   0  15  10 19.2583 53.7726  11
   0  15 -11-10.9075 67.2452   1
   0  15  11-17.8222 47.3736  11
   0  15 -12 30.0147 58.4320   1
   0  15  12 7.96245 43.7660  11
   0  15 -13-8.89989 53.4423   1
   0  15 -14 7.58955 43.0402   1
   0  15 -15-30.5915 36.7456   1
   0  15 -16 8.84481 23.1021   1
   0  16   0 31964.5 984.790   1
   0  16   0 32284.6 1323.53   5
   0 -16   0 32810.1 1408.73   9
   0  16   0 30569.2 1347.21   6
   0  16   1 3229.22 391.260   6
   0  16   1 3263.08 239.421   1
   0  16  -1 2818.72 217.493   1
   0  16  -1 3150.13 374.204   5
   0  16   1 2826.01 339.727   5
   0  16  -1 2405.02 345.537   6
   0 -16  -1 3063.08 381.974   9
   0  16  -2 1001.27 224.518   5
   0  16   2 541.758 180.394   6
   0  16  -2 970.575 226.686   6
   0  16  -2 1025.07 135.899   1
   0  16   2 955.185 140.522   1
   0 -16  -2 639.047 193.727   9
   0  16  -3 132.849 76.4858   1
   0  16   3 15.0857 66.6180   1
   0 -16  -3 167.392 130.648   9
   0 -16   3 87.2539 86.1491   9
   0  16   3 42.3393 93.4727   6
   0  16  -3 40.5344 80.0444   6
   0  16  -4 1829.30 169.179   1
   0 -16  -4 1553.85 269.935   9
   0 -16   4 1600.19 285.256   9
   0  16   4 1293.63 160.933   1
   0  16  -4 1454.24 257.620   6
   0  16   4 1372.43 263.222   6
   0  16   5 7010.46 375.477   1
   0 -16  -5 6191.99 530.221   9
   0 -16   5 6930.55 578.553   9
   0  16   5 6468.64 567.965   6
   0  16  -5 6687.90 560.227   6
   0  16  -5 6919.25 344.464   1
   0  16  -6 353.900 91.1272   1
   0  16   6 289.286 99.3468   1
   0  16  -7 1723.67 160.412   1
   0  16   7 1734.81 184.916   1
   0  16  -8 8525.66 378.037   1
   0  16   8 8688.20 428.110   1
   0  16  -8 8658.99 329.152  10
   0  16   9 10799.0 489.055   1
   0  16   9 10946.6 417.775  11
   0  16  10 5180.89 248.824  11
   0  16 -10 4854.74 260.450   1
   0  16 -11 3917.24 220.740   1
   0  16 -12 3151.16 188.224   1
   0  16 -13 4087.79 203.236   1
   0  16 -14 134.292 46.3842   1
   0  16 -15 243.689 41.6739   1
   0  17   0-82.0280 90.5543   6
   0 -17   0-87.0136 121.493   9
   0  17   1-41.1139 99.4172   6
   0  17  -1-40.8643 90.2041   6
   0  17  -1 55.1402 68.0418   1
   0  17   1 14.3238 63.2370   1
   0  17  -2-13.4873 62.4510   1
   0  17   2-14.6429 64.6465   1
   0  17   3-14.8720 65.6574   1
   0  17  -3 39.6145 66.4691   1
   0  17   4 15.0776 69.8164   1
   0  17  -4 38.6583 66.1027   1
   0  17   5-15.2289 72.0992   1
   0  17  -5 12.5426 63.1351   1
   0  17   6-15.1363 81.8421   1
   0  17  -6 12.1107 66.5652   1
   0  17  -7 24.8131 44.7216  10
   0  17   7-29.8573 98.8607   1
   0  17  -7-11.6330 72.6307   1
   0  17  -8-6.96600 41.8295  10
   0  17   8-14.3009 83.5210   1
   0  17  -8 11.0224 68.8183   1
   0  17  -9-41.0669 58.2291   1
   0  17 -10-9.39845 57.9413   1
   0  17 -11-25.1110 49.5813   1
   0  17 -12-7.21432 43.9023   1
   0  17 -13 17.6476 34.3577   1
   0  17 -14-13.0779 27.5569   1
   0  18   0 39613.9 1159.77   1
   0  18   1 16965.9 620.657   1
   0  18  -1 16819.4 612.930   1
   0  18  -2 1428.97 160.100   1
   0  18   2 1508.46 172.160   1
   0  18  -3 7391.99 356.503   1
   0  18   3 7402.24 370.948   1
   0  18   4 15408.8 590.291   1
   0  18  -4 16084.3 572.862   1
   0  18   5 2393.02 201.467   1
   0  18  -5 2374.03 186.902   1
   0  18   6 2638.46 210.276   1
   0  18  -6 2327.55 181.787   1
   0  18   6 2467.36 157.190  10
   0  18  -6 2544.40 160.378  10
   0  18  -7 14.0218 37.2730  10
   0  18   7 39.2681 63.3038   1
   0  18  -7 10.4510 58.3631   1
   0  18  -8 755.936 104.431   1
   0  18  -9 70.7339 51.6623   1
   0  18 -10 337.652 67.5584   1
   0  18 -11 6.71825 37.5173   1
   0  18 -12 284.212 49.2738   1
   0  18 -13 806.129 63.2053   1
   0  19   0 12.2167 67.1482   1
   0  19   1-37.0610 67.9015   1
   0  19  -1 11.9558 60.1825   1
   0  19   2 37.1895 69.2295   1
   0  19  -2 23.2301 62.8062   1
   0  19   3-12.4807 60.3597   1
   0  19  -3-11.2370 59.7381   1
   0  19   4 8.10887 46.6776  10
   0  19  -4 8.23005 45.2369  10
   0  19   4 12.3394 63.2964   1
   0  19  -4 43.0381 61.9351   1
   0  19   5 7.36958 44.8483  10
   0  19  -5 30.1409 49.9014  10
   0  19   5 24.0636 70.2697   1
   0  19  -5 10.1990 51.3396   1
   0  19  -6 33.1458 37.5935  10
   0  19   6-23.0276 72.7793   1
   0  19  -6-19.1494 59.0274   1
   0  19  -7-21.3630 36.5305  10
   0  19   7-21.3737 62.4157   1
   0  19  -7-17.6808 50.1355   1
   0  19  -8-23.9779 44.6368   1
   0  19  -9-14.1054 38.1355   1
   0  19 -10-5.99498 35.9988   1
   0  19 -11 14.2363 23.8891   1
   0  20   0 7139.14 319.131   1
   0  20   0 6510.59 276.510  10
   0  20  -1 3453.42 211.502   1
   0  20   1 3426.07 216.426   1
   0  20  -1 3275.12 181.503  10
   0  20   2 413.440 70.7740  10
   0  20  -2 319.986 66.2287  10
   0  20   2 483.887 89.7156   1
   0  20  -2 304.903 75.6666   1
   0  20   3 98.0526 45.9230  10
   0  20  -3 149.099 51.5591  10
   0  20   3 62.0930 56.0062   1
   0  20  -3 113.264 53.5783   1
   0  20  -4 322.779 61.1797  10
   0  20   4 374.217 64.1930  10
   0  20   4 433.620 83.6719   1
   0  20  -4 321.778 73.2001   1
   0  20  -5 279.856 54.0012  10
   0  20   5 317.676 70.7186   1
   0  20  -5 192.737 60.5068   1
   0  20  -6 685.555 87.4712   1
   0  20   6 791.571 96.9755   1
   0  20  -6 839.484 72.7543  10
   0  20  -7 2153.30 137.169   1
   0  20  -8 1969.54 123.011   1
   0  20  -9 168.904 38.8004   1
   0  20 -10 1201.56 74.3657   1
   0  21   0-16.2185 43.1098   1
   0  21   0 11.8846 36.1614  10
   0  21  -1-7.94944 45.0808   1
   0  21   1 8.16424 44.1443   1
   0  21  -1-5.87697 35.7638  10
   0  21   2-8.06257 42.1163   1
   0  21  -2 30.4353 42.4903   1
   0  21   2-16.7699 37.8316  10
   0  21  -2-5.65525 36.6086  10
   0  21   3 7.85519 38.7726   1
   0  21  -3-28.9088 43.3980   1
   0  21   3 5.14767 31.7352  10
   0  21  -3 5.24507 34.3460  10
   0  21  -4-20.2772 39.4756   1
   0  21   4-29.7054 42.7487   1
   0  21  -4 18.3986 32.7447  10
   0  21  -5-12.3144 33.8435   1
   0  21  -5-10.8882 24.3015  10
   0  21  -6-16.2405 28.2808   1
   0  21  -7-9.04317 25.6424   1
   0  22   0 806.635 75.6468   1
   0  22   0 950.741 68.3996  10
   0  22   1 895.855 78.8596   1
   0  22  -1 1010.30 81.8826   1
   0  22  -1 1019.26 69.5290  10
   0  22  -2 909.929 77.2309   1
   0  22   2 863.519 76.3207   1
   0  22  -2 1035.50 67.7776  10
   0  22   2 1114.72 70.1347  10
   0  22  -3 882.421 71.4025   1
   0  22  -4 1396.07 83.7475   1
  -1   0   0 326.260 29.8459   9
  -1   0   0 46.0725 14.0063   5
  -1   0   1 4.08134 13.9570   5
  -1   0  -1 1.09189 5.49637   9
  -1   0   1 7.30144 17.6556   9
  -1   0   2 93886.1 2236.78   9
   1   0   2 96314.5 2186.30   8
  -1   0   2 93325.3 2217.59   6
   1   0   2 94683.4 2223.56   6
  -1   0   4 23918.8 685.176   9
  -1   0   5-8.70882 35.4477   9
  -1   0   6 1037.08 111.940   9
  -1   0   7-11.6488 36.3656   9
  -1   0   8 2820.89 208.887   9
  -1   0   9 29.6837 35.8952   9
  -1   0  12 6639.62 287.815   2
  -1   0  12 6690.52 300.233   3
   1   0  13-10.2277 48.4254   7
  -1   0  13 106.930 53.4332   2
  -1   0  14 5767.87 286.732   2
   1   0  14 6139.93 300.741   7
  -1   0  15 56.2658 53.2769   2
   1   0  15-23.8234 53.8869   7
  -1   0  16 2878.58 202.876   2
   1   0  16 3085.47 212.663   7
  -1   0  17-11.9441 56.5477   7
   1   0  17 60.2779 59.5053   7
  -1   0  17-22.5392 64.8703   2
   1   0  18 473.891 93.3015   7
  -1   0  18 560.366 95.9300   7
  -1   0  18 574.435 93.5697   2
  -1   0  19-39.5682 56.0982   7
   1   0  19 19.9382 52.0764   7
  -1   0  20 3381.35 185.241   7
   1   0  20 3131.98 179.807   7
  -1   0  21-6.10340 36.6505   7
   1   0  21 36.9807 42.1550   7
  -1   0  22 219.488 37.7566   7
   1   0  22 271.131 39.9151   7
   1   1   0 1.87704 7.88614   6
  -1  -1   0 43.4115 18.1203   9
  -1   1   1 43944.6 1078.15   5
  -1  -1  -1 43478.9 1028.09   9
  -1  -1   1 42821.5 1070.16   9
   1   1   1 44251.5 1038.94   6
  -1   1   1 43644.2 1035.97   6
  -1   1   2 162717. 3756.46   6
   1   1   2 160713. 3758.61   6
  -1   1   2 160024. 3771.48   9
  -1  -1   2 159028. 3779.01   9
   1   1   2 165933. 3694.90   8
  -1   1   2 163517. 3791.62   5
   1   1   3 106841. 2671.73   6
  -1   1   3 114268. 2674.15   6
   1  -1   3 114041. 2585.50   9
   1  -1   3 113811. 2633.08   8
  -1   1   4 69811.4 1744.53   9
   1  -1   4 71122.9 1651.85   9
  -1  -1   4 70615.1 1755.26   9
  -1   1   4 69636.4 1767.28   6
  -1   1   5 56178.3 1425.47   9
   1  -1   5 53882.6 1319.81   9
  -1  -1   5 56449.5 1434.83   9
  -1   1   5 54912.2 1468.89   6
  -1   1   6 8885.78 368.624   9
   1  -1   6 9065.30 294.968   9
  -1  -1   6 9295.24 379.234   9
  -1   1   6 9252.14 416.194   6
  -1  -1   7 24014.2 776.997   9
   1  -1   7 24992.1 675.201   9
  -1  -1   8 3765.59 245.823   9
  -1  -1   9-15.1433 39.5532   9
  -1  -1  10 32400.1 1042.14   9
  -1   1  12 366.368 71.5362   3
   1   1  12 307.516 63.4965   2
  -1   1  12 192.949 57.1657   2
  -1  -1  12 374.636 69.1296   2
   1  -1  13 4463.15 240.401   7
  -1   1  13 4502.23 244.974   3
  -1   1  13 4496.28 234.998   2
   1  -1  13 3848.27 224.338   2
   1   1  13 4556.39 237.004   2
  -1  -1  13 4282.71 230.940   2
   1   1  14 63.7235 49.1931   2
  -1   1  14 53.3459 52.6777   2
  -1  -1  14 10.5565 47.7732   2
   1  -1  14 89.2189 57.2209   7
   1  -1  14 86.0190 56.1815   2
  -1  -1  15 547.803 95.4913   2
  -1   1  15 611.074 99.8052   2
   1   1  15 810.058 107.591   2
   1  -1  15 664.161 106.444   7
   1  -1  15 773.165 110.434   2
  -1  -1  16 376.650 83.4029   2
  -1   1  16 520.898 97.4797   2
   1  -1  16 511.156 101.730   7
   1   1  16 413.751 92.0206   2
   1  -1  17 299.025 80.4095   7
  -1  -1  17 462.045 98.8126   7
   1   1  17 337.178 84.0786   2
  -1  -1  17 289.378 81.0627   2
  -1   1  17 271.822 80.1732   2
   1  -1  18 22.3427 55.1512   7
  -1  -1  18 66.5577 60.9807   7
  -1   1  18 63.0465 60.4943   2
  -1  -1  19 283.406 70.6097   7
   1  -1  19 374.135 78.0954   7
   1  -1  20 2130.86 146.127   7
  -1  -1  20 1898.75 139.365   7
  -1  -1  21 2023.49 123.032   7
   1  -1  21 2007.17 123.504   7
   1  -1  22-10.9865 21.9905   7
  -1  -1  22 14.4907 22.8991   7
  -1   2   0 22.7328 17.5486   6
   1   2   0 7.65014 15.1103   6
   1  -2   0 3.69384 18.5985   8
   1  -2   1 2888.20 129.024   8
  -1  -2   1 2801.73 141.552   9
   1   2   1 2709.89 124.611   6
  -1   2   1 2861.64 125.810   6
  -1   2   1 3037.87 149.274   5
  -1  -2   2 11787.0 394.212   9
   1   2   2 12355.1 380.340   6
  -1   2   2 12089.5 376.720   6
   1   2   2 12573.5 308.596   5
  -1   2   3 27693.6 741.013   6
   1  -2   3 27415.9 682.616   9
  -1  -2   4 133881. 3227.02   9
   1  -2   4 135301. 3134.28   9
  -1   2   4 133230. 3227.18   6
  -1   2   4 137321. 3247.00   5
  -1  -2   5 63808.4 1649.16   9
   1  -2   5 64028.6 1552.27   9
  -1   2   5 63355.3 1668.01   6
   1  -2   6 485.215 60.3481   9
  -1  -2   6 288.897 66.1533   9
  -1   2   6 424.999 87.8033   6
  -1  -2   7 1012.97 125.799   9
   1  -2   7 1026.29 92.2453   9
  -1   2   7 1088.55 147.255   6
  -1   2   8 60.3820 59.6265   6
  -1  -2   8 115.254 53.2348   9
   1  -2   8 54.6683 27.8372   9
  -1  -2   9 1688.94 172.373   9
   1  -2   9 1567.87 127.214   9
  -1  -2  10 191.892 73.1899   9
  -1  -2  11 642.126 121.909   9
   1  -2  11 746.904 69.8363  14
  -1   2  12 10382.3 399.562   3
   1   2  12 10043.1 393.575   3
   1   2  12 10921.4 392.149   2
  -1   2  12 10631.1 392.798   2
   1  -2  12 11008.8 398.924   2
  -1  -2  12 10347.4 386.347   2
   1  -2  12 10411.7 396.042   7
   1   2  12 11030.7 402.577   7
  -1   2  13 2487.72 181.397   3
  -1   2  13 2533.32 175.042   2
   1  -2  13 2595.40 176.208   2
  -1  -2  13 2478.87 170.941   2
   1   2  13 2566.00 174.180   2
   1  -2  13 2368.06 173.451   7
   1   2  13 2557.83 177.945   7
  -1   2  14 1499.88 146.267   3
   1   2  14 1423.88 137.664   7
   1  -2  14 1632.99 147.491   7
   1  -2  14 1903.65 155.990   2
  -1  -2  14 1534.80 138.858   2
   1   2  14 1467.50 138.637   2
  -1   2  14 1384.40 136.740   2
   1  -2  15 3012.58 207.784   7
   1   2  15 2795.76 202.127   7
  -1   2  15 2931.62 201.380   2
  -1  -2  15 3248.05 210.811   2
   1   2  15 2887.92 197.722   2
  -1  -2  16 168.801 68.6253   2
   1   2  16 316.562 83.3914   7
   1  -2  16 144.341 69.3804   7
  -1   2  16 243.569 73.4494   2
   1   2  16 159.044 69.2746   2
   1   2  17 121.590 68.1837   2
  -1  -2  17 131.087 69.0887   2
   1  -2  17 82.3074 66.7192   7
  -1  -2  17 46.5585 58.6347   7
  -1   2  17 158.373 74.1111   2
  -1   2  18 1590.81 146.714   2
  -1  -2  18 1743.96 151.153   7
   1  -2  18 1583.87 145.319   7
  -1   2  19 810.330 102.859   2
   1  -2  19 937.206 107.847   7
  -1  -2  19 938.058 109.717   7
  -1  -2  20 3045.82 172.467   7
   1  -2  20 2965.28 170.956   7
  -1  -2  21 219.613 47.7467   7
  -1   2  21 220.017 49.4111   7
   1  -2  21 182.237 44.8899   7
   1   2  21 262.821 52.7544   7
  -1   2 -22 773.678 56.4153   1
   1   2 -22 649.146 53.0222   1
   1   2  22 797.053 57.9785   7
  -1  -2  22 739.990 55.6953   7
   1  -2  22 752.582 55.5983   7
  -1   2  22 675.915 54.4996   7
   1  -3   0-4.70119 23.6645   8
  -1   3   0-5.75649 22.7311   6
   1   3   0-5.80946 27.5043   6
   1  -3  -1 246874. 5585.60   8
   1  -3   1 241757. 5601.18   8
  -1   3   1 247777. 5620.17   6
   1   3   1 243753. 5617.82   6
  -1  -3   1 240859. 5641.81   9
  -1  -3   2 385334. 8597.06   9
  -1   3   2 379044. 8568.27   6
   1   3   2 359713. 8560.88   6
   1   3   2 382233. 8488.25   5
   1  -3   2 364130. 8543.48   8
   1   3   3 999999. 21115.7   5
  -1   3   3 986751. 21244.4   5
  -1   3   3 994956. 21226.3   6
  -1   3   4 260970. 6089.69   5
  -1   3   4 258328. 6081.90   6
   1  -3   4 264324. 6006.23   9
  -1  -3   4 258192. 6083.86   9
  -1   3   5 83636.3 2171.24   5
  -1   3   5 85295.6 2177.12   6
   1  -3   5 86026.1 2076.71   9
  -1  -3   5 86369.8 2165.74   9
  -1   3   6 36702.9 1115.03   6
   1  -3   6 37264.9 1002.21   9
  -1  -3   6 37670.3 1096.88   9
  -1   3   7 38934.8 1189.55   6
   1  -3   7 37819.4 1031.30   9
  -1  -3   7 37310.1 1127.86   9
  -1   3   8 34881.5 1156.78   6
   1  -3   8 34428.9 966.461   9
  -1  -3   8 34574.5 1073.19   9
  -1  -3   9 308.964 88.2034   9
   1  -3   9 217.766 55.5253   9
  -1   3   9 194.185 95.9915   6
  -1  -3  10 348.893 94.3855   9
   1  -3  10 240.400 56.8355   9
  -1  -3  11 1673.74 193.366   9
   1  -3  11 1670.63 105.312  14
   1   3  12 7904.34 325.368   7
   1  -3  12 7575.94 318.673   7
   1  -3  12 7615.62 318.824   2
  -1  -3  12 7814.91 316.454   2
   1   3  12 8114.72 320.357   2
   1   3  12 7865.68 327.119   3
  -1  -3  12 8252.06 457.112   9
   1  -3  13 7066.49 314.359   2
  -1  -3  13 6848.57 305.474   2
   1   3  13 6697.68 301.087   2
   1   3  13 7624.91 323.334   7
   1  -3  13 6479.15 304.834   7
   1   3  13 6418.59 308.290   3
  -1  -3  14 9507.49 382.084   2
   1   3  14 8872.01 372.733   2
   1   3  14 9140.72 383.163   7
   1  -3  14 9080.93 382.520   7
  -1  -3  15 865.209 112.424   2
   1   3  15 1003.19 123.640   2
   1  -3  15 1045.09 125.925   7
   1   3  15 1026.87 122.513   7
  -1  -3  16 2331.02 179.791   2
   1   3  16 2366.42 181.149   2
   1  -3  16 2581.62 193.204   7
   1   3  16 2484.86 190.282   7
  -1  -3  16 2603.06 191.032   7
   1   3  17 301.951 81.3344   2
  -1  -3  17 248.623 76.7576   7
  -1   3  17 276.438 76.5516   7
   1   3  17 372.842 86.3168   7
   1  -3  17 262.783 78.4111   7
  -1  -3  18 3611.52 218.449   7
  -1   3  18 4176.36 232.985   7
   1  -3  18 3858.35 225.160   7
   1   3  18 3618.32 220.270   7
   1  -3  19 1756.07 141.314   7
  -1  -3  19 1771.36 141.754   7
  -1   3  19 1897.44 144.629   7
   1   3  19 2021.13 150.109   7
   1  -3  20 422.481 71.0967   7
  -1   3  20 540.665 75.8767   7
   1   3  20 359.467 70.0033   7
  -1  -3  20 394.635 68.2382   7
   1  -3  21 633.400 66.0910   7
  -1  -3  21 569.685 63.3602   7
  -1   3  21 740.881 71.6620   7
   1   3  21 644.032 66.8880   7
  -1   3 -22 147.414 26.9516   1
   1   3 -22 162.766 28.8091   1
  -1   3  22 135.793 26.1286   7
   1   3  22 173.027 27.5106   7
  -1   4   0-62.3729 37.7089   6
   1   4   0 15.7289 34.7234   6
   1  -4   0 17.2263 28.3466   8
  -1  -4   1 142740. 3373.64   9
  -1   4   1 146996. 3364.11   6
   1  -4  -1 148462. 3304.94   8
   1  -4   1 140658. 3318.97   8
   1  -4  -2 122335. 2896.17   8
   1  -4   2 127589. 2936.10   8
  -1   4   2 126391. 2960.18   6
  -1  -4   2 126465. 2988.18   9
  -1   4   3 7324.37 309.627   6
   1   4   3 6413.19 238.227   5
  -1   4   3 7183.29 319.225   5
  -1   4   4 38273.5 1090.72   5
   1   4   4 38267.8 982.906   5
  -1   4   4 38410.6 1089.42   6
   1  -4   4 39477.7 1042.93   9
  -1  -4   4 37365.7 1092.53   9
  -1   4   5 3384.45 230.703   5
  -1   4   5 3619.07 241.174   6
  -1  -4   5 3985.54 248.921   9
   1  -4   5 3611.97 203.751   9
  -1   4   6 25281.8 839.380   5
  -1   4   6 25611.5 857.536   6
   1  -4   6 25390.9 766.005   9
  -1  -4   6 25529.7 841.638   9
  -1   4   7 37766.7 1217.03   6
  -1  -4   7 39274.3 1186.43   9
   1  -4   7 39562.5 1096.68   9
  -1   4   8 56441.5 1710.35   6
   1  -4   8 57908.0 1536.00   9
  -1  -4   8 58835.9 1649.60   9
  -1   4   9 7876.51 489.744   6
  -1  -4   9 7880.62 432.756   9
   1  -4   9 8487.07 370.815   9
  -1   4  10 203.074 103.309   6
  -1  -4  10 140.461 65.7766   9
   1  -4  10 132.571 47.6984   9
   1  -4  11 65.6630 33.3356  14
  -1  -4  11 84.6077 62.6620   9
   1   4  12 1966.26 143.152   2
  -1  -4  12 1888.63 141.467   2
   1   4  12 1710.51 141.790   3
  -1  -4  12 1583.07 198.770   9
   1  -4  12 1924.19 146.218   7
   1   4  12 1886.03 146.876   7
  -1   4  13 4212.67 231.960   2
   1   4  13 4155.54 225.628   2
  -1  -4  13 4220.14 229.727   2
   1   4  13 3983.41 232.972   3
  -1  -4  13 4843.20 352.606   9
   1  -4  13 4529.44 238.914   7
   1   4  13 3965.72 228.820   7
   1  -4  14 2549.43 184.068   7
   1   4  14 2763.77 191.935   7
  -1  -4  14 2769.08 187.636   2
  -1   4  14 2590.21 185.763   2
   1   4  14 2517.66 178.384   2
   1   4  14 2293.45 183.263   3
   1  -4  15 773.469 107.464   7
   1   4  15 859.470 113.206   7
   1   4  15 900.826 113.312   2
  -1   4  15 706.292 105.845   2
  -1  -4  16 720.001 110.500   7
  -1   4  16 863.748 115.304   7
   1   4  16 871.128 113.354   2
   1  -4  16 993.784 124.504   7
   1   4  16 865.381 115.313   7
   1  -4  17 3087.21 208.149   7
   1   4  17 3131.75 206.388   7
  -1   4  17 3291.16 212.950   7
  -1  -4  17 2963.68 201.176   7
   1   4  17 3136.24 200.854   2
   1   4  18 204.183 70.7496   7
  -1  -4  18 304.177 72.6825   7
   1  -4  18 238.599 65.3186   7
  -1   4  18 211.743 65.4890   7
   1  -4  19 1512.16 126.565   7
  -1   4  19 1814.47 138.363   7
   1   4  19 1541.98 129.337   7
  -1  -4  19 1697.51 132.433   7
  -1  -4  20 25.8363 38.2684   7
   1  -4  20 78.7476 41.4905   7
   1   4  20 41.0005 41.0433   7
  -1   4  20 20.2797 39.4898   7
  -1   4 -21 300.581 48.4130   1
   1   4 -21 315.648 51.9969   1
   1  -4  21 230.932 41.5420   7
  -1  -4  21 326.428 45.9300   7
   1   4  21 265.512 44.3431   7
  -1   4  21 319.345 47.4847   7
  -1   5   0 9.93836 36.7097   6
   1  -5   0 6.75975 27.5144   8
  -1  -5   1 10629.5 416.660   9
  -1   5   1 10423.0 403.609   6
   1  -5  -1 10244.6 348.193   8
   1  -5   1 10132.3 364.386   8
   1  -5   2 20556.9 632.457   8
   1  -5  -2 21454.7 597.570   8
  -1  -5   2 21120.1 686.088   9
  -1   5   2 21016.5 664.539   6
  -1   5   2 20511.3 688.671   5
  -1   5   3 59659.4 1555.98   6
   1  -5  -3 60215.8 1446.01   8
   1   5   3 55970.4 1455.03   5
  -1   5   3 58247.1 1562.54   5
  -1   5   4 31312.0 942.738   6
   1  -5  -4 30945.4 816.425   8
   1   5   4 29578.9 829.087   5
  -1   5   4 31692.3 943.977   5
   1  -5   4 32245.7 908.526   9
  -1   5   5 4643.77 288.523   5
   1   5   5 5291.32 237.154   5
  -1   5   5 4751.10 296.893   6
   1  -5   5 5529.17 280.413   9
  -1  -5   5 5273.82 309.380   9
  -1   5   6 21738.9 771.654   5
   1  -5   6 22789.3 723.791   9
  -1  -5   6 21335.6 773.931   9
  -1   5   6 21143.9 782.711   6
  -1   5   7 317.595 88.9191   5
  -1  -5   7 197.447 77.3580   9
   1  -5   7 170.138 62.1107   9
  -1   5   7 139.492 68.2816   6
   1  -5   8 22660.5 769.867   9
  -1  -5   8 24155.7 865.809   9
  -1   5   8 23304.7 902.314   6
  -1  -5   9 23312.1 880.142   9
   1  -5   9 23715.1 788.735   9
  -1   5   9 23645.6 958.705   6
  -1  -5  10 4496.97 339.089   9
   1  -5  10 4949.57 291.826   9
   1  -5  10 4809.77 191.105  14
  -1   5  10 4166.77 383.920   6
   1   5  11 997.985 104.732   3
   1  -5  11 1070.38 88.0837  14
   1   5  11 1529.71 121.515   7
   1  -5  11 1298.42 113.210   7
  -1  -5  11 1356.69 189.069   9
  -1   5  11 1027.01 212.718   6
   1   5  11 1256.75 109.131   2
  -1  -5  11 1103.96 104.868   2
   1   5  12 342.813 66.9694   7
   1  -5  12 430.101 73.1824   7
  -1  -5  12 308.611 102.401   9
   1   5  12 316.874 63.0652   2
   1   5  12 304.863 67.6391   3
  -1  -5  12 239.369 59.7866   2
   1   5  13 1374.61 130.771   7
   1  -5  13 1459.45 133.375   7
  -1  -5  13 1318.63 195.213   9
  -1  -5  13 1719.20 142.225   2
  -1   5  13 1445.06 134.643   2
   1   5  13 1666.94 138.028   2
   1   5  13 1472.79 138.409   3
   1  -5  14 14708.8 512.431   7
   1   5  14 14152.4 509.953   7
   1   5  14 13509.4 511.758   3
   1   5  14 13945.2 498.101   2
  -1   5  14 14276.4 511.217   2
   1  -5  15 384.860 80.8152   7
   1   5  15 259.752 73.4511   7
  -1  -5  15 313.264 75.7372   7
   1   5  15 297.246 75.9036   2
  -1   5  15 339.682 80.1386   2
  -1   5  16 14190.9 514.356   7
   1  -5  16 14917.3 521.364   7
   1   5  16 14549.7 520.777   7
  -1  -5  16 14459.7 515.894   7
   1   5  16 14682.8 514.283   2
  -1   5  16 14176.9 521.656   2
  -1  -5  17 2901.32 191.609   7
   1  -5  17 3124.55 199.317   7
  -1   5  17 3065.40 198.214   7
   1   5  17 3036.97 198.911   7
   1   5  17 3188.29 197.096   2
  -1   5  17 2868.94 194.396   2
  -1  -5  18 12872.7 457.568   7
  -1   5  18 13602.3 469.119   7
   1   5  18 13619.8 471.817   7
   1  -5  18 13478.8 465.528   7
  -1   5  18 13767.1 477.230   2
   1   5  19 2331.19 150.866   7
  -1  -5  19 2432.69 150.069   7
   1  -5  19 2545.84 154.830   7
  -1   5  19 2449.00 152.670   7
  -1   5  19 2691.63 164.257   2
  -1   5  20 58.8321 37.1903   7
  -1  -5  20 5.51542 34.0047   7
   1  -5  20 5.60572 31.7922   7
  -1  -5  21 498.891 46.1643   7
   1  -5  21 612.415 50.7250   7
  -1   5 -21 560.062 58.9493   1
   1   5 -21 708.624 64.7520   1
  -1   6   0 24.4893 41.8783   6
   1  -6   0 32.2412 30.8244   8
  -1   6  -1 16574.0 594.995   6
  -1   6   1 17304.3 602.564   6
   1  -6  -1 16051.9 511.175   8
   1  -6   1 16865.9 540.402   8
  -1  -6   2 31309.9 983.883   9
  -1   6   2 33131.1 978.529   6
   1  -6  -2 32869.8 876.219   8
   1  -6   2 32369.4 923.899   8
  -1   6   2 32479.2 991.459   5
  -1   6   3 1000.24 127.708   5
   1   6   3 862.755 92.7720   5
  -1   6   3 1019.30 126.213   6
   1  -6  -3 957.958 89.8774   8
  -1   6   4 23299.2 791.692   5
   1   6   4 22804.5 693.487   5
  -1   6   4 22275.1 782.297   6
   1  -6  -4 23518.9 658.416   8
   1  -6   4 23615.4 766.682   9
   1   6   5 27659.0 798.208   5
  -1   6   5 25839.1 886.896   5
  -1   6   5 26308.5 905.378   6
   1  -6  -5 27023.1 748.318   8
   1  -6   5 27823.0 872.344   9
  -1  -6   5 28076.2 933.205   9
   1   6   6 24700.6 750.867   5
  -1   6   6 25000.6 874.814   5
  -1   6   6 26050.5 906.858   6
   1  -6  -6 25184.4 702.097   8
   1  -6   6 25550.8 833.665   9
  -1  -6   6 23813.6 873.723   9
  -1   6   7 2010.71 211.334   5
  -1   6   7 2569.09 250.090   6
   1  -6  -7 2237.66 141.679   8
   1  -6   7 2195.03 197.616   9
  -1  -6   7 2193.47 224.153   9
  -1  -6   8 2101.62 227.146   9
   1  -6   8 1982.77 190.850   9
  -1   6   8 2246.83 251.753   6
   1  -6   9 22733.6 812.079   9
  -1  -6   9 24422.1 921.642   9
  -1   6   9 23120.3 965.654   6
   1  -6  10 10.3741 26.1147  14
  -1   6  10 34.3983 32.8829   3
  -1   6  10-32.1038 89.6409   6
  -1  -6  10 24.1888 63.1791   9
   1  -6  10 151.475 62.1692   9
   1  -6  11 1969.53 142.259   7
   1   6  11 1973.22 142.171   7
  -1   6  11 2084.72 296.381   6
   1   6  11 2146.42 143.939   2
   1   6  11 2225.88 125.708  11
  -1  -6  11 1865.09 232.872   9
   1   6  11 2066.65 151.211   3
  -1   6  11 2250.25 160.059   3
   1  -6  11 2149.67 126.503  14
   1   6  12 292.782 62.2431   7
   1  -6  12 449.725 76.1267   7
   1   6  12 256.152 61.3636   2
   1   6  12 192.372 44.4634  11
  -1  -6  12 452.341 119.142   9
  -1   6  12 336.418 75.1054   3
   1   6  12 280.978 67.4842   3
   1  -6  13 19.4819 44.0673   7
   1   6  13-9.96349 38.0947   7
   1   6  13-12.3770 31.7453  11
   1   6  13-19.1380 40.0783   2
  -1   6  13-20.7575 42.2450   2
  -1  -6  13-25.3175 61.2205   9
  -1   6  13 22.8524 49.1680   3
   1   6  13-21.6874 44.1374   3
   1   6  14 6847.94 307.152   2
  -1   6  14 6690.28 315.561   2
   1   6  14 6573.80 318.938   3
  -1   6  14 6263.75 324.161   3
   1   6  14 6552.62 306.557   7
   1  -6  14 6996.70 313.310   7
  -1   6  15 3467.74 220.021   2
   1   6  15 3837.57 218.797   2
  -1   6  15 3615.68 215.946   7
   1   6  15 3599.03 217.706   7
  -1  -6  15 3100.00 203.008   7
   1  -6  15 3820.52 221.587   7
  -1   6  15 3154.08 221.182   3
   1   6  15 3285.90 220.679   3
   1   6  16 21.0669 46.5034   7
   1  -6  16-20.3382 46.0036   7
  -1  -6  16 50.1161 48.4743   7
  -1   6  16-31.1181 46.9246   7
  -1   6  16 12.1943 61.3823   3
   1   6  16-10.0370 45.4058   2
  -1   6  16-10.9737 57.3231   2
  -1   6  16 33.5317 38.6034  11
   1   6  17 427.703 77.4536   2
   1  -6  17 535.648 86.1208   7
  -1  -6  17 398.166 77.1406   7
   1   6  17 439.511 81.2959   7
  -1   6  17 451.913 80.0526   7
  -1   6  17 461.309 89.9435   2
   1   6  18 348.790 68.9075   7
   1  -6  18 504.444 76.3871   7
  -1  -6  18 472.025 73.4538   7
  -1   6  18 443.407 72.6460   7
  -1   6  18 397.555 77.3355   2
  -1  -6  19 474.272 65.9611   7
   1  -6  19 385.574 60.7037   7
  -1   6  19 535.455 78.3568   2
  -1   6 -20 1832.41 121.450   1
  -1  -6  20 1783.42 101.079   7
   1  -6  20 1880.03 103.177   7
  -1   6 -21 7.92030 22.1151   1
   1   6 -21-12.0818 23.5205   1
  -1   7   0-59.0199 58.2705   6
   1  -7   0-18.6284 31.8647   8
  -1   7   1 18662.2 676.937   6
  -1   7  -1 18836.1 681.087   6
   1  -7   1 18468.3 609.696   8
   1  -7  -1 18563.3 585.203   8
  -1   7   2 95.7211 56.9512   5
  -1  -7   2 225.637 81.2442   9
   1  -7  -2 197.838 50.8156   8
  -1   7  -2 327.748 84.5003   6
  -1   7   2 224.306 72.4505   6
  -1   7   3 3531.39 252.739   5
   1   7   3 2939.57 196.978   5
  -1   7   3 2574.42 222.198   6
   1  -7  -3 3787.37 188.119   8
   1   7   4 7181.88 323.582   5
  -1   7   4 6594.31 373.227   5
  -1   7   4 6937.04 386.453   6
   1  -7  -4 7003.11 277.022   8
   1  -7   4 6765.77 364.679   9
   1   7   5 4480.32 245.256   5
  -1   7   5 4068.13 291.288   5
  -1   7   5 4262.12 308.374   6
   1  -7  -5 4071.22 195.696   8
   1  -7   5 3798.34 272.680   9
  -1  -7   5 3940.15 299.023   9
   1   7   6 6474.51 312.030   5
  -1   7   6 6527.35 388.771   5
  -1   7   6 6854.21 417.312   6
   1  -7  -6 6469.64 259.492   8
  -1  -7   6 6514.50 404.970   9
   1  -7   6 6136.53 361.699   9
   1  -7   7 173334. 4286.44   9
  -1  -7   7 181425. 4396.78   9
  -1   7   7 168900. 4333.40   5
  -1   7   7 171431. 4405.81   6
  -1  -7   8 2489.25 260.749   9
   1  -7   8 2858.65 246.176   9
  -1   7   8 2591.75 256.789   5
  -1   7   8 2880.73 294.997   6
  -1   7   9 25627.2 1068.71   6
  -1  -7   9 27377.4 1035.13   9
   1  -7   9 27007.4 945.635   9
   1  -7  10 352.734 53.4016  14
   1   7  10 242.256 55.6831   3
  -1   7  10 255.298 61.3766   3
  -1  -7  10 318.324 104.940   9
   1  -7  10 349.565 94.1346   9
  -1   7  10 170.201 95.2580   6
   1   7  10 276.545 48.3174  11
   1   7  11 3343.11 186.097   7
   1   7  11 3362.16 185.181   2
   1   7  11 3387.84 169.750  11
  -1   7  11 3444.01 381.121   6
  -1  -7  11 3769.12 337.619   9
   1  -7  11 3377.73 164.383  14
   1   7  11 3248.22 196.395   3
  -1   7  11 3219.99 201.570   3
   1   7  12 91.9497 51.4293   3
  -1   7  12 10.8315 41.4153   3
   1   7  12 32.9043 35.5861  11
  -1  -7  12 54.5502 76.1583   9
   1   7  12 17.6394 38.9403   2
   1  -7  12 8.69294 35.3857   7
   1   7  12 8.88405 31.6249   7
  -1   7  12-41.1914 81.3282   6
   1   7  13 2303.33 140.972  11
   1  -7  13 2223.26 161.057   7
   1   7  13 2362.28 164.556   7
   1   7  13 2619.73 183.944   3
  -1   7  13 2272.76 181.704   3
   1   7  13 2407.91 165.865   2
  -1   7  13 2749.32 184.490   2
  -1  -7  13 1942.51 249.352   9
  -1  -7  14 4272.79 228.898   7
   1   7  14 4263.41 232.261   7
   1  -7  14 4017.11 224.949   7
  -1   7  14 4471.71 235.556   7
   1   7  14 4096.70 243.320   3
  -1   7  14 4574.51 261.853   3
   1   7  14 4198.09 197.022  11
  -1   7  14 4515.02 250.499   2
   1   7  14 4331.01 232.774   2
   1   7  15 11.3758 50.2346   3
  -1   7  15 76.4197 56.0109   2
   1   7  15 98.3054 54.0441   2
  -1   7  15 128.359 55.1498   7
   1   7  15 50.0681 50.4176   7
  -1  -7  15 28.5245 43.0279   7
   1  -7  15 9.65261 43.6811   7
  -1   7  15 147.402 73.7681   3
  -1   7  15 22.2326 40.0863  11
   1  -7  16 938.022 105.137   7
  -1  -7  16 841.436 101.546   7
  -1   7  16 725.964 102.372   2
   1   7  16 747.322 98.2000   7
  -1   7  16 679.351 93.1048   7
   1   7  16 836.241 102.008   2
  -1   7  16 985.405 120.935   3
  -1   7  16 882.637 88.8071  11
  -1  -7  17 3136.21 179.304   7
   1  -7  17 3361.81 186.141   7
  -1   7  17 3411.30 188.124   7
   1   7  17 3150.13 183.893   7
  -1   7  17 3381.08 200.725   2
   1   7  17 2920.10 177.394   2
   1  -7  18 694.236 78.3863   7
  -1  -7  18 656.321 76.3233   7
  -1   7  18 738.297 91.7171   2
  -1   7 -18 615.961 93.3768   1
  -1   7  19 297.812 58.6030   2
  -1   7 -19 373.056 69.7409   1
  -1  -7  19 350.068 50.5017   7
   1  -7  19 384.756 53.0377   7
  -1   7 -20 220.741 48.1566   1
   1   7 -20 307.521 54.1119   1
   1   7 -21 35.9014 20.1410   1
  -1   7 -21 44.7949 21.4417   1
   1  -8   0-21.4135 42.2805   8
  -1   8   0-17.5843 64.9527   6
   1  -8  -1 20044.8 636.375   8
  -1   8  -1 19551.2 748.265   6
  -1   8   1 20551.6 755.435   6
  -1  -8   1 20076.8 759.553   9
  -1  -8   2 27866.4 961.547   9
  -1   8   2 28006.6 951.662   6
   1  -8  -2 28142.1 814.310   8
  -1   8   2 28679.3 968.727   5
  -1   8  -2 27419.5 953.183   6
   1   8   3 29093.9 926.848   5
  -1   8   3 31341.8 1032.29   5
   1  -8  -3 30839.2 856.494   8
  -1   8   3 30265.4 1019.89   6
  -1   8   4 6793.65 395.613   5
   1   8   4 6933.91 340.596   5
  -1   8   4 6519.58 398.217   6
   1  -8  -4 6563.87 274.623   8
   1  -8   4 6341.94 378.722   9
  -1   8   5 37441.3 1205.24   5
   1   8   5 35901.7 1073.28   5
  -1   8   5 37632.1 1236.02   6
   1  -8  -5 36904.1 977.361   8
   1  -8   5 36298.3 1176.23   9
  -1  -8   5 37072.8 1237.98   9
  -1  -8   6 3639.33 309.238   9
   1  -8   6 3182.29 272.995   9
  -1   8   6 2774.18 277.921   6
  -1   8   6 3176.32 281.160   5
   1   8   6 2778.99 207.357   5
   1  -8   7 60266.8 1759.00   9
  -1  -8   7 59522.1 1827.67   9
  -1   8   7 60025.2 1853.68   6
  -1   8   7 59791.3 1789.27   5
  -1  -8   8 2280.35 263.330   9
   1  -8   8 2294.77 235.990   9
  -1   8   8 2509.37 258.302   5
  -1   8   8 2179.69 271.539   6
   1  -8   9 12242.5 587.436   9
  -1  -8   9 12844.8 664.672   9
  -1   8   9 11431.7 466.781   1
   1   8   9 11343.6 466.985   1
   1   8   9 11525.0 376.104  11
   1  -8   9 11279.4 352.227  14
  -1   8   9 12845.8 705.947   6
  -1   8  10 15169.6 819.803   6
   1   8  10 14651.8 488.878   3
  -1  -8  10 14274.7 729.308   9
   1  -8  10 14681.1 660.285   9
   1   8  10 14588.3 454.810  11
   1   8  10 14879.2 468.522   2
   1  -8  10 14418.4 435.753  14
   1   8  11 4065.33 210.180   2
  -1  -8  11 4775.51 396.943   9
   1   8  11 4458.53 205.475  11
  -1   8  11 4468.11 443.886   6
   1   8  11 4422.41 212.153   7
  -1   8  11 4187.00 237.780   3
   1   8  11 4228.12 229.770   3
   1   8  12 8.41136 34.2383   7
   1   8  12-7.23625 36.4266  11
  -1  -8  12 58.5449 64.6172   9
  -1   8  12 89.4320 60.4461   3
   1   8  12 10.3724 48.0287   3
   1   8  12 8.73019 35.5360   2
  -1   8  12 42.8900 84.6813   6
   1   8  13 994.034 97.7572  11
  -1   8  13 1046.00 104.526  11
   1   8  13 1267.91 131.144   3
   1   8  13 1008.50 107.212   7
  -1   8  13 1105.40 110.843   7
  -1   8  13 1040.39 125.721   3
   1   8  13 901.809 102.237   2
  -1   8  13 1115.70 121.440   2
  -1   8  14 1857.12 134.722  11
   1   8  14 1651.83 120.833  11
   1   8  14 1606.21 136.010   2
  -1   8  14 1627.24 146.754   2
   1   8  14 1572.03 134.769   7
  -1   8  14 1917.35 143.545   7
   1   8  14 1706.61 151.844   3
  -1   8  14 1800.79 161.249   3
   1  -8  15 556.015 80.6581   7
   1   8  15 465.628 76.5728   7
  -1  -8  15 590.065 83.3394   7
  -1   8  15 583.602 81.4620   7
  -1   8  15 474.481 72.4213  11
   1   8  15 680.554 91.6609   2
  -1   8  15 629.576 94.6449   2
  -1   8  15 650.055 107.696   3
   1   8  15 547.751 91.9953   3
   1  -8  16-7.87174 38.8579   7
  -1  -8  16 30.9904 38.2452   7
  -1   8  16 40.8765 41.4618  11
   1   8  16 17.1116 40.5098   2
  -1   8  16 29.6552 48.7948   2
  -1   8  16 68.4137 58.4910   3
  -1   8  17 105.931 50.1118   2
  -1   8 -17 93.3517 59.7486   1
  -1   8  18 66.3438 47.7600   2
  -1   8 -18 122.217 59.1144   1
  -1   8 -19 95.2824 46.5659   1
  -1   8  19 33.6694 36.7682   2
   1   8 -20 23.8518 30.1574   1
  -1   8 -20 18.8109 29.3652   1
  -1   9   0-20.6692 61.2147   6
  -1   9   1 7294.79 427.095   6
  -1  -9   1 7107.42 431.972   9
  -1   9  -1 7622.13 433.149   6
  -1   9  -2 15272.2 679.076   6
  -1  -9   2 15405.8 692.472   9
  -1   9   2 16035.5 680.042   6
  -1   9   2 16055.0 691.759   5
   1  -9  -2 15739.1 540.375   8
   1   9   3 15.8280 49.4115   5
  -1   9   3-21.6695 56.5978   5
  -1   9   3-43.4146 56.6964   6
   1  -9  -3 18.8274 30.8224   8
  -1   9  -3 66.5978 72.6832   6
   1  -9   4 9658.18 510.353   9
  -1   9   4 9650.51 520.939   5
   1   9   4 9830.58 450.325   5
   1  -9  -4 9443.64 362.219   8
  -1   9   4 10121.7 534.697   6
   1   9   5 30.0297 33.1691   5
  -1  -9   5 101.415 83.0208   9
   1  -9   5 22.2575 49.1483   9
  -1   9   5 124.231 84.9763   6
  -1   9   6 19884.2 873.391   6
  -1   9   6 21673.8 860.362   5
   1   9   6 20152.5 719.257   5
   1  -9   6 20152.0 830.051   9
  -1  -9   6 21752.2 899.778   9
  -1   9   7 4198.87 343.694   5
  -1  -9   7 4014.81 358.496   9
   1  -9   7 4079.17 331.714   9
   1   9   7 4138.24 189.685  11
  -1   9   7 4093.57 370.375   6
  -1   9   8 14014.4 533.721   1
   1   9   8 13683.3 533.732   1
  -1   9   8 14033.3 752.969   6
   1  -9   8 13778.5 672.180   9
  -1  -9   8 14781.3 743.224   9
  -1   9   8 13813.5 684.503   5
  -1   9  -8 15180.0 497.540   1
   1   9  -8 13929.0 485.133   1
   1   9   8 14123.6 446.883  11
  -1   9   8 15039.4 456.626  11
  -1   9   9 11366.2 381.368  11
   1   9   9 10706.6 371.637  11
  -1   9   9 10104.8 659.342   6
   1  -9   9 10691.6 578.298   9
  -1  -9   9 12035.7 666.773   9
   1   9   9 10117.0 456.008   1
  -1   9   9 10932.4 465.670   1
   1  -9   9 11107.1 342.232  14
   1   9   9 10933.3 394.699   3
   1   9  -9 10881.8 417.749   1
  -1   9  -9 11027.6 417.507   1
   1   9  10 19366.0 587.924  11
  -1   9  10 20096.9 597.541  11
   1   9  10 19700.9 618.785   3
  -1  -9  10 19250.2 908.064   9
   1  -9  10 20550.0 844.508   9
   1   9  10 19870.0 589.166   2
  -1   9  10 20454.6 997.020   6
  -1  -9  11 252.343 120.774   9
   1   9  11 327.768 64.4430   2
  -1   9  11 378.184 160.790   6
  -1   9  11 270.242 65.9694  11
   1   9  11 299.424 62.3779  11
  -1   9  11 337.206 76.2086   3
   1   9  11 225.456 63.0493   3
   1   9  12 13439.7 461.176   2
   1   9  12 13463.8 491.405   3
  -1   9  12 13225.7 500.074   3
   1   9  12 14318.5 457.604  11
  -1   9  12 14053.5 462.918  11
   1   9  12 12362.0 824.388   6
  -1   9  12 13787.4 856.987   6
  -1  -9  12 13770.7 728.689   9
  -1   9  13 5254.15 245.938  11
   1   9  13 5301.23 240.042  11
  -1   9  13 5306.32 283.926   3
   1   9  13 5480.79 276.677   3
  -1   9  13 5593.81 271.936   2
   1   9  13 4843.57 244.836   2
  -1   9  14 634.151 98.2320   2
   1   9  14 735.860 90.3891   2
   1   9  14 480.184 71.1403  11
  -1   9  14 614.564 83.2027  11
  -1   9  14 576.656 102.155   3
   1   9  14 540.526 95.7357   3
  -1   9 -14 507.917 98.6902   1
   1   9  15 4522.36 224.406   2
  -1   9  15 4976.93 250.638   2
  -1   9  15 4634.71 217.322  11
  -1   9 -15 4531.12 264.267   1
   1   9  15 4691.37 247.855   3
  -1   9  15 4650.22 262.993   3
  -1   9 -16 679.976 103.569   1
  -1   9  16 537.697 93.4993   3
  -1   9  16 578.642 85.7113   2
  -1   9 -17 124.359 56.7903   1
  -1   9  17 218.892 57.8789   2
  -1   9 -18 454.658 74.1194   1
  -1   9 -19 5.90525 34.4884   1
  -1   9 -20 473.516 48.7427   1
   1   9 -20 404.510 46.5261   1
  -1  10   0 72.2666 78.8863   6
  -1 -10   1 1146.66 186.076   9
  -1  10   1 1156.83 174.495   6
  -1  10  -1 1271.21 186.847   6
  -1  10  -2 267.932 107.735   6
  -1  10   2 344.742 106.164   5
  -1 -10   2 230.525 104.463   9
  -1  10   2 331.466 104.733   6
  -1  10   3 6709.15 437.521   6
  -1  10   3 6264.74 424.788   5
   1  10   3 5350.41 351.219   5
  -1  10  -3 6965.45 449.173   6
  -1  10   4 23848.3 941.933   5
   1  10   4 23022.2 829.917   5
  -1  10  -4 22331.4 942.671   6
  -1  10   4 24255.5 962.455   6
   1 -10   4 23526.6 933.372   9
  -1  10   5 103.266 39.3818  11
   1  10   5 95.6710 40.5791  11
   1 -10   5 255.506 100.934   9
  -1 -10   5 201.136 89.7457   9
  -1  10   5 365.789 121.111   6
  -1  10   5 76.4577 61.6948   5
   1  10   5 240.110 73.8565   5
  -1  10  -5 84.3186 78.5304   6
  -1  10   6 15676.3 776.745   6
  -1  10  -6 14442.0 492.957   1
   1  10  -6 14845.0 496.684   1
   1  10   6 14793.1 469.064  11
  -1  10   6 15092.8 467.682  11
  -1  10   6 15851.3 734.913   5
  -1 -10   6 15643.1 771.261   9
   1 -10   6 14660.5 711.444   9
   1  10   6 15950.5 548.355   1
  -1  10   6 15000.6 536.664   1
  -1  10   7 87.5563 52.3909   1
   1  10   7 25.3036 52.9930   1
   1  10   7 7.25503 34.3540  11
  -1  10   7-32.9094 72.6472   6
  -1  10  -7 92.9191 46.7768   1
   1  10  -7 46.5569 42.1282   1
   1 -10   7-26.9303 70.3405   9
  -1 -10   7 31.3279 92.7814   9
  -1  10   7 81.4244 70.8921   5
   1  10   8 275.611 81.8249   1
  -1  10   8 190.757 80.9086   1
  -1  10   8 356.280 64.9673  11
   1  10   8 240.822 54.8941  11
   1 -10   8 246.317 111.544   9
  -1 -10   8 293.767 129.017   9
  -1  10   8 221.789 94.9799   5
  -1  10   8 424.021 135.220   6
  -1  10  -8 229.006 63.1983   1
   1  10  -8 209.488 61.7661   1
   1  10   9 4113.26 218.477   3
   1  10   9 3694.34 262.171   1
  -1  10   9 3535.05 254.206   1
   1  10   9 3967.69 204.069  11
  -1  10   9 4057.18 204.990  11
  -1  10   9 4486.63 437.107   6
  -1  10  -9 3872.49 229.785   1
   1  10  -9 4250.89 236.231   1
  -1 -10   9 3937.82 387.704   9
   1 -10   9 3778.00 343.996   9
   1 -10  10 11869.4 634.524   9
  -1 -10  10 11931.7 701.297   9
   1  10  10 12117.4 435.493   3
   1  10  10 11778.8 415.199  11
  -1  10  10 12043.5 417.952  11
  -1  10  10 11941.8 758.630   6
  -1  10 -10 12426.0 466.708   1
   1  10 -10 11520.5 455.625   1
  -1  10 -11 15890.3 577.227   1
  -1  10  11 16173.1 527.071  11
   1  10  11 16444.0 526.731  11
   1  10  11 17227.7 558.684   3
  -1  10  11 17235.9 580.874   3
  -1  10  11 16813.3 948.711   6
   1  10  11 16485.3 949.623   6
   1  10  11 15815.4 513.225   2
  -1 -10  11 16103.7 828.193   9
  -1  10 -12 330.496 82.3010   1
  -1  10  12 309.617 65.6482  11
   1  10  12 402.189 72.0284  11
   1  10  12 352.636 74.9185   3
  -1  10  12 312.565 77.0310   3
  -1  10  12 274.704 143.124   6
   1  10  12 92.9462 129.979   6
  -1 -10  12 318.684 113.680   9
   1  10  12 395.508 68.4951   2
   1  10  13 309.860 62.1997  11
  -1  10  13 307.627 68.8647  11
  -1  10  13 434.051 89.2101   3
   1  10  13 252.725 70.0607   3
  -1  10  13 370.899 144.889   6
   1  10  13 94.1378 93.1769   6
  -1  10 -13 344.811 85.3662   1
   1  10  13 284.344 58.2271   2
  -1  10  13 354.585 73.0764   2
  -1  10  14 431.845 79.6638   2
  -1  10 -14 552.947 100.053   1
  -1  10  14 638.973 86.4777  11
   1  10  14 567.535 77.5437  11
  -1  10  14 617.167 103.563   3
   1  10  14 543.436 89.6821   3
  -1  10  15 601.810 85.6184   2
  -1  10 -15 587.465 100.008   1
  -1  10  15 542.070 75.8595  11
   1  10  15 657.938 92.2204   3
  -1  10  15 582.466 96.7283   3
  -1  10  16 533.935 78.3757   2
  -1  10 -16 527.346 90.8718   1
  -1  10  16 514.489 88.1548   3
  -1  10 -17 629.312 88.3406   1
  -1  10 -18 13.7482 40.7171   1
   1  10 -19 1376.27 92.9625   1
  -1  10 -19 1339.36 92.5747   1
  -1 -11   0-28.2399 73.7606   9
  -1  11   0-26.8876 79.6313   6
  -1  11  -1 3943.74 350.364   6
  -1 -11   1 4546.64 378.821   9
   1  11   1 3737.76 192.550  11
  -1  11   1 3557.52 334.497   5
  -1  11   1 3327.42 317.868   6
  -1 -11   2 29.4309 71.1675   9
  -1  11   2 35.0206 37.2364  11
  -1  11  -2-27.7985 82.3273   6
   1  11   2-7.68972 36.4074  11
  -1  11   2 27.2809 71.2541   6
   1  11   2 21.7504 48.0131   5
  -1  11   2 27.9146 55.1145   5
  -1  11   3 63.6323 35.6307  11
   1 -11   3 28.1839 62.2371   9
  -1  11   3 57.2414 84.7789   6
  -1  11  -3 286.430 109.525   6
  -1  11   3 27.8263 61.4478   5
   1  11   3 378.121 101.607   5
  -1  11   4 23151.3 970.770   6
   1  11  -4 21494.5 657.133   1
  -1  11  -4 21253.4 655.691   1
  -1  11   4 21277.9 628.276  11
   1  11   4 20664.0 813.318   5
  -1  11   4 22591.2 938.972   5
   1 -11   4 20567.0 916.572   9
  -1  11  -4 23347.8 976.349   6
   1  11   4 22333.0 618.493   4
  -1  11   4 21576.9 690.390   1
   1  11   4 22339.4 697.204   1
  -1  11   5-31.6820 98.9032   6
  -1  11   5 11.6127 42.8941   1
   1  11   5 11.7309 47.7482   1
  -1  11   5 14.8399 34.3572  11
   1  11   5-7.81441 36.1836  11
   1 -11   5 57.9865 80.9544   9
  -1 -11   5-32.4213 71.5672   9
   1  11  -5-31.4201 75.9769   6
  -1  11  -5 31.4598 93.1700   6
   1  11   5 19.1258 37.7619   5
  -1  11   5 84.5450 78.6883   5
  -1  11  -5-73.3590 44.3477   1
   1  11  -5 9.18542 40.5524   1
   1  11  -6 23314.2 694.757   1
  -1  11  -6 22645.2 690.424   1
   1  11   6 23173.3 747.169   1
  -1  11   6 22525.4 739.139   1
   1 -11   6 22141.4 958.264   9
  -1 -11   6 23419.6 1026.54   9
  -1  11   6 22336.6 953.230   5
  -1  11   6 22177.1 655.456  11
   1  11   6 22227.0 660.633  11
  -1  11   6 22434.8 1012.35   6
   1  11  -6 19194.1 957.450   6
  -1  11  -6 23501.6 1020.80   6
   1  11  -7 3797.83 217.838   1
  -1  11  -7 3779.83 219.487   1
  -1  11   7 3790.86 249.518   1
   1  11   7 3307.26 237.520   1
   1 -11   7 3640.90 352.056   9
  -1 -11   7 3451.90 366.502   9
  -1  11   7 3425.00 338.112   5
   1  11   7 3651.16 197.185  11
  -1  11   7 3511.44 381.829   6
   1  11  -7 3256.99 365.086   6
  -1  11  -8 64333.7 1646.26   1
   1  11  -8 62732.5 1640.26   1
   1  11   8 62551.3 1594.66  11
   1  11   8 61783.6 1718.06   1
  -1  11   8 63465.8 1718.28   1
  -1  11   8 61317.8 1954.81   5
  -1 -11   8 66383.0 2098.83   9
   1 -11   8 62906.1 1981.02   9
  -1  11   8 63641.2 2120.88   6
   1  11  -9 952.297 121.359   1
  -1 -11   9 1119.10 218.011   9
   1 -11   9 1378.57 220.631   9
   1  11   9 958.231 108.962   3
   1  11   9 1001.72 150.708   1
  -1  11  -9 1342.42 135.442   1
  -1  11   9 959.095 144.136   1
   1  11   9 578.367 188.324   6
  -1  11   9 570.027 185.650   6
   1  11   9 1110.53 113.089  11
  -1  11   9 1178.82 113.943  11
  -1  11  10 22853.8 677.831  11
   1  11  10 21988.9 674.109  11
   1 -11  10 22399.3 955.865   9
  -1 -11  10 22179.6 1031.37   9
   1  11  10 22582.9 690.304   3
  -1  11  10 23310.3 1133.04   6
   1  11  10 20704.0 1091.56   6
  -1  11 -10 22590.3 726.033   1
  -1  11  11 7125.08 299.975  11
   1  11  11 6552.98 289.988  11
  -1 -11  11 6680.22 512.631   9
  -1  11  11 6775.71 322.034   3
   1  11  11 6803.76 304.389   3
  -1  11  11 5727.60 551.278   6
   1  11  11 5859.07 558.921   6
  -1  11 -11 6536.53 326.338   1
  -1 -11  12 2678.86 312.485   9
  -1  11  12 2635.03 192.127   3
   1  11  12 2680.17 182.119   3
  -1  11 -12 2607.67 195.215   1
  -1  11  12 2589.77 366.798   6
   1  11  12 2863.65 389.137   6
   1  11  12 2196.64 157.333  11
  -1  11  12 2571.24 170.367  11
   1  11  13 2662.86 180.377   3
  -1  11  13 3017.65 203.506   3
  -1  11 -13 2660.53 197.477   1
  -1  11  13 2773.90 176.129   2
  -1  11  13 2567.62 169.784  11
   1  11  13 2711.32 168.362  11
  -1  11  14 269.660 65.1373   2
  -1  11 -14 239.679 79.1201   1
   1  11  14 301.992 67.4753   3
  -1  11  14 286.344 78.6523   3
  -1  11  14 293.253 61.0379  11
  -1  11 -15 10.4606 56.5676   1
  -1  11  15 30.3161 51.8435   3
  -1  11  15 65.4566 44.8461  11
  -1  11  16-35.2837 50.7765   3
  -1  11 -16 18.3530 50.4390   1
  -1  11 -17 297.328 67.6453   1
  -1  11 -18 782.556 77.4085   1
   1  11 -19 65.7782 25.3561   1
  -1  11 -19 22.8484 24.6706   1
  -1 -12   0-32.2677 90.0971   9
  -1  12   0-29.7890 65.7563   6
   1  12   0 9.92828 41.5822   1
  -1  12   0 9.90391 35.2513   1
   1  12   0-19.0572 30.7213   4
  -1  12   0 62.8841 41.0608  11
  -1  12  -1 9.72083 40.7137   1
   1  12  -1 48.6825 46.0964   1
   1  12   1 10.2878 38.0004   1
  -1  12   1 10.2504 40.4764   1
  -1  12   1 30.0976 72.7790   6
  -1 -12  -1 31.8408 88.9052   9
  -1 -12   1-32.7827 79.2718   9
  -1  12  -1 31.0765 75.1460   6
  -1  12   1-31.4189 82.0613   5
  -1  12   1-15.8436 39.1016  11
   1  12  -1 18.6812 30.1158   4
   1  12   1 6.48868 31.3809   4
   1  12   2 1133.49 111.199  11
  -1  12   2 1068.33 104.035  11
  -1 -12   2 1004.12 202.252   9
  -1  12  -2 1137.41 212.743   6
  -1  12   2 875.210 181.340   5
   1  12   2 1036.39 92.4905   4
   1  12  -2 966.412 85.8222   4
   1  12   2 930.813 163.780   5
  -1  12   2 558.459 151.739   6
  -1  12   2 1014.75 116.277   1
   1  12   2 1137.95 122.930   1
  -1  12  -2 1029.77 109.015   1
   1  12  -2 982.807 107.887   1
   1  12   3 140.722 76.7907   5
  -1  12   3-30.9211 68.2559   5
   1  12   3 26.3270 44.1745  11
   1  12  -3 41.9349 31.2946   4
   1 -12   3-31.8969 70.4100   9
  -1  12   3 8.14732 38.5732  11
   1  12   3 11.3529 43.4067   1
  -1  12  -3 19.4280 40.6856   1
  -1  12   3 11.2801 40.1506   1
   1  12  -3 58.3501 47.0327   1
   1  12  -3-64.1857 89.6091   6
  -1  12  -3 32.1020 77.6261   6
  -1  12   3-32.1566 83.9882   6
  -1  12   4 18188.2 878.943   6
  -1  12  -4 16918.1 575.180   1
   1  12  -4 17408.6 578.513   1
  -1  12   4 17699.8 556.396  11
   1  12   4 18181.3 619.910   1
  -1  12   4 18632.5 623.624   1
   1  12  -4 16396.0 848.941   6
  -1  12  -4 17634.1 866.932   6
   1 -12   4 18590.1 876.469   9
   1  12   4 17378.0 744.275   5
  -1  12   4 18252.8 855.864   5
   1  12  -4 17820.4 514.788   4
  -1  12   5 2051.64 145.423  11
   1  12   5 2202.49 153.823  11
   1  12   5 2089.99 181.484   1
  -1  12   5 1750.02 167.458   1
  -1 -12   5 2060.71 289.105   9
   1 -12   5 1824.64 263.271   9
   1  12  -5 2044.37 158.672   1
  -1  12  -5 2112.29 158.742   1
   1  12  -5 2003.18 278.609   6
  -1  12  -5 1939.04 281.384   6
  -1  12   5 1972.01 286.045   6
  -1  12   5 1904.52 263.042   5
  -1  12   6 400.433 133.028   5
  -1  12  -6 464.000 87.2143   1
   1  12  -6 422.663 85.4979   1
  -1  12   6 578.095 105.859   1
   1  12   6 555.872 105.091   1
  -1  12   6 586.572 85.9063  11
  -1  12  -6 579.824 164.331   6
   1  12  -6 615.170 171.694   6
  -1 -12   6 591.442 171.534   9
   1 -12   6 358.911 129.338   9
   1  12   6 519.768 81.3902  11
  -1  12   6 446.645 156.300   6
   1  12  -7 3192.25 211.408   1
  -1  12  -7 3524.96 221.296   1
   1  12   7 3806.94 209.494  11
  -1  12   7 3581.58 203.765  11
  -1  12   7 3354.00 248.121   1
   1  12   7 3477.74 252.114   1
  -1 -12   7 3803.12 399.796   9
   1 -12   7 4062.78 384.542   9
  -1  12   7 3736.59 360.644   5
  -1  12  -7 4065.53 416.992   6
   1  12  -7 3828.94 404.138   6
  -1  12   7 3692.77 407.288   6
   1  12   8 1979.08 151.410  11
  -1  12   8 1914.02 192.530   1
   1  12   8 1934.18 193.829   1
   1 -12   8 2114.62 279.521   9
   1  12  -8 1542.36 273.804   6
  -1  12  -8 2339.95 330.315   6
   1  12  -8 1704.44 154.361   1
  -1  12  -8 1984.71 162.791   1
  -1 -12   8 1788.91 284.375   9
  -1  12   8 1931.17 311.823   6
   1  12   8 1707.12 296.600   6
   1  12   9 4844.62 244.583   3
  -1  12  -9 5246.73 276.835   1
   1  12   9 3999.11 291.325   1
  -1  12   9 4896.49 314.990   1
   1  12   9 5008.65 249.668  11
  -1  12   9 4763.64 242.491  11
  -1  12  -9 4898.05 473.837   6
   1  12  -9 4755.44 472.036   6
   1  12   9 4523.38 478.624   6
  -1  12   9 4418.96 468.633   6
   1 -12   9 5318.90 436.433   9
  -1 -12   9 4223.43 431.842   9
  -1 -12  10 847.996 197.157   9
  -1  12 -10 846.868 218.245   6
   1  12 -10 337.079 162.499   6
  -1  12 -10 1102.13 129.681   1
  -1  12  10 929.554 232.202   6
   1  12  10 1077.34 243.650   6
   1  12  10 980.022 109.404   3
   1  12  10 1045.68 113.993  11
  -1  12  10 1035.16 111.754  11
  -1  12  11 11.3157 51.1923   3
   1  12  11 9.69317 43.8526   3
  -1  12  11-9.32560 46.0325  11
  -1 -12  11-34.8269 68.7625   9
   1  12  11 9.29933 51.1147  11
  -1  12 -11 24.1317 61.8940   1
   1  12  11-92.8016 151.922   6
  -1  12  11-45.7436 127.725   6
   1  12 -11-85.3373 103.178   6
  -1  12 -11 42.9249 73.3965   6
   1  12  12 557.223 86.7495   3
  -1  12  12 501.286 76.8152   2
   1  12  12 565.421 85.3989  11
  -1  12  12 577.421 87.1744  11
  -1  12 -12 369.435 88.1015   1
   1  12  13 1962.27 143.539  11
  -1  12  13 2188.14 152.808  11
   1  12  13 2048.32 152.509   3
  -1  12  13 2286.01 174.429   3
  -1  12  13 2066.46 145.202   2
  -1  12 -13 2088.08 171.479   1
  -1  12  14 483.407 76.3745  11
  -1  12 -14 416.551 88.6696   1
  -1  12  14 303.672 75.3121   3
  -1  12  15 1423.82 109.500  11
  -1  12 -15 1490.75 137.211   1
  -1  12  15 1202.96 118.887   3
  -1  12 -16 8.15331 45.5379   1
  -1  12  16 67.7955 44.6248   3
  -1  12 -17 723.359 79.6711   1
  -1  12 -18 18.6320 28.3504   1
   1  12 -18 28.2815 30.8698   1
  -1  13   0-44.6752 52.8786   1
   1  13   0-11.1890 50.6188   1
   1  13   0-33.5009 93.5412   6
  -1 -13   0-36.1975 71.4681   9
  -1  13   0 33.4301 104.361   6
  -1  13   0-35.3412 78.0134   5
  -1  13   0-26.3307 45.0232  11
   1  13   0 7.04582 34.7798   4
  -1  13   1 2415.54 160.643  11
  -1 -13   1 1619.89 266.156   9
  -1 -13  -1 2182.05 294.871   9
  -1  13  -1 1844.78 270.956   6
  -1  13   1 2301.60 305.627   5
   1  13  -1 1813.20 265.096   6
   1  13   1 2090.13 171.212   1
  -1  13   1 2084.54 171.166   1
  -1  13  -1 2058.02 164.757   1
   1  13  -1 2290.78 172.917   1
   1  13  -1 2097.92 134.088   4
   1  13   1 2031.40 254.929   5
   1  13   1 1490.25 250.042   6
  -1  13   1 1648.25 252.791   6
   1  13  -2 506.563 68.2401   4
  -1 -13   2 600.488 166.058   9
  -1 -13  -2 388.879 135.616   9
   1 -13   2 496.432 156.936   9
  -1  13   2 626.965 87.2063  11
   1  13  -2 630.188 162.485   6
  -1  13  -2 349.988 134.268   6
  -1  13  -2 454.596 83.5000   1
   1  13  -2 476.742 83.5857   1
  -1  13   2 490.092 88.2080   1
   1  13   2 527.943 90.8824   1
   1  13   2 351.966 117.024   5
  -1  13   2 444.459 135.455   5
  -1  13   2 486.037 145.823   6
  -1  13  -3 2131.03 165.161   1
   1  13  -3 2003.51 164.294   1
   1  13  -3 1716.93 263.668   6
  -1  13  -3 2039.22 286.388   6
   1  13   3 2067.75 251.309   5
  -1  13   3 2256.60 289.821   5
   1 -13   3 2382.92 309.639   9
  -1  13   3 1973.76 171.616   1
   1  13   3 1933.08 171.957   1
  -1  13   3 2384.25 307.810   6
   1  13  -3 2162.16 133.952   4
  -1  13   3 2107.64 153.455  11
   1  13   3 2147.25 157.907  11
   1  13  -4 44.7478 33.3986   4
  -1  13   4 46.1999 47.4012  11
  -1  13   4 36.7904 102.727   6
   1  13   4-37.0764 109.805   6
  -1  13  -4 109.450 95.2909   6
   1  13  -4-36.4638 71.9956   6
   1 -13   4 71.2540 78.6458   9
  -1  13   4 33.2871 56.9194   5
   1  13   4-13.3544 49.3312   1
   1  13  -4 21.9573 47.2457   1
  -1  13   4 13.2724 50.7489   1
  -1  13  -4 43.8517 45.9200   1
  -1  13   5 10555.1 452.274   1
   1  13   5 10010.3 445.003   1
   1 -13   5 9760.57 644.047   9
  -1 -13   5 10389.9 694.826   9
  -1  13  -5 10604.1 684.170   6
   1  13  -5 10482.6 676.610   6
  -1  13   5 10068.3 624.129   5
  -1  13  -5 10696.6 418.885   1
   1  13  -5 9842.27 406.388   1
  -1  13   5 10551.7 393.672  11
   1  13   5 8309.80 624.581   6
  -1  13   5 9466.44 655.916   6
  -1  13   6 14011.3 564.064   1
   1  13   6 12580.7 545.134   1
  -1 -13   6 14667.1 840.559   9
   1 -13   6 15230.6 811.613   9
  -1  13  -6 15097.6 836.650   6
   1  13  -6 15814.3 855.624   6
  -1  13   6 13899.4 754.033   5
  -1  13  -6 14359.2 521.617   1
   1  13  -6 13004.4 506.421   1
   1  13   6 14610.9 502.001  11
  -1  13   6 14873.5 496.911  11
  -1  13   6 14631.2 842.029   6
   1  13   6 14169.7 834.045   6
  -1  13  -7 4458.12 454.713   6
   1  13  -7 5892.59 513.773   6
   1 -13   7 5259.28 460.079   9
  -1 -13   7 5560.90 502.340   9
  -1  13  -7 5886.37 296.580   1
   1  13   7 4728.97 307.797   1
  -1  13   7 5442.79 327.996   1
  -1  13   7 5840.48 273.025  11
   1  13   7 5333.57 268.560  11
  -1  13   7 5695.05 525.774   6
   1  13   7 5927.78 528.010   6
   1  13   8 7958.05 635.490   6
  -1  13   8 8124.02 635.883   6
   1  13   8 8412.55 353.097  11
   1  13  -8 8160.94 623.875   6
  -1  13  -8 8142.32 626.784   6
  -1  13   8 8486.48 426.948   1
   1  13   8 8323.11 329.976  10
   1 -13   8 7807.03 564.352   9
  -1 -13   8 7870.88 606.495   9
  -1  13  -8 8738.99 379.792   1
  -1  13  -9 362.327 86.2532   1
  -1  13   9 265.683 138.405   6
   1  13   9 268.987 146.945   6
  -1  13  -9 296.063 132.214   6
   1  13  -9 294.938 144.251   6
  -1  13   9 186.325 91.8477   1
   1 -13   9 395.431 130.304   9
  -1 -13   9 195.585 122.309   9
   1  13   9 390.588 72.6165   3
   1  13   9 299.676 71.4444  11
  -1  13  10 9.73455 45.0744  11
   1  13  10-45.4702 89.7749   6
  -1  13  10-44.8921 99.0954   6
  -1  13 -10-42.7042 73.0181   6
   1  13 -10 42.4453 102.637   6
  -1  13 -10 72.7341 58.6264   1
   1  13  10 19.5993 51.1907  11
   1  13  10 27.8812 42.0439   3
  -1 -13  10 37.1486 89.8290   9
  -1  13 -11 11547.2 450.059   1
   1  13  11 10813.6 402.799   3
  -1  13  11 11323.0 432.057   3
   1  13  11 10495.4 405.142  11
  -1  13  11 10736.2 409.421  11
  -1  13 -12 1253.18 136.567   1
  -1  13  12 1174.99 125.884   3
   1  13  12 942.605 103.868  11
  -1  13  12 1150.86 116.536  11
  -1  13 -13 1294.85 135.166   1
  -1  13  13 1172.92 114.594  11
   1  13  13 1079.39 106.023  11
  -1  13  13 1162.19 121.134   3
  -1  13  14 437.653 76.4982   3
  -1  13 -14 459.524 82.5002   1
  -1  13  14 435.877 71.4052  11
  -1  13 -15 1454.23 124.819   1
  -1  13  15 1305.39 101.950  11
  -1  13  15 1325.54 112.117   3
  -1  13 -16 55.9049 41.4102   1
  -1  13 -17 4345.07 182.636   1
   1  13 -17 4113.60 180.069   1
  -1  13 -18 64.2457 24.1874   1
   1  13 -18 55.6289 22.1865   1
  -1 -14   0 39.8727 96.4201   9
  -1  14   0-38.3148 100.076   5
   1  14   0-72.9767 134.780   6
  -1  14   0-36.4302 124.584   6
   1  14   0-12.3636 69.0485   1
  -1  14   0-49.3888 68.9568   1
  -1  14  -1 1839.17 165.589   1
   1  14  -1 1841.07 167.036   1
  -1 -14   1 2142.16 314.859   9
   1 -14   1 1361.25 258.621   9
  -1 -14  -1 2040.06 298.361   9
   1  14  -1 1830.33 281.197   6
  -1  14  -1 2157.95 301.121   6
  -1  14   1 2089.18 176.303   1
   1  14   1 1902.87 170.748   1
   1  14   1 2349.27 319.847   6
  -1  14  -1 2315.12 322.580   5
  -1  14   1 2255.75 307.103   5
   1  14   1 1733.84 246.239   5
  -1  14   1 2462.08 168.439  11
  -1  14   1 2008.54 292.599   6
   1  14   2 571.341 164.703   6
  -1  14   2 417.452 146.003   6
  -1  14   2 762.579 103.268  11
  -1  14  -2 819.337 191.727   6
   1  14  -2 443.327 159.799   6
  -1 -14   2 700.399 195.731   9
  -1 -14  -2 852.425 199.415   9
   1 -14   2 777.670 196.399   9
  -1  14   2 1028.76 208.990   5
   1  14   2 861.138 166.027   5
  -1  14  -2 766.343 108.266   1
   1  14  -2 779.105 110.927   1
  -1  14   2 724.446 113.775   1
   1  14   2 726.414 117.020   1
  -1  14   3-38.5950 76.2008   6
   1  14   3 38.7835 76.5729   6
  -1  14   3-30.3475 59.9173  11
   1  14  -3 38.6502 100.948   6
  -1 -14  -3-38.2622 99.9349   9
   1 -14   3 38.7349 101.169   9
   1  14  -3-23.7696 66.3690   1
   1  14   3 41.2499 60.7038   1
  -1  14   3 13.6997 46.8492   1
  -1  14   3 35.7749 86.5071   5
   1  14   4 7699.32 600.766   6
  -1  14   4 8250.35 603.832   6
   1  14  -4 6429.30 330.642   1
  -1  14  -4 7346.66 343.946   1
  -1  14   4 7092.70 539.863   5
   1  14   4 7054.85 364.983   1
  -1  14   4 7912.38 382.224   1
   1  14  -4 7621.36 585.846   6
  -1  14  -4 8414.39 612.697   6
  -1 -14  -4 7702.73 578.085   9
  -1 -14   4 8068.85 619.195   9
   1 -14   4 7637.20 579.799   9
   1  14   4 7024.34 325.771  11
  -1  14   4 7465.17 327.543  11
  -1  14  -5 586.788 99.3525   1
  -1  14   5 660.092 119.436   1
  -1 -14   5 1061.02 241.151   9
   1 -14   5 954.892 217.130   9
  -1 -14  -5 894.478 205.406   9
   1  14  -5 681.771 190.467   6
  -1  14  -5 923.073 217.528   6
  -1  14   5 700.170 195.575   6
   1  14   5 663.794 192.690   6
  -1  14   5 541.944 91.5394  11
  -1  14   5 714.234 175.114   5
  -1  14   6 4639.99 483.498   6
   1  14   6 5494.42 517.694   6
  -1  14   6 5299.10 318.081   1
  -1 -14  -6 4717.98 443.653   9
  -1 -14   6 4934.34 488.222   9
   1 -14   6 5055.89 471.715   9
  -1  14  -6 5255.04 492.617   6
   1  14  -6 4923.15 480.438   6
  -1  14  -6 5376.06 286.669   1
   1  14   6 4621.39 257.680  11
  -1  14   6 5392.89 267.305  11
   1  14   7 9758.69 707.083   6
  -1  14   7 9015.40 681.183   6
  -1  14   7 10529.0 482.979   1
  -1  14  -7 10431.6 428.231   1
   1 -14   7 10677.3 680.996   9
  -1 -14   7 10019.3 702.607   9
  -1 -14  -7 9558.39 637.304   9
   1  14   7 10021.1 404.280  11
  -1  14   7 10186.3 401.328  11
  -1  14  -7 10476.6 709.210   6
   1  14  -7 10002.1 694.951   6
   1 -14   8 211.984 104.654   9
  -1 -14   8 285.534 133.569   9
   1  14  -8-41.7838 130.455   6
  -1  14  -8 41.9795 109.664   6
   1  14   8-44.6502 132.250   6
  -1  14   8 44.2039 115.472   6
  -1  14  -8 159.499 70.6547   1
  -1  14   8-16.7595 75.8457   1
  -1  14   8 81.7472 61.3948  11
   1  14   8 125.817 61.2690  11
   1  14  -8 130.223 51.4637  10
   1  14   8 180.832 53.1277  10
  -1  14  -9 267.510 75.2653   1
  -1 -14   9 390.446 144.376   9
   1  14   9 274.804 65.2481   3
  -1  14   9 286.752 101.511   1
  -1  14  -9 210.250 117.604   6
   1  14  -9 628.320 180.371   6
   1  14   9 317.739 81.2261  11
  -1  14   9 266.559 138.852   6
   1  14   9 404.131 159.968   6
  -1  14 -10 573.024 101.190   1
  -1  14  10 488.881 90.0722  11
  -1  14  10 465.954 84.8789   3
   1  14  10 324.647 78.3387  11
  -1  14 -11 332.377 79.7274   1
  -1  14  11 410.631 81.8790  11
   1  14  11 470.518 84.9546  11
  -1  14  11 425.063 81.6800   3
  -1  14 -12 10.7941 62.1661   1
   1  14  12 133.610 49.5033  11
  -1  14  12 139.249 61.9877  11
  -1  14  12 104.325 54.6301   3
  -1  14 -13 816.026 103.370   1
  -1  14  13 625.159 83.3906  11
  -1  14  13 629.691 86.9072   3
  -1  14 -14 103.730 51.9327   1
  -1  14  14 93.2778 43.1616  11
  -1  14  14 37.3713 41.7712   3
  -1  14 -15 782.393 89.0449   1
   1  14 -16 1254.99 96.0037   1
  -1  14 -16 1460.69 101.701   1
  -1  14 -17 684.332 58.8265   1
   1  14 -17 744.682 60.7939   1
   1  15   0 33.3508 73.6188   5
  -1  15   0 40.5200 89.4441   5
  -1 -15   0 42.7439 84.3921   9
  -1  15   0-26.5572 60.0702   1
   1  15   0 39.3659 102.817   6
  -1  15   0-39.3184 102.693   6
  -1  15  -1 1425.23 151.776   1
  -1  15   1 1323.48 148.669   1
  -1  15   1 1100.09 228.083   5
  -1  15  -1 1734.61 284.015   5
   1  15   1 1293.46 217.788   5
  -1 -15   1 1432.46 262.331   9
   1 -15   1 1455.01 267.604   9
  -1 -15  -1 1384.41 257.003   9
   1  15   1 1246.03 249.560   6
  -1  15   1 1484.41 261.388   6
   1  15  -1 1126.67 232.012   6
  -1  15  -1 970.592 215.433   6
   1 -15   2 207.025 135.849   9
  -1 -15   2 611.229 188.072   9
  -1 -15  -2 289.072 141.493   9
  -1  15   2 423.220 89.0621  11
  -1  15   2 281.948 132.168   6
   1  15   2 201.937 119.931   6
  -1  15  -2 488.374 101.084   1
  -1  15   2 466.844 99.1407   1
   1  15  -2 469.507 149.848   6
  -1  15  -2 469.357 159.442   6
  -1  15  -2 422.491 156.302   5
  -1  15   2 381.175 135.957   5
   1  15  -3 11654.2 738.023   6
  -1  15  -3 11140.4 728.674   6
   1  15   3 11419.3 751.882   6
  -1  15   3 10272.8 713.777   6
  -1  15   3 11911.3 497.564   1
  -1 -15  -3 11952.9 755.689   9
   1 -15   3 11213.3 746.357   9
  -1  15   3 11308.2 440.343  11
  -1  15  -3 12156.2 476.974   1
  -1  15   3 11333.4 705.273   5
  -1  15  -4 40245.2 1137.50   1
  -1  15  -4 37589.8 1531.53   6
   1  15  -4 40921.9 1579.14   6
  -1  15   4 38995.5 1100.59  11
  -1 -15   4 38785.4 1592.81   9
   1 -15   4 40464.4 1569.17   9
  -1 -15  -4 38054.4 1532.17   9
  -1  15   4 39246.2 1178.37   1
   1  15   4 39860.8 1579.17   6
  -1  15   4 39090.0 1566.53   6
  -1  15   4 38104.0 1464.72   5
  -1  15   5 15.6222 70.6727   1
  -1  15   5 64.7564 63.9271  11
   1  15   5 43.1195 73.7285   6
  -1  15   5-42.7396 103.349   6
  -1  15  -5-41.9160 82.7579   6
   1  15  -5 41.8888 82.7042   6
   1 -15   5-39.7422 67.9539   9
  -1 -15   5-43.8932 96.8905   9
  -1 -15  -5-77.5771 108.305   9
  -1  15  -5-12.5634 74.4147   1
   1  15  -6 22630.9 1096.89   6
  -1  15  -6 22184.7 1085.71   6
  -1  15   6 21488.0 679.473  11
   1 -15   6 19883.4 1011.14   9
  -1 -15  -6 20487.7 1003.96   9
  -1 -15   6 19761.5 1054.24   9
  -1  15   6 20191.6 750.897   1
   1  15   6 20149.5 1069.66   6
  -1  15   6 21325.7 1083.88   6
  -1  15  -6 22338.7 716.345   1
   1  15  -7 627.384 180.376   6
  -1  15  -7 838.143 211.287   6
  -1  15   7 624.043 121.909   1
   1  15   7 485.028 169.010   6
  -1  15   7 306.365 143.797   6
  -1  15  -7 433.042 91.3723   1
   1 -15   7 405.923 141.598   9
  -1 -15   7 757.451 199.585   9
  -1 -15  -7 574.062 154.853   9
   1  15   7 416.936 83.2944  11
   1  15   7 640.282 91.8605  10
  -1  15   7 676.454 102.934  11
   1  15  -7 529.351 85.3476  10
  -1  15  -8 36.4851 55.0303   1
  -1  15   8 115.870 83.3302   1
   1  15   8 67.4328 42.4458  10
  -1  15   8 82.9846 58.8369  11
   1  15  -8 42.9468 41.5566  10
   1  15   8 10.3965 58.9696  11
  -1  15   9 4176.02 290.647   1
  -1  15  -9 4816.77 268.856   1
   1  15   9 4450.57 240.227  11
  -1  15  10 3299.25 201.171   3
  -1  15 -10 3587.05 222.180   1
  -1  15  11 3481.44 200.227   3
  -1  15 -11 3697.60 222.290   1
  -1  15  11 3430.34 199.868  11
  -1  15  12 1777.50 132.221   3
  -1  15 -12 1723.54 146.010   1
  -1  15  12 1745.08 133.670  11
  -1  15 -13 241.447 62.2115   1
  -1  15  13 243.697 55.6833  11
  -1  15  14 3041.68 153.220  11
  -1  15 -14 3154.78 175.186   1
  -1  15 -15 139.665 45.0472   1
   1  15 -15 227.489 50.3596   1
  -1  15 -16 3480.65 143.400   1
   1  15 -16 3322.85 142.743   1
  -1 -16   0-44.2924 107.107   9
  -1  16   0 40.7718 90.0043   5
  -1  16   0-41.1750 107.546   6
   1  16   0-82.4293 81.3776   6
  -1  16   0-27.8212 70.0270   1
  -1 -16  -1 173.880 121.415   9
  -1 -16   1-88.9905 107.639   9
   1 -16   1 214.338 146.627   9
   1 -16  -1 256.674 126.730   9
  -1  16   1 79.0846 95.6675   5
   1  16  -1 281.621 125.336   5
  -1  16  -1 210.533 117.610   5
   1  16  -1 81.0302 105.865   6
  -1  16  -1 323.919 132.605   6
   1  16   1 247.055 128.578   6
  -1  16   1 246.707 121.812   6
  -1  16  -1 257.967 81.5878   1
  -1  16   1 142.831 78.5671   1
   1 -16   2 42.5901 84.0896   9
  -1 -16   2-44.8405 88.5325   9
   1 -16  -2-42.4789 93.7692   9
  -1 -16  -2-42.4257 72.5429   9
  -1  16   2-76.0296 91.9243   5
  -1  16  -2 42.7808 84.4660   5
   1  16  -2 36.9459 72.9461   5
  -1  16   2 41.3593 100.012   6
  -1  16  -2 40.0088 78.9933   6
   1  16  -2-40.0231 104.535   6
  -1  16  -2 13.3719 66.0040   1
  -1  16   2-14.5768 59.3332   1
   1 -16   3 846.115 217.808   9
  -1 -16  -3 1118.56 235.673   9
  -1  16   3 926.818 137.323   1
  -1  16  -3 802.372 125.934   1
  -1  16   3 839.451 208.009   6
  -1  16  -3 482.595 154.885   6
   1  16   3 1220.45 246.489   6
   1  16  -3 723.970 191.328   6
  -1  16   3 911.284 201.216   5
  -1  16  -3 825.835 211.029   5
  -1  16  -4 1000.26 220.810   6
   1  16  -4 1161.04 237.967   6
  -1  16   4 781.400 126.299   1
   1 -16   4 1106.89 233.333   9
  -1 -16   4 982.567 225.691   9
  -1 -16  -4 764.709 203.567   9
  -1  16  -4 921.156 127.698   1
  -1  16   4 906.829 114.346  11
   1  16   4 597.713 184.785   6
  -1  16   4 933.979 237.907   6
  -1  16  -5 121.369 105.734   6
   1  16  -5 161.721 105.666   6
  -1  16   5 141.057 81.9589   1
   1 -16   5 79.7068 96.4443   9
  -1 -16   5 175.009 122.223   9
  -1 -16  -5 155.004 114.826   9
  -1  16   5 250.492 77.6226  11
  -1  16  -5 279.646 87.0201   1
   1  16   5 129.697 104.609   6
  -1  16   5 129.151 104.169   6
  -1  16   6 221.795 85.7097   1
  -1  16   6 107.442 67.9768  11
   1  16   6 88.8898 57.7549  10
   1  16  -6 118.681 55.3059  10
  -1  16  -6 174.174 75.7641   1
  -1  16   7 1193.76 129.932  11
   1  16   7 1436.73 127.911  10
   1  16  -7 1482.49 128.523  10
  -1  16  -7 1298.00 142.045   1
  -1  16   7 1540.47 173.097   1
  -1  16   8 40.1858 58.6857  11
   1  16  -8 48.3396 42.1017  10
  -1  16  -8 46.6477 57.5743   1
  -1  16   8 93.4971 70.5042   1
  -1  16   9 1753.31 141.709   3
  -1  16  -9 2161.07 168.952   1
  -1  16  10 533.803 79.8300   3
  -1  16 -10 497.999 94.0334   1
  -1  16  11 7.49714 41.8667   3
  -1  16  11 15.9873 47.3472  11
  -1  16 -11-9.48226 49.5323   1
  -1  16  12 625.844 80.2929  11
  -1  16 -12 565.427 83.1376   1
  -1  16 -13 57.6654 43.3029   1
   1  16 -14 11.6719 36.4373   1
  -1  16 -14 5.80904 38.4692   1
  -1  16 -15-8.33875 28.5164   1
   1  16 -15 33.6978 28.2029   1
  -1  17   0-27.8016 82.3382   1
  -1  17  -1 1783.53 177.650   1
  -1  17   1 1750.33 178.234   1
  -1  17   2 17543.1 648.578   1
  -1  17  -2 17900.0 635.604   1
  -1  17   3 1746.26 179.065   1
  -1  17  -3 1405.36 157.521   1
  -1  17  -4 178.203 79.5960   1
  -1  17   4 222.866 90.5242   1
  -1  17   5 5801.26 333.630   1
   1  17   5 5869.51 281.961  10
   1  17  -5 6151.75 285.675  10
  -1  17  -5 5836.38 307.811   1
  -1  17  -6 238.366 79.1338   1
   1  17   6 282.984 67.0772  10
   1  17  -6 249.150 65.3074  10
  -1  17   6 239.063 94.6196   1
  -1  17  -7 91.3015 63.7344   1
   1  17  -7 8.34361 43.5872  10
  -1  17   7-14.6239 69.2365   1
  -1  17  -8-42.9728 64.5114   1
   1  17  -8 48.8329 41.3213  10
  -1  17  -8 20.1280 36.8784  10
  -1  17   8 13.9946 66.2563   1
  -1  17  -9 1432.56 136.164   1
  -1  17 -10 776.666 98.2889   1
  -1  17 -11 170.073 57.2226   1
  -1  17 -12 83.1582 45.4166   1
  -1  17 -13 1533.40 103.355   1
   1  17 -13 1243.37 96.4444   1
  -1  17 -14 767.282 64.0858   1
   1  17 -14 699.039 61.2720   1
  -1  18   0-39.7801 64.1341   1
  -1  18   1-27.0955 70.7730   1
  -1  18  -1-38.9650 67.8510   1
   1  18  -2 2220.99 168.366  10
  -1  18   2 2403.74 201.076   1
  -1  18  -2 2248.79 191.534   1
  -1  18  -3 110.699 70.8328   1
   1  18   3 129.567 66.7650  10
   1  18  -3 69.5695 54.6677  10
  -1  18   3 82.7386 74.5921   1
  -1  18  -4 71.3027 63.1882   1
   1  18  -4 19.0212 46.0120  10
   1  18   4 85.4297 53.8441  10
  -1  18   4 69.2777 62.6927   1
  -1  18  -5 171.034 66.7125   1
   1  18   5 150.324 57.3814  10
   1  18  -5 205.414 64.3104  10
  -1  18   5 205.356 84.4955   1
  -1  18  -6 227.604 75.0721   1
   1  18  -6 253.272 61.1091  10
   1  18   6 176.175 56.1353  10
  -1  18   6 307.151 84.5705   1
  -1  18  -7 10.1970 57.8285   1
  -1  18  -7 6.78190 38.4624  10
   1  18  -7 77.2810 42.7557  10
  -1  18   7-12.7554 71.2322   1
  -1  18  -8-28.2894 55.8573   1
  -1  18  -9 8.56983 47.1036   1
  -1  18 -10 52.9940 44.8569   1
  -1  18 -11 109.195 43.0760   1
   1  18 -12 175.595 42.9824   1
  -1  18 -12 313.465 48.9440   1
   1  18 -13 194.147 31.9629   1
  -1  18 -13 142.058 29.3595   1
   1  19   0-9.22779 57.6137  10
  -1  19   0 23.9740 67.9774   1
  -1  19  -1-35.2032 65.5319   1
   1  19  -1-9.16031 51.9513  10
  -1  19   1-48.4744 66.6115   1
   1  19  -2 7191.30 304.462  10
   1  19   2 7016.61 301.481  10
  -1  19  -2 7371.68 335.855   1
  -1  19   2 6280.09 328.833   1
   1  19   3 1596.27 131.413  10
   1  19  -3 1368.65 122.710  10
  -1  19   3 1371.73 149.290   1
  -1  19  -3 1144.14 130.329   1
  -1  19  -4 42.0472 51.8852   1
   1  19  -4-8.22045 44.4481  10
   1  19   4-8.13770 45.4437  10
  -1  19   4-24.0401 56.9073   1
   1  19   5 3135.38 172.587  10
  -1  19   5 2819.53 204.475   1
  -1  19  -5 2703.63 187.494   1
  -1  19  -6-37.2359 47.7514   1
   1  19  -6-6.59092 36.2271  10
  -1  19  -6-6.38355 33.9366  10
  -1  19   6 11.1992 56.3736   1
   1  19  -7 629.256 67.7181  10
  -1  19  -7 647.317 66.2964  10
  -1  19  -7 736.463 94.1552   1
  -1  19  -8 107.861 47.5586   1
  -1  19  -9 607.809 76.9406   1
  -1  19 -10 124.925 38.9204   1
   1  19 -10 102.579 37.8246   1
  -1  19 -11 688.849 61.4166   1
   1  19 -11 547.876 56.3525   1
   1  20   0-23.1481 52.7752  10
  -1  20   0-20.0632 52.4040   1
   1  20  -1 76.4995 49.5550  10
  -1  20   1 91.5759 56.8508   1
  -1  20  -1 78.9788 52.5147   1
  -1  20  -2-9.55461 48.0950   1
   1  20   2-7.39557 44.4093  10
   1  20  -2-7.45000 45.9293  10
  -1  20   2-10.2381 52.5173   1
  -1  20  -3 64.1228 55.8126   1
  -1  20   3 88.7144 45.2750  10
   1  20  -3 212.467 57.2938  10
  -1  20  -3 173.446 51.7814  10
   1  20   3 119.130 53.6559  10
  -1  20   3 90.5047 57.0937   1
  -1  20  -4 398.054 77.1746   1
  -1  20   4 261.077 55.2953  10
   1  20   4 256.239 57.3095  10
   1  20  -4 378.390 63.4585  10
  -1  20  -4 279.889 58.6203  10
  -1  20   4 273.842 71.2645   1
  -1  20  -5 64.6490 46.5264   1
  -1  20  -5 39.0574 37.7738  10
   1  20  -5 28.6106 33.4322  10
  -1  20   5 55.7304 51.8784   1
  -1  20  -6 329.223 48.3471  10
   1  20  -6 349.175 49.4392  10
  -1  20  -6 340.375 66.5830   1
   1  20  -7 99.2045 43.8461   1
  -1  20  -7 85.7089 43.7095   1
  -1  20  -8-5.67775 30.7002   1
   1  20  -8 22.7986 30.8186   1
   1  20  -9 286.959 45.3291   1
  -1  20  -9 349.608 47.2921   1
  -1  21   0-7.78673 51.5654   1
  -1  21   0 17.1866 36.2124  10
   1  21   0-5.83952 36.0004  10
  -1  21   1 1753.31 133.480   1
  -1  21  -1 1756.33 132.309   1
   1  21  -1 2129.64 124.644  10
  -1  21  -1 2141.09 123.889  10
  -1  21   2 6792.06 276.385   1
   1  21   2 5530.63 256.503   1
  -1  21  -2 6833.12 270.692   1
   1  21  -2 5529.95 252.583   1
  -1  21  -2 6700.94 243.367  10
  -1  21   2 7012.10 246.704  10
   1  21  -2 6384.03 241.294  10
   1  21   2 6790.47 244.801  10
   1  21  -3 1335.85 109.181   1
  -1  21  -3 1392.34 109.608   1
  -1  21   3 1215.28 108.233   1
   1  21   3 1227.51 108.876   1
  -1  21   3 1357.44 93.3549  10
  -1  21  -3 1238.66 91.9403  10
   1  21  -3 1349.31 94.2050  10
   1  21   3 1300.64 92.3217  10
  -1  21  -4 282.350 54.7462   1
   1  21  -4 219.113 53.4856   1
  -1  21   4 288.693 58.3929   1
   1  21   4 176.460 49.0572   1
  -1  21  -4 225.459 42.6359  10
   1  21  -4 236.483 42.8011  10
   1  21  -5 192.472 46.2729   1
  -1  21  -5 243.842 49.8309   1
  -1  21  -5 199.071 33.8314  10
   1  21  -5 177.363 32.3251  10
  -1  21  -6 453.752 55.2559   1
   1  21  -6 354.874 50.8460   1
   1  21  -7-4.15983 23.9450   1
  -1  21  -7-4.12584 22.6774   1
  -1  22   0-4.94978 25.8561   1
   1  22   0 4.98662 25.5791   1
  -1  22   0-3.67731 22.3779  10
   1  22   0-3.67993 22.9756  10
  -1  22   1-14.7463 28.7075   1
   1  22   1 29.6011 28.3986   1
  -1  22  -1 4.80920 25.5667   1
   1  22  -1-4.84571 27.0604   1
  -1  22  -1-10.7724 24.3021  10
   1  22  -1-17.9646 22.7114  10
  -1  22   2 313.241 46.0761   1
   1  22   2 268.636 44.2903   1
   1  22  -2 411.409 49.5956   1
  -1  22  -2 321.937 45.6123   1
   1  22  -2 342.088 40.0845  10
   1  22   2 375.326 41.0994  10
  -1  22  -2 361.069 41.9263  10
  -1  22   2 304.066 38.7915  10
   1  22  -3-12.4587 22.8260   1
  -1  22  -3 16.4560 20.7086   1
  -2   0   0 839654. 18639.0   9
  -2   0   0 810303. 18645.8   5
  -2   0   1 18.0674 27.8877   9
  -2   0  -1 13.8472 16.3927   9
  -2   0  -1 12.4756 16.9295   5
  -2   0   1 20.1361 28.1137   5
   2   0   2 524136. 12032.7   8
  -2   0   2 531844. 12099.1   9
  -2   0  -2 527118. 12014.8   5
  -2   0   2 556245. 12127.1   5
  -2   0   3 25.7127 32.7730   9
   2   0   3 18.8365 24.6036   8
   2   0   4 5729.17 218.996   8
  -2   0   6 50816.8 1405.64   9
  -2   0   7-14.6721 48.0391   9
  -2   0   8 1148.05 151.478   9
  -2   0   9-18.2476 59.7460   9
   2   0  11 5.17572 27.9855  14
   2   0  12 2385.90 163.004   2
  -2   0  12 2464.05 161.787   2
   2   0  12 2593.06 173.165   7
   2   0  12 2293.73 131.716  14
  -2   0  12 2417.94 170.179   3
  -2   0  13 53.8052 49.8268   3
   2   0  13-10.6268 43.2539   7
   2   0  13 9.95006 41.6735   2
  -2   0  13-19.4940 43.0313   2
   2   0  14 46.0541 49.5633   7
   2   0  14 85.8073 57.0381   2
  -2   0  14 63.2885 52.0837   2
  -2   0  15 33.2641 62.8795   2
   2   0  15-24.2258 56.0863   7
   2   0  16 2546.91 197.510   7
  -2   0  16 2915.92 200.998   2
  -2   0  17-32.5144 61.4632   2
   2   0  17 11.9618 62.4855   7
  -2   0  18 11952.1 445.918   2
  -2   0  18 12563.7 460.293   7
   2   0  18 12055.9 456.396   7
   2   0  19-9.63336 56.2628   7
  -2   0  19-28.3977 50.3238   7
   2   0  20 3102.67 172.270   7
  -2   0  20 2777.95 163.959   7
  -2   0  21 5.60665 35.0055   7
   2   0  21-17.1432 35.6783   7
   2   0  22 444.449 44.3836   7
  -2   0  22 447.912 44.8317   7
  -2  -1   0 50651.3 1271.57   9
  -2   1   0 53402.4 1296.49   5
   2   1   0 51176.5 1190.71   6
  -2   1   0 51607.8 1190.37   6
  -2  -1  -1 144477. 3374.08   9
  -2  -1   1 146347. 3426.77   9
  -2  -1  -1 144329. 3350.05   5
  -2   1   1 147139. 3445.90   5
  -2   1  -1 148740. 3413.99   5
  -2   1   1 151273. 3426.79   9
   2   1   1 145227. 3343.58   6
  -2   1   1 146585. 3339.75   6
  -2  -1  -2 1981.41 73.0104   5
  -2   1   2 1890.23 140.449   5
  -2   1   2 1951.93 133.568   9
  -2  -1  -2 2019.78 88.4828   9
  -2  -1   2 2084.17 138.524   9
   2  -1   2 2098.94 118.247   8
   2   1   2 1870.73 95.4953   8
   2   1   2 1929.09 106.617   6
  -2   1   2 2037.28 105.400   6
  -2   1   3 112986. 2719.82   5
  -2  -1  -3 111178. 2522.73   5
  -2   1   3 112855. 2690.50   9
   2   1   3 112048. 2577.24   8
   2  -1   3 111664. 2623.20   8
  -2  -1   3 109830. 2692.71   9
  -2   1   3 108617. 2633.42   6
   2   1   3 109199. 2642.74   6
   2   1   4 4238.87 165.293   8
   2  -1   4 4445.38 198.757   8
  -2   1   4 4197.67 249.434   5
  -2   1   4 4063.10 214.714   6
   2   1   4 4388.64 225.062   6
   2   1   5 141372. 3423.35   6
  -2   1   5 140847. 3408.14   6
  -2   1   6-26.1582 38.7389   9
  -2  -1   6-26.8076 47.7124   9
  -2   1   7 796.588 117.359   9
  -2  -1   7 1058.22 138.734   9
  -2  -1   8 18116.1 693.322   9
  -2  -1   9 8509.53 447.954   9
  -2  -1  10 4920.25 341.456   9
   2  -1  11 3998.96 175.449  14
   2   1  11 4151.60 174.407  14
  -2  -1  11 4174.18 324.851   9
   2  -1  12 17846.3 578.360   7
  -2   1  12 17216.9 573.313   3
   2  -1  12 17099.1 510.309  14
   2   1  12 16727.5 504.341  14
  -2  -1  12 17892.0 561.114   2
   2   1  12 17788.2 562.793   2
  -2   1  12 18087.0 568.882   2
   2  -1  12 18928.7 578.217   2
   2  -1  13 74.3500 50.3169   7
   2  -1  13 71.8112 37.6200  14
  -2  -1  13 38.6606 41.6271   2
  -2   1  13 68.9312 46.6544   2
   2   1  13 186.642 59.0132   2
   2  -1  13 80.6993 52.7232   2
  -2   1  13 86.2923 47.6536   3
   2  -1  14 16173.7 561.508   7
   2   1  14 15479.9 540.964   2
  -2   1  14 15616.1 544.077   2
  -2  -1  14 15593.6 542.268   2
  -2   1  14 15858.1 559.229   3
  -2   1  15 20575.5 672.987   2
   2   1  15 20935.0 670.746   2
  -2  -1  15 20197.3 663.258   2
   2  -1  15 20421.4 681.765   7
   2  -1  16 36.6856 57.9128   7
  -2  -1  16 55.2366 57.7262   2
  -2   1  16 113.433 62.3644   2
  -2   1  17 5272.18 274.841   2
  -2  -1  17 4850.56 264.895   2
   2  -1  17 5528.75 286.687   7
  -2  -1  18 1977.61 155.903   2
  -2   1  18 2128.68 166.653   2
  -2  -1  18 2319.22 172.124   7
   2  -1  18 2209.16 170.004   7
   2  -1  19-76.0785 60.1129   7
  -2  -1  19 56.0229 56.8212   7
  -2   1  19 34.5695 51.1907   2
   2  -1  20 1488.86 120.784   7
  -2  -1  20 1702.45 127.943   7
  -2  -1  21 6705.66 247.082   7
   2  -1  21 6959.42 251.345   7
   2  -1  22 178.226 29.7013   7
  -2  -1  22 168.892 28.5417   7
  -2   2   0 139146. 3258.89   5
   2  -2   0 133803. 3207.29   8
  -2  -2   0 138193. 3223.64   9
   2   2   0 136126. 3163.30   6
  -2   2   0 138999. 3162.72   6
   2   2   1 21916.0 589.482   6
  -2   2   1 22963.2 590.140   6
  -2  -2  -1 22045.9 613.531   9
  -2  -2   1 22098.5 651.852   9
  -2   2   1 23575.4 677.741   5
  -2   2   2 220469. 5081.39   6
   2   2   2 221881. 5087.71   6
  -2  -2   2 222127. 5155.88   9
  -2  -2  -2 224695. 5061.09   9
  -2   2   2 220923. 5172.00   5
   2   2   2 218112. 5022.63   8
   2   2   3 44.6499 31.1871   6
  -2   2   3 14.3700 29.2656   6
  -2  -2  -3 64.9136 21.3891   9
  -2  -2   3 40.1081 42.0104   9
  -2   2   3 98.4269 43.1987   5
   2   2   3 48.5426 18.0455   8
   2  -2   3 40.8291 32.2356   8
  -2  -2  -4 40571.6 969.125   9
   2  -2   4 39663.4 975.901   9
   2  -2   4 41114.3 1068.87   8
  -2   2   4 39548.2 1092.27   6
   2   2   4 41481.8 1106.03   6
  -2   2   5 100008. 2495.90   6
   2   2   5 100101. 2505.69   6
  -2  -2  -5 100355. 2298.74   9
   2  -2   5 99674.2 2312.66   9
  -2   2   6 5648.53 314.855   6
   2   2   6 5535.08 318.761   6
  -2  -2   6 5721.39 317.683   9
   2  -2   6 5409.17 173.447   9
  -2   2   7 10767.0 493.894   6
   2   2   7 11035.9 505.393   6
  -2  -2   7 10976.8 481.243   9
   2  -2   7 10022.2 275.756   9
  -2  -2   8 29222.2 977.641   9
  -2  -2   9 38.4324 56.9162   9
  -2  -2  10 20663.0 810.932   9
   2  -2  11 7069.86 297.065   7
   2   2  11 6931.67 294.787   7
  -2  -2  11 7501.73 452.320   9
  -2   2  11 7064.65 299.824   3
   2   2  11 7267.64 251.443  14
   2   2  12 230.840 62.6785   7
   2  -2  12 260.161 66.2940   7
   2   2  12 335.041 64.9501   2
  -2  -2  12 513.563 77.1939   2
  -2  -2  12 343.368 102.975   9
  -2   2  12 315.074 70.4599   3
  -2  -2  13 47.9846 42.3782   2
   2   2  13 48.5062 42.8386   2
  -2   2  13 39.9542 47.2980   2
   2   2  13 10.6392 45.7896   7
   2  -2  13 63.6987 48.0355   7
  -2   2  13 43.4300 46.7288   3
  -2   2  14 4776.08 258.740   2
  -2  -2  14 5391.45 267.185   2
   2   2  14 4913.84 257.754   2
   2  -2  14 4837.24 265.952   7
   2   2  14 4830.20 265.264   7
  -2   2  14 4827.35 268.648   3
  -2   2  15 237.536 72.6056   2
  -2  -2  15 194.133 63.2637   2
   2   2  15 217.874 71.5777   2
   2   2  15 470.581 93.9766   7
   2  -2  15 311.028 81.1749   7
   2   2  16 158.712 70.3899   7
   2  -2  16 181.132 72.6218   7
  -2   2  16 194.087 77.3713   2
  -2  -2  16 184.032 69.3735   2
   2  -2  17 4303.14 250.971   7
  -2   2  17 4776.77 259.545   2
  -2  -2  17 4388.10 240.651   2
  -2   2  18 331.827 82.2374   2
   2  -2  18 395.450 87.3637   7
  -2  -2  18 334.778 82.9997   7
  -2   2  19 6719.73 291.244   2
   2  -2  19 6784.20 296.573   7
  -2  -2  19 7003.92 296.780   7
   2  -2  20 713.833 84.4554   7
  -2  -2  20 756.255 87.4788   7
   2   2  21 4216.19 179.580   7
  -2   2  21 4230.50 178.732   7
  -2  -2  21 4419.33 180.378   7
   2  -2  21 4092.05 177.635   7
   2   2  22-14.3505 17.9213   7
  -2   2  22-8.54076 16.6288   7
   2  -3   0 190427. 4455.57   8
  -2  -3   0 190484. 4478.49   9
   2   3   0 192738. 4433.89   6
  -2   3   0 192708. 4431.54   6
  -2   3   1 54024.6 1412.27   5
   2  -3   1 55154.2 1355.89   8
   2  -3  -1 54743.4 1346.59   8
  -2  -3   1 54301.7 1388.62   9
  -2  -3  -1 52264.3 1348.11   9
  -2   3   1 52285.4 1320.12   6
   2   3   1 51907.4 1322.88   6
  -2   3   2 143959. 3320.04   5
  -2  -3   2 141096. 3302.44   9
  -2  -3  -2 141581. 3219.54   9
   2   3   2 136456. 3229.43   6
  -2   3   2 139493. 3226.94   6
  -2  -3   3 143674. 3389.87   9
  -2  -3  -3 142622. 3267.01   9
   2   3   3 138674. 3162.54   8
  -2   3   3 142460. 3323.10   6
   2   3   3 138154. 3324.87   6
  -2   3   4 122405. 2972.65   6
   2   3   4 122462. 2979.78   6
  -2   3   5 473.554 99.4761   5
   2  -3   5 437.960 55.9268   9
   2   3   5 460.259 85.3522   6
  -2   3   5 663.592 99.4701   6
  -2   3   6 93407.8 2475.46   5
   2   3   6 96361.7 2450.89   6
  -2   3   6 96924.6 2445.03   6
   2  -3   6 93235.5 2246.06   9
  -2  -3   6 95338.9 2453.19   9
   2  -3   7 103.591 29.0716   9
  -2  -3   7 137.583 77.8328   9
  -2   3   7 54.4079 59.4218   6
   2   3   7 110.916 63.2568   6
   2   3   8 15356.0 683.204   6
  -2   3   8 15721.8 678.051   6
   2  -3   8 15280.3 440.021   9
  -2  -3   8 15105.8 644.792   9
  -2  -3   9 15962.2 680.190   9
  -2  -3  10 15170.6 680.012   9
   2   3  11 4396.94 219.738   7
   2  -3  11 3962.60 212.003   7
  -2  -3  11 4137.33 334.657   9
   2  -3  11 4035.10 179.001  14
  -2   3  11 3880.51 211.688   3
   2   3  12 2384.84 158.888   2
  -2  -3  12 2179.64 153.089   2
  -2  -3  12 2483.75 265.314   9
  -2   3  12 2528.76 173.899   3
   2   3  12 2119.15 159.063   7
   2  -3  12 2383.04 166.256   7
   2  -3  12 2478.64 140.257  14
  -2   3  13 356.046 75.5244   2
   2   3  13 316.168 66.6309   2
  -2  -3  13 314.250 72.5974   2
   2  -3  13 265.228 56.2703  14
  -2   3  13 384.695 78.6030   3
   2  -3  13 433.939 79.9249   7
   2   3  13 350.674 78.1595   7
   2   3  14 2745.58 196.919   7
   2  -3  14 2403.41 183.750   7
  -2   3  14 2694.28 189.883   2
  -2  -3  14 2692.33 184.141   2
   2   3  14 2741.44 186.087   2
  -2   3  14 3095.22 210.645   3
  -2  -3  15 327.825 76.1559   2
  -2   3  15 250.671 78.8870   2
   2   3  15 127.946 61.5661   2
  -2   3  15 295.836 82.6741   3
   2   3  15 143.338 60.3229   7
   2  -3  15 259.319 74.6663   7
   2  -3  16 17114.7 598.749   7
   2   3  16 18182.5 608.240   7
  -2  -3  16 16975.2 579.627   2
  -2   3  16 17003.9 589.402   2
   2   3  16 16768.3 575.127   2
   2  -3  17 305.497 79.3205   7
   2   3  17 437.654 91.9566   7
  -2   3  17 263.275 79.9142   2
   2   3  18 2359.84 171.820   7
   2  -3  18 2248.39 167.891   7
  -2   3  18 2140.51 163.193   7
  -2  -3  18 2364.78 171.225   7
  -2   3  18 2062.36 165.727   2
   2   3  19 1011.59 107.924   7
  -2  -3  19 921.243 101.978   7
   2  -3  19 882.793 102.600   7
  -2   3  19 850.798 103.102   2
  -2   3  19 815.222 97.6579   7
   2   3  20 35.2773 43.4969   7
  -2  -3  20-6.68228 39.5802   7
   2  -3  20 6.85633 37.0728   7
  -2   3  20 6.92784 38.0786   7
  -2  -3  21 401.898 50.9659   7
  -2   3  21 473.349 57.0756   7
   2   3  21 455.809 55.6220   7
   2  -3  21 468.743 55.4409   7
   2   3 -21 378.983 50.6825   1
  -2   3 -21 481.121 55.9069   1
  -2  -4   0 5372.15 263.105   9
   2   4   0 5581.62 246.651   6
  -2   4   0 5458.06 243.237   6
   2  -4   0 5456.55 246.066   8
  -2   4   1 185.880 44.8769   6
   2   4  -1 132.255 44.9881   6
  -2  -4   1 156.541 55.7169   9
   2  -4   1 185.373 51.8185   8
   2  -4  -1 254.907 56.1131   8
  -2   4   1 179.043 55.5061   5
  -2   4   2 21790.1 733.945   5
  -2  -4   2 22380.2 726.726   9
  -2  -4  -2 22263.4 669.603   9
   2  -4  -2 24834.9 677.059   8
   2  -4   2 22647.8 684.026   8
  -2   4   2 22657.9 677.038   6
   2   4   2 22688.6 682.793   6
  -2  -4   3 166.110 61.9929   9
   2  -4   3 252.932 62.9163   8
  -2   4   3 276.424 61.8355   6
   2   4   3 191.994 56.6458   6
  -2   4   4 56036.8 1485.50   6
   2   4   4 54583.4 1488.05   6
  -2   4   5 7875.43 387.566   6
   2  -4   5 8256.97 323.812   9
  -2   4   5 7131.39 400.300   5
   2   4   6 9004.55 449.610   6
  -2   4   6 9635.37 456.819   6
  -2   4   6 9991.85 482.738   5
   2  -4   6 10554.7 369.623   9
  -2  -4   6 9210.48 463.187   9
  -2   4   7 323.035 94.2330   6
   2   4   7 559.892 114.716   6
  -2  -4   7 413.572 98.6195   9
   2  -4   7 392.992 63.2641   9
  -2   4   8 8509.05 481.048   6
   2   4   8 8480.35 484.749   6
  -2  -4   8 7982.21 451.492   9
   2  -4   8 8224.58 317.547   9
  -2   4   9 3086.56 302.537   6
   2   4   9 2789.92 290.979   6
  -2  -4   9 2931.16 270.275   9
   2  -4  10 601.582 63.6810  14
  -2  -4  10 544.794 130.866   9
  -2  -4  11 3283.39 181.411   2
   2   4  11 3314.78 182.558   2
   2  -4  11 3348.89 162.887  14
   2  -4  11 3324.46 189.835   7
   2   4  11 3340.50 191.202   7
  -2   4  11 3431.84 196.795   3
  -2  -4  11 4043.69 334.761   9
   2   4  12 6752.60 289.406   2
  -2  -4  12 6707.94 288.858   2
  -2  -4  12 6481.97 453.116   9
   2   4  12 7031.14 306.349   7
   2  -4  12 6743.19 302.970   7
   2   4  12 6775.87 300.063   3
  -2   4  12 6374.21 301.906   3
   2  -4  12 6989.70 264.533  14
   2   4  13 454.202 83.8405   7
   2  -4  13 367.406 75.1965   7
  -2   4  13 357.577 80.7445   3
   2  -4  13 422.605 65.4222  14
   2   4  13 274.136 64.5236   2
  -2  -4  13 433.981 73.2228   2
  -2  -4  13 300.741 108.284   9
   2   4  14 452.827 84.3331   2
  -2   4  14 805.819 108.272   2
   2   4  14 712.204 107.993   7
   2  -4  14 692.438 100.856   7
  -2  -4  14 641.026 95.9106   2
  -2   4  14 632.834 101.720   3
   2  -4  15 2544.71 189.070   7
   2   4  15 2624.11 189.249   7
  -2  -4  15 2653.49 183.927   2
  -2   4  15 2414.70 184.595   2
   2   4  15 2582.51 181.900   2
  -2   4  15 2572.47 196.960   3
   2  -4  16 525.783 91.9608   7
   2   4  16 700.250 103.924   7
  -2   4  16 523.913 96.3480   2
  -2   4  16 628.682 104.840   3
   2   4  16 646.304 98.0654   2
   2  -4  17 9283.66 384.636   7
  -2  -4  17 9428.35 383.233   7
  -2   4  17 9599.25 387.134   7
   2   4  17 9210.15 385.275   7
  -2   4  17 8740.52 378.316   2
  -2   4  18 68.2195 65.9628   2
  -2   4  18 38.7435 54.9356   7
   2   4  18 59.6506 59.7053   7
   2  -4  18 29.0259 54.8757   7
  -2  -4  18 28.2181 45.4986   7
   2  -4  19 2662.21 163.556   7
   2   4  19 2591.20 163.361   7
  -2  -4  19 2637.92 161.222   7
  -2   4  19 2778.13 165.753   7
  -2   4  19 2249.38 157.215   2
  -2   4  20 759.293 79.5172   7
  -2  -4  20 726.808 74.9720   7
   2  -4  20 693.471 75.9287   7
  -2   4  20 746.848 81.2530   2
   2   4  20 671.589 75.6420   7
   2   4 -21 121.007 32.8709   1
  -2   4 -21 91.8068 30.1010   1
   2  -4  21 135.053 30.8184   7
  -2  -4  21 112.747 29.3263   7
  -2   5   0 95696.6 2383.54   6
   2   5   0 99056.9 2394.66   6
  -2  -5   0 94702.1 2411.07   9
   2  -5   0 97131.9 2363.41   8
   2  -5  -1 89696.0 2158.89   8
   2  -5   1 89110.7 2170.76   8
  -2   5   1 85340.1 2173.86   6
   2   5   1 89195.9 2186.59   6
   2   5  -1 88644.3 2192.63   6
  -2   5  -1 86603.7 2184.78   6
  -2  -5  -1 84743.2 2188.85   9
  -2  -5   1 86737.4 2226.25   9
  -2   5   1 86864.8 2258.50   5
  -2  -5   2 34991.5 1041.77   9
   2  -5   2 35862.6 986.706   8
   2  -5  -2 36291.8 965.444   8
   2   5   2 34654.8 999.200   6
  -2   5   2 33107.4 984.934   6
  -2  -5   3 34564.0 1072.81   9
   2  -5   3 37376.1 1021.26   8
   2  -5  -3 35927.2 976.542   8
   2   5   3 34372.5 875.443   5
   2   5   3 36198.6 1035.65   6
  -2   5   3 36559.8 1033.26   6
   2  -5   4 78990.1 1986.99   8
   2   5   4 75697.4 2016.99   6
  -2   5   4 76907.8 2011.28   6
  -2   5   4 76801.6 2062.82   5
  -2   5   5 15711.9 605.893   6
   2   5   5 14678.2 597.933   6
   2  -5   5 14958.2 523.979   9
  -2   5   5 15870.3 636.309   5
   2   5   6 19984.4 739.798   6
  -2   5   6 19238.0 725.294   6
  -2  -5   6 19055.3 743.958   9
   2  -5   6 18162.4 613.696   9
  -2   5   6 18254.4 734.822   5
   2   5   7 112664. 2977.15   6
  -2   5   7 112017. 2966.50   6
  -2  -5   7 117654. 2995.73   9
   2  -5   7 115782. 2783.72   9
  -2   5   7 107514. 2971.12   5
  -2  -5   8 19515.1 798.322   9
   2  -5   8 20149.1 644.570   9
   2   5   8 19344.5 821.670   6
  -2   5   8 18897.1 805.087   6
  -2   5   9 355.696 121.100   6
   2   5   9 444.063 128.796   6
  -2  -5   9 360.961 109.201   9
  -2  -5  10 205.782 91.6642   9
  -2   5  10 247.876 118.548   6
   2   5  10 31.4201 69.5002   6
   2  -5  10 236.426 44.6036  14
  -2   5  10 229.014 54.4479   3
  -2  -5  11 10832.7 380.629   2
   2   5  11 10670.3 377.700   2
   2  -5  11 10409.5 349.468  14
   2   5  11 10975.1 392.758   7
   2  -5  11 11011.6 395.273   7
  -2  -5  11 10146.4 582.166   9
  -2   5  11 9862.07 391.890   3
   2   5  11 11193.0 394.108   3
  -2  -5  12 9421.65 358.099   2
   2   5  12 9026.91 354.949   2
   2  -5  12 9421.26 329.252  14
  -2   5  12 8954.47 375.453   3
   2   5  12 9348.07 369.582   3
  -2  -5  12 9283.94 558.284   9
   2  -5  12 9708.88 374.567   7
   2   5  12 9729.99 376.431   7
  -2  -5  13 37.1345 48.5048   2
  -2   5  13 68.2517 56.1562   3
   2  -5  13 30.9640 44.4241   7
   2   5  13 41.6911 43.6646   7
   2  -5  13 77.4185 44.4990  14
   2   5  13-9.29682 41.0558   2
   2   5  13 71.8422 49.6446   3
  -2  -5  14 28.0686 48.0346   9
  -2  -5  14 97.7224 51.9890   2
  -2   5  14 72.4468 59.6320   3
   2   5  14 88.2910 52.1902   2
   2   5  14 121.704 56.7884   7
   2  -5  14 152.331 57.8784   7
  -2   5  15 3247.09 223.786   3
   2  -5  15 3205.73 208.604   7
   2   5  15 3198.73 208.611   7
   2   5  15 3019.33 193.552   2
   2  -5  16 641.093 99.2120   7
   2   5  16 658.693 101.887   7
  -2   5  16 488.769 96.6681   3
   2   5  16 595.448 92.3856   2
  -2  -5  17 5936.64 280.836   7
  -2   5  17 6091.08 287.764   7
   2  -5  17 6160.85 288.936   7
   2   5  17 5959.84 289.958   7
  -2  -5  18 2499.71 164.083   7
   2   5  18 2737.12 174.285   7
   2  -5  18 2594.35 169.181   7
  -2   5  18 2588.52 168.091   7
  -2   5  19 614.942 78.2231   7
   2   5  19 727.409 84.3938   7
   2  -5  19 631.651 79.0074   7
  -2  -5  19 661.300 79.7241   7
  -2   5 -20 1560.81 109.043   1
   2   5 -20 1672.70 114.526   1
  -2  -5  20 1719.27 103.655   7
   2  -5  20 1811.62 107.806   7
  -2   5 -21 312.332 41.1703   1
   2   5 -21 399.963 44.7773   1
  -2  -6   0 1286.75 141.677   9
   2   6   0 1512.40 145.673   6
  -2   6   0 1291.41 136.099   6
   2  -6   0 1388.08 128.148   8
   2  -6  -1 2539.74 170.869   8
   2  -6   1 2290.84 172.065   8
  -2   6  -1 2344.35 186.541   6
   2   6  -1 2230.42 181.509   6
  -2  -6   1 2293.84 198.368   9
  -2  -6  -1 2534.04 194.167   9
  -2   6   1 2287.21 181.878   6
   2   6   1 2475.70 189.480   6
  -2  -6   2 601.254 108.803   9
   2  -6   2 891.211 109.948   8
   2   6   2 621.326 102.684   6
  -2   6   2 797.111 109.351   6
   2  -6  -2 685.542 93.4787   8
  -2  -6   3 77753.1 2049.71   9
   2   6   3 73717.2 1985.06   6
  -2   6   3 78153.1 1990.88   6
   2  -6   3 75160.1 1956.68   8
   2  -6  -3 75716.3 1902.54   8
   2   6   3 74136.8 1825.57   5
  -2   6   3 76740.7 2048.82   5
   2   6   4 63735.2 1752.18   6
  -2   6   4 64245.9 1746.91   6
   2  -6  -4 65020.5 1641.85   8
  -2   6   4 61625.0 1788.42   5
   2   6   4 63734.0 1534.30   5
   2  -6   5 8408.58 383.097   9
   2   6   5 8561.46 439.232   6
  -2   6   5 8433.53 431.322   6
   2  -6  -5 8224.85 346.966   8
  -2   6   5 8453.11 452.988   5
  -2  -6   6 80938.4 2262.76   9
   2  -6   6 81078.1 2105.30   9
   2   6   6 80695.4 2236.90   6
  -2   6   6 80287.3 2227.67   6
   2  -6  -6 83098.2 2062.97   8
  -2   6   6 81930.4 2263.09   5
   2   6   7 18795.2 787.276   6
  -2   6   7 19512.6 788.893   6
  -2   6   7 18969.0 794.634   5
   2  -6   7 18345.8 654.375   9
  -2  -6   7 18540.7 781.758   9
   2  -6   8 11408.2 472.280   9
  -2  -6   8 11267.2 594.599   9
   2   6   8 11216.0 606.973   6
  -2   6   8 12627.1 625.458   6
  -2  -6   9 11311.7 610.461   9
  -2   6   9 11569.7 637.817   6
   2   6   9 11077.4 632.499   6
  -2   6  10 587.760 155.701   6
   2   6  10 961.468 191.741   6
  -2   6  10 895.702 101.358   3
   2  -6  10 777.649 74.6722  14
  -2  -6  10 1137.82 190.710   9
  -2  -6  11 69.6026 36.6166   2
   2   6  11 8.69556 37.4200   3
  -2   6  11 9.82797 42.2924   3
  -2   6  11-36.2584 87.6773   6
   2   6  11 73.6305 89.0238   6
   2  -6  11 30.5111 32.4434  14
  -2  -6  11 28.9772 63.9660   9
   2  -6  11-17.0941 32.6813   7
   2   6  11 8.53475 32.6344   7
   2   6  11 69.1812 38.6954   2
  -2  -6  12 4782.30 399.619   9
   2  -6  12 4896.61 217.901  14
   2   6  12 5132.97 240.939   2
   2  -6  12 5032.68 249.880   7
   2   6  12 5282.63 254.951   7
  -2   6  12 5392.64 272.331   3
   2   6  12 4844.02 249.676   3
  -2  -6  13 11356.2 655.904   9
   2  -6  13 12521.8 412.231  14
   2  -6  13 12748.8 457.512   7
   2   6  13 12268.0 454.109   7
  -2   6  13 12296.4 473.872   3
   2   6  13 12368.0 456.055   3
   2   6  13 12745.6 443.468   2
  -2  -6  14 604.236 142.643   9
   2  -6  14 542.843 89.0482   7
   2   6  14 565.395 88.4824   7
  -2   6  14 694.696 105.774   2
   2   6  14 615.670 90.1829   2
  -2   6  14 560.970 104.411   3
   2   6  15 3269.55 206.174   7
   2  -6  15 2937.23 197.373   7
  -2   6  15 3384.47 214.489   2
   2   6  15 3206.44 195.148   2
  -2   6  15 3286.82 224.850   3
  -2   6  16 230.982 77.7035   2
  -2   6  16 156.384 71.4269   3
   2   6  16 209.931 56.4913   2
   2  -6  16 252.265 66.2642   7
   2   6  16 229.644 70.0672   7
  -2  -6  16 204.777 61.8403   7
  -2   6  16 282.612 71.3318   7
  -2   6  17 10.1716 58.5586   2
  -2   6  17 73.9556 49.1551   7
  -2  -6  17 44.4398 47.2604   7
   2  -6  17 27.5221 47.9327   7
   2   6  17 76.3872 55.7741   7
  -2   6  18 968.540 107.498   2
   2   6  18 938.993 98.1064   7
  -2   6  18 984.203 97.7062   7
  -2  -6  18 808.001 89.5108   7
   2  -6  18 794.932 91.5950   7
  -2   6  19 311.844 62.5352   2
  -2   6 -19 423.619 69.3057   1
   2   6 -19 395.373 68.4564   1
   2  -6  19 433.238 61.1239   7
  -2  -6  19 296.861 52.0390   7
  -2   6 -20 635.809 67.6877   1
   2   6 -20 616.141 68.1019   1
  -2  -6  20 666.313 57.2010   7
   2  -6  20 564.063 54.1459   7
  -2   6 -21 38.1453 17.8766   1
   2  -7   0 211268. 5023.52   8
  -2  -7   0 209103. 5120.67   9
  -2   7   0 212430. 5106.86   6
   2   7   0 218813. 5118.57   6
  -2   7   1 2703.68 216.134   6
   2   7   1 2776.72 220.667   6
   2  -7  -1 3201.36 204.205   8
   2  -7   1 3018.16 205.514   8
  -2  -7  -1 2677.87 219.676   9
  -2  -7   1 2873.47 235.274   9
  -2   7  -1 2662.39 223.010   6
   2   7  -1 3034.99 231.577   6
  -2  -7   2 89999.2 2338.74   9
  -2   7   2 87828.2 2276.73   6
   2   7   2 87490.2 2284.49   6
   2  -7   2 88865.3 2238.71   8
   2  -7  -2 89934.5 2194.85   8
   2   7  -2 87466.3 2291.76   6
  -2   7  -2 87107.8 2292.22   6
  -2   7   3 5133.63 317.148   6
   2   7   3 5223.10 324.087   6
   2  -7  -3 5315.86 265.530   8
   2  -7   3 5632.11 309.341   8
  -2  -7   3 5010.94 336.588   9
  -2   7   3 5892.10 364.343   5
   2   7   3 4742.27 233.205   5
   2   7   4 55235.9 1581.89   6
  -2   7   4 56542.2 1578.79   6
   2  -7  -4 57162.9 1444.14   8
   2   7   4 54611.8 1363.89   5
  -2   7   4 55292.2 1623.94   5
  -2   7   5 138151. 3484.54   6
   2   7   5 135142. 3491.67   6
   2  -7  -5 138618. 3301.73   8
   2  -7   5 134621. 3392.71   9
  -2   7   5 135526. 3516.15   5
   2   7   6 12947.0 631.809   6
  -2   7   6 13507.3 627.915   6
  -2  -7   6 14067.0 660.549   9
   2  -7   6 13792.2 561.348   9
   2  -7  -6 13199.6 486.041   8
  -2   7   6 13571.4 641.246   5
   2   7   7 475.159 124.104   6
  -2   7   7 613.551 141.850   6
   2  -7   7 504.063 101.060   9
  -2  -7   7 457.769 123.659   9
   2  -7  -7 709.417 98.9926   8
  -2   7   7 649.409 142.224   5
  -2  -7   8 13975.1 681.563   9
   2  -7   8 11527.1 518.471   9
  -2   7   8 12600.4 645.170   5
   2   7   8 11732.4 642.079   6
  -2   7   8 12507.8 652.054   6
   2  -7   9 33827.2 1067.36   9
  -2  -7   9 35012.0 1271.19   9
   2  -7   9 33742.3 877.726  14
   2   7   9 35887.0 1322.36   6
  -2   7   9 36642.1 1318.71   6
   2   7  10 4194.94 410.117   6
  -2   7  10 3637.72 374.802   6
   2  -7  10 4115.59 178.496  14
  -2  -7  10 4174.21 373.947   9
   2   7  10 3813.94 199.128   3
   2   7  10 3623.80 189.577   7
   2   7  10 3432.87 169.174  11
   2  -7  11 922.447 85.3996  14
  -2  -7  11 871.023 180.396   9
   2   7  11 1320.19 243.414   6
  -2   7  11 953.960 210.872   6
   2   7  11 951.268 99.5527   7
   2   7  11 1133.66 113.075   3
   2   7  11 933.604 93.4452   2
  -2  -7  12 1776.58 253.853   9
   2  -7  12 1983.20 130.300  14
   2   7  12 1926.36 150.155   3
   2   7  12 1861.41 138.926   2
   2   7  12 2151.17 153.287   7
   2  -7  12 2024.74 149.924   7
   2   7  13 16677.8 549.665   2
  -2  -7  13 18761.1 862.911   9
   2   7  13 17610.1 577.562   3
   2  -7  13 17730.5 569.570   7
   2   7  13 16863.1 562.305   7
   2   7  14 4983.17 248.874   2
  -2   7  14 5526.80 282.717   2
   2  -7  14 5809.96 273.986   7
   2   7  14 5586.87 269.798   7
  -2   7  15 6526.41 312.503   2
   2   7  15 6091.07 277.654   2
  -2  -7  15 6920.73 297.580   7
   2  -7  15 6025.18 285.942   7
   2   7  15 6940.81 304.631   7
   2   7  16 440.740 73.0329   2
  -2   7  16 391.499 85.3129   2
  -2   7  16 413.519 68.4411  11
  -2  -7  16 280.189 64.7030   7
  -2   7  16 401.751 72.6430   7
   2   7  16 414.444 77.7371   7
   2  -7  16 433.221 76.6306   7
  -2   7  17 105.643 59.2440   2
  -2  -7  17 107.917 48.1721   7
   2  -7  17 71.5145 45.7866   7
  -2  -7  18 4814.53 209.239   7
   2  -7  18 5146.87 216.142   7
  -2   7  18 5101.08 239.367   2
  -2   7 -18 4992.48 242.967   1
   2   7 -18 4884.75 241.506   1
  -2  -7  19 142.902 34.5935   7
   2  -7  19 124.742 32.1559   7
  -2   7 -19 141.580 47.6230   1
   2   7 -19 131.111 48.2611   1
  -2   7  19 123.796 46.4778   2
   2   7 -20 289.904 45.6662   1
  -2   7 -20 262.513 44.7442   1
   2   8   0 51584.4 1496.53   6
  -2   8   0 53128.6 1502.60   6
  -2  -8   0 50133.9 1502.79   9
   2  -8   0 48643.1 1391.25   8
  -2   8   1 79692.1 2164.29   6
   2   8   1 80980.5 2173.51   6
  -2  -8   1 79638.6 2204.90   9
  -2  -8  -1 78472.8 2177.66   9
  -2   8  -1 82276.5 2182.65   6
   2   8  -1 83190.4 2188.75   6
   2  -8   1 79676.5 2094.17   8
   2  -8  -1 80811.7 2063.84   8
   2   8  -2 54898.8 1591.95   6
  -2   8  -2 54053.7 1587.27   6
  -2   8   2 53747.6 1570.79   6
   2   8   2 53440.3 1575.04   6
  -2  -8   2 53715.0 1620.37   9
  -2   8   2 57309.5 1665.52   5
   2  -8   2 54967.2 1521.35   8
   2  -8  -2 53844.3 1460.57   8
  -2   8  -3 2167.37 218.406   6
   2   8  -3 2226.03 224.288   6
   2  -8  -3 2419.75 177.625   8
   2   8   3 2243.99 223.311   6
  -2   8   3 1736.38 195.470   6
  -2   8   3 2118.68 233.924   5
   2   8   3 2223.41 164.985   5
  -2  -8   3 2142.84 229.335   9
   2   8   4 1020.12 161.802   6
  -2   8   4 1037.72 155.626   6
   2  -8  -4 941.380 113.866   8
  -2   8   4 666.428 139.486   5
  -2  -8   4 788.095 147.925   9
   2   8   4 959.777 101.988   5
   2  -8  -5 18639.2 616.610   8
  -2   8   5 17682.9 778.397   5
   2  -8   5 17475.5 705.720   9
  -2   8   5 19180.2 775.168   6
   2   8   5 18679.0 782.699   6
   2  -8  -6 4188.62 235.148   8
  -2  -8   6 4488.42 361.584   9
   2  -8   6 3543.89 279.929   9
  -2   8   6 4033.08 344.697   5
  -2   8   6 4071.62 340.399   6
   2   8   6 4539.63 357.903   6
   2   8   7 718.684 160.473   6
  -2   8   7 1109.74 188.199   6
   2  -8   7 914.286 144.714   9
  -2  -8   7 1068.11 185.236   9
  -2   8   7 923.213 172.900   5
   2   8   8 11383.5 646.288   6
  -2   8   8 10914.7 626.773   6
   2  -8   8 10364.9 511.852   9
  -2  -8   8 10732.3 621.038   9
  -2   8   8 10700.0 613.520   5
  -2   8   8 10480.6 429.580   1
   2   8   9 7585.09 279.641  11
  -2  -8   9 8495.28 553.440   9
   2  -8   9 7822.32 423.915   9
   2  -8   9 7602.31 267.068  14
  -2   8   9 6764.79 347.912   1
   2   8   9 7568.29 362.882   1
   2   8   9 7895.39 557.063   6
  -2   8   9 7508.89 538.322   6
  -2  -8  10-64.7364 84.5408   9
   2  -8  10-5.81399 32.9716  14
   2   8  10 41.0023 37.9713   3
   2   8  10 6.64493 34.0863  11
  -2   8  10-109.922 102.307   6
   2   8  10-37.3726 104.351   6
   2   8  11 35481.5 1007.44   3
   2  -8  11 38049.4 966.348  14
  -2  -8  11 39679.9 1426.32   9
   2   8  11 36696.0 972.552  11
   2   8  11 36343.8 991.685   7
   2   8  11 37290.3 1497.15   6
  -2   8  11 38076.5 1494.63   6
   2  -8  12 584.590 73.3562  14
   2   8  12 430.470 71.8151   7
   2   8  12 536.369 71.1771  11
  -2  -8  12 625.347 162.766   9
   2   8  12 302.859 62.2665   2
   2   8  12 518.155 83.1888   3
   2   8  12 435.031 172.076   6
   2   8  13 16394.2 537.986   7
   2   8  13 16446.1 526.746   2
   2   8  13 16945.2 555.358   3
  -2  -8  13 15549.8 806.873   9
   2   8  14 1069.42 109.893   7
  -2   8  14 1097.31 109.536   7
   2   8  14 945.044 100.694   2
  -2   8  14 1328.10 134.935   2
   2   8  14 1123.81 119.311   3
   2   8  15 4485.91 222.592   7
   2  -8  15 4306.48 216.877   7
  -2  -8  15 3774.82 204.081   7
  -2   8  15 4220.59 215.453   7
  -2   8  15 4214.37 241.119   2
  -2   8  15 4395.87 213.929  11
  -2   8  16 21.0247 39.1365  11
  -2   8 -16 10.8220 53.4165   1
   2   8 -16 10.9096 55.9613   1
  -2   8  16 49.9852 54.9478   2
  -2  -8  16-7.41605 34.3387   7
   2  -8  16-38.0881 40.4964   7
  -2   8  17 150.626 59.4786   2
  -2   8 -17 266.710 67.9436   1
   2   8 -17 173.591 60.3647   1
  -2   8  18 117.862 46.6315   2
  -2   8 -18 165.024 52.6746   1
   2   8 -18 55.9912 51.2355   1
  -2   8  19 224.056 48.1066   2
  -2   8 -19 201.301 48.0602   1
   2   8 -19 188.088 46.6209   1
  -2   8 -20 222.952 37.4840   1
   2   8 -20 242.916 37.0641   1
  -2   9   0 10275.0 520.326   6
   2   9   0 9177.92 497.742   6
   2  -9   0 9346.88 430.183   8
  -2  -9   0 9838.29 517.019   9
  -2  -9   1 949.408 163.307   9
  -2  -9  -1 662.133 131.040   9
   2  -9  -1 670.186 105.901   8
   2  -9   1 806.239 120.350   8
  -2   9   1 829.296 162.378   5
   2   9   1 718.843 138.516   6
   2   9  -1 719.394 141.102   6
  -2   9  -1 734.534 136.870   6
  -2   9   1 708.176 132.033   6
  -2  -9  -2 4014.62 308.056   9
  -2  -9   2 4027.62 330.693   9
   2   9   2 3463.67 294.474   6
  -2   9   2 3616.84 297.211   6
   2  -9  -2 3687.90 240.658   8
  -2   9   2 3777.85 328.028   5
   2   9  -2 3922.92 312.443   6
  -2   9  -2 3591.63 297.750   6
  -2  -9   3 22408.4 890.449   9
   2   9   3 20940.3 845.859   6
  -2   9   3 22691.2 853.808   6
   2  -9  -3 19776.7 687.126   8
   2   9   3 20609.6 701.421   5
  -2   9   3 21556.5 884.516   5
   2   9  -3 21341.8 847.394   6
  -2   9  -3 21466.1 843.924   6
  -2  -9   4 3114.07 303.584   9
   2   9   4 2982.97 284.980   6
  -2   9   4 3027.77 280.374   6
   2  -9  -4 2940.64 201.135   8
  -2   9   4 2553.94 273.431   5
   2   9   4 2745.87 191.026   5
   2   9  -4 2865.08 277.022   6
  -2   9  -4 2630.48 264.097   6
   2  -9  -5 14086.3 512.639   8
   2  -9   5 13629.1 628.928   9
  -2   9   5 14836.0 694.029   6
   2   9   5 14016.1 685.286   6
  -2   9   5 13746.0 692.255   5
  -2   9   6 279.087 103.264   5
   2   9   6 141.287 88.4198   6
  -2   9   6 276.191 102.196   6
   2  -9   6 369.546 103.093   9
  -2  -9   6 351.817 122.941   9
   2   9   7 125.415 40.3633  11
   2  -9   7 88.0558 61.5942   9
  -2  -9   7 279.273 106.188   9
   2   9   7 153.419 95.8689   6
  -2   9   7 269.789 110.795   6
  -2   9   7 206.421 96.6306   5
   2   9   7 223.896 65.9250   1
  -2   9   7 243.657 69.7844   1
   2   9  -7 154.133 50.1665   1
  -2   9  -7 246.763 56.4879   1
   2  -9   8 1429.53 92.4189  14
  -2  -9   8 1178.96 213.773   9
   2   9   8 1269.85 222.999   6
  -2   9   8 1405.36 234.278   6
   2  -9   8 1414.87 187.215   9
  -2   9  -8 1129.00 112.527   1
   2   9  -8 1070.83 111.280   1
   2   9   8 1062.50 97.7190  11
  -2   9   8 1274.44 144.426   1
   2   9   8 1254.52 142.540   1
  -2   9   8 1262.05 216.623   5
   2  -9   9 44594.5 1090.53  14
  -2   9   9 40802.1 1234.40   1
   2   9   9 42278.2 1242.94   1
   2   9   9 44392.9 1604.33   6
  -2   9   9 44629.6 1597.26   6
  -2  -9   9 45170.0 1583.43   9
   2  -9   9 45689.1 1394.46   9
   2   9   9 41323.1 1116.85  11
   2   9  -9 43451.6 1176.05   1
  -2   9  -9 43380.7 1174.95   1
   2   9   9 43650.4 1134.44   3
   2   9  10 5173.87 245.867   3
  -2   9  10 5888.14 502.601   6
   2   9  10 5349.94 485.942   6
  -2  -9  10 5136.86 449.774   9
   2   9  10 5329.36 238.142  11
   2  -9  10 5671.62 222.339  14
   2   9 -10 5140.75 267.837   1
  -2   9 -10 5256.70 271.195   1
   2   9  11 39657.7 1116.08   3
  -2   9 -11 41619.2 1161.72   1
   2   9 -11 42001.1 1164.40   1
  -2   9  11 41562.7 1626.59   6
   2   9  11 41779.7 1642.08   6
  -2  -9  11 40902.8 1526.11   9
   2  -9  11 43089.0 1072.38  14
   2   9  11 41606.1 1092.95  11
  -2  -9  12-34.3712 67.8618   9
   2   9  12 28.5417 43.0403   3
  -2   9  12-87.6803 136.858   6
   2   9  12-89.6717 125.190   6
  -2   9 -12-11.6823 71.0923   1
   2   9 -12-11.6994 61.1147   1
   2   9  12 22.6979 40.9103  11
  -2   9  13 136.197 57.7320  11
   2   9  13 223.828 52.5123  11
   2   9  13 164.541 56.6517   3
  -2  -9  13 224.044 104.859   9
  -2   9  13 133.435 47.2820   7
  -2   9 -13 154.608 68.5613   1
   2   9 -13 178.665 71.6219   1
   2   9  14 123.423 50.5068   3
  -2   9  14 107.214 55.2504  11
  -2   9  14 84.7144 55.3471   2
  -2   9 -14 23.4907 50.5755   1
   2   9 -14 94.2027 64.7493   1
  -2   9  15 38.5309 43.7189  11
  -2   9 -15 55.8498 52.8972   1
   2   9 -15 56.1131 53.1464   1
  -2   9  15 80.7002 54.5576   2
  -2   9  16 1084.40 98.0799  11
  -2   9 -16 1175.95 126.363   1
   2   9 -16 1103.71 122.455   1
  -2   9  16 1186.15 118.289   2
   2   9 -17 933.922 104.187   1
  -2   9 -17 956.984 106.805   1
  -2   9  17 1069.55 104.937   2
  -2   9 -18-6.95769 38.8544   1
   2   9 -18 7.08850 37.6837   1
  -2   9  18-19.0017 36.4596   2
  -2   9 -19 65.5655 31.9124   1
   2   9 -19 62.0445 33.1094   1
  -2 -10   0 25.3343 66.1694   9
   2 -10   0-15.8633 51.9389   8
   2  10   0 23.9305 70.8717   6
  -2  10   0 47.4200 81.0813   6
   2  10  -1 13922.2 671.328   6
  -2  10  -1 15345.0 691.851   6
  -2  10   1 13433.1 696.241   5
   2  10   1 13295.7 651.635   6
  -2  10   1 13358.9 648.515   6
  -2 -10   1 13513.4 680.384   9
  -2 -10  -1 14950.9 692.264   9
   2 -10  -1 14254.6 561.299   8
  -2  10   2 724.524 147.945   6
   2  10   2 785.623 150.363   6
  -2 -10   2 1089.14 183.094   9
  -2 -10  -2 929.236 161.026   9
   2 -10  -2 703.817 111.595   8
  -2  10  -2 713.953 146.807   6
   2  10  -2 716.080 155.100   6
  -2  10   2 588.681 142.124   5
   2  10   3 12199.9 612.020   6
  -2  10   3 9817.44 555.145   6
  -2  10  -3 10693.5 578.712   6
   2  10  -3 10815.5 587.193   6
  -2  10   3 10168.1 591.015   5
   2  10   3 10104.0 455.217   5
  -2 -10  -3 9696.34 542.885   9
  -2 -10   3 9927.02 584.161   9
   2 -10  -3 9849.02 435.131   8
   2 -10  -4 50.9055 48.6575   8
  -2 -10   4 88.7156 82.5699   9
   2  10   4 27.1394 65.6257   6
  -2  10   4-26.5725 58.6566   6
  -2  10  -4 53.7185 74.9957   6
   2  10  -4-26.8578 70.1483   6
   2  10   4 14.1891 32.0949  11
  -2  10   4-6.29176 29.7878  11
  -2  10   4-28.8097 80.4418   5
   2  10  -5 2690.88 300.897   6
  -2  10  -5 2718.43 292.918   6
   2 -10   5 2595.48 269.621   9
  -2  10   5 2483.02 293.852   5
  -2  10   5 2809.31 154.642  11
   2  10   5 2550.05 152.516  11
   2  10   5 3206.89 322.448   6
  -2  10   5 3328.63 322.374   6
   2  10   6 762.961 105.339   1
  -2  10   6 673.934 98.4584   1
   2  10   6 597.220 152.738   6
  -2  10   6 460.828 143.025   6
   2 -10   6 647.380 146.174   9
  -2 -10   6 814.210 179.624   9
  -2  10  -6 660.247 86.1888   1
   2  10  -6 541.273 78.5028   1
   2  10   6 635.599 78.0915  11
  -2  10   6 698.349 80.6869  11
   2  10   6 718.228 73.9907   4
  -2  10   6 856.558 176.716   5
  -2  10   7 265.839 74.0459   1
   2  10   7 270.381 77.4227   1
   2  10   7 135.422 105.768   6
  -2  10   7 66.1634 86.5019   6
  -2 -10   7 204.760 106.614   9
   2 -10   7 249.840 92.3748   9
  -2  10  -7 202.913 57.7323   1
   2  10  -7 167.068 55.8854   1
   2  10   7 172.768 48.2329  11
   2  10   7 151.421 46.3135  10
  -2  10   7 313.860 59.1229  11
  -2  10   7 31.8358 62.9899   5
   2  10   8-13.9744 67.5832   1
  -2  10   8-13.7460 60.6867   1
   2  10  -8 19.7898 48.8410   1
  -2  10  -8 9.83801 44.5063   1
  -2  10   8 70.9358 85.7650   6
   2  10   8 36.3005 80.1303   6
  -2 -10   8 71.1385 92.9014   9
   2 -10   8 24.9343 60.2940   9
   2  10   8 31.1012 36.0029  11
  -2  10   8 32.8251 56.1266   5
  -2  10   8-15.4020 38.0123  11
   2 -10   9 377.995 55.5629  14
  -2  10   9 295.059 90.2024   1
   2  10   9 434.745 101.833   1
   2  10  -9 335.876 77.3395   1
  -2  10  -9 407.397 84.2317   1
   2  10   9 310.646 143.695   6
  -2  10   9 227.628 130.031   6
  -2 -10   9 328.863 135.252   9
   2  10   9 486.515 73.1141   3
   2  10   9 477.634 76.6914  11
   2  10  10 3706.39 203.586   3
   2  10 -10 3770.07 230.118   1
  -2  10 -10 4087.18 237.270   1
  -2 -10  10 3792.75 395.786   9
   2 -10  10 4097.59 179.622  14
   2  10  10 3870.91 205.030  11
  -2  10  10 3547.47 200.495  11
   2  10  10 3251.90 401.837   6
  -2  10  10 3380.38 405.129   6
  -2  10  11 700.360 93.2659  11
  -2  10 -11 585.731 99.7178   1
   2  10 -11 610.178 101.240   1
   2  10  11 517.613 80.1490  11
   2  10  11 533.570 181.462   6
  -2  10  11 521.108 182.357   6
  -2 -10  11 655.760 176.682   9
  -2  10  11 684.369 110.623   3
   2  10  11 524.244 82.3562   3
  -2 -10  12 4858.96 443.635   9
  -2  10 -12 5273.12 282.799   1
   2  10 -12 5046.82 279.848   1
   2  10  12 5198.50 238.988  11
  -2  10  12 5155.56 248.672  11
  -2  10  12 5012.32 512.838   6
   2  10  12 5042.66 520.788   6
   2  10  12 5061.78 248.980   3
  -2  10  12 5041.28 279.338   3
  -2 -10  13 740.508 169.198   9
   2  10  13 798.653 98.5143   3
  -2  10  13 913.791 101.316  11
  -2  10  13 761.188 115.331   3
  -2  10 -13 912.682 119.245   1
   2  10 -13 773.595 110.113   1
  -2  10  14 886.993 99.7138  11
  -2  10  14 1026.85 114.031   2
  -2  10  14 769.426 113.991   3
  -2  10 -14 892.590 115.541   1
   2  10 -14 951.663 120.607   1
   2  10 -15 801.354 103.737   1
  -2  10  15 1074.16 111.811   2
  -2  10 -15 1007.27 117.354   1
  -2  10  15 934.457 95.6946  11
  -2  10  15 1064.48 123.040   3
  -2  10  16 1252.34 113.688   2
   2  10 -16 1029.11 111.743   1
  -2  10 -16 1103.93 114.941   1
  -2  10  16 1286.25 127.716   3
  -2  10  16 1286.52 102.789  11
  -2  10  17 324.566 69.2697   3
  -2  10 -17 442.603 72.8229   1
   2  10 -17 322.695 64.1744   1
  -2  10  17 454.121 69.0977   2
  -2  10 -18 36.1239 36.6405   1
   2  10 -18 6.14567 37.4013   1
  -2  10 -19-16.1197 23.8698   1
   2  10 -19 12.4611 23.1958   1
  -2  11   0 40269.2 1421.52   5
  -2  11   0 37522.4 1322.32   6
   2  11   0 36263.3 1311.42   6
  -2 -11   0 37968.4 1362.05   9
  -2  11   1 8560.18 560.217   5
  -2  11  -1 8288.57 521.071   6
   2  11  -1 8686.56 538.463   6
   2  11   1 8017.39 509.651   6
  -2  11   1 8062.84 507.510   6
  -2 -11   1 7238.31 508.833   9
  -2 -11  -1 8043.50 521.296   9
  -2  11   2 46128.9 1572.83   5
   2  11  -2 44887.1 1513.89   6
  -2  11  -2 47604.5 1535.28   6
  -2  11   2 43576.3 1139.90  11
  -2 -11  -2 43745.5 1497.98   9
  -2 -11   2 44817.8 1546.13   9
   2  11   2 44575.0 1127.65   4
   2  11   2 44069.5 1355.67   5
   2  11   2 43321.2 1500.45   6
  -2  11   2 45080.5 1504.41   6
  -2  11   3 5969.16 443.412   6
   2  11   3 5633.39 433.471   6
   2  11  -3 5810.58 262.159   1
  -2  11  -3 5575.45 259.010   1
   2  11   3 5269.37 245.900  11
  -2  11   3 5609.17 238.052  11
  -2 -11  -3 5748.62 431.307   9
  -2 -11   3 5761.44 454.535   9
   2  11  -3 5589.33 431.169   6
  -2  11  -3 6397.36 456.767   6
   2 -11  -3 5422.57 309.168   8
   2  11   3 6179.03 354.092   5
  -2  11   3 5466.07 442.731   5
  -2  11   3 5635.57 276.163   1
   2  11   3 5601.90 276.263   1
  -2  11  -4 11595.8 417.592   1
   2  11  -4 11508.7 418.145   1
   2  11   4 11144.7 401.806  11
  -2  11   4 11833.3 394.218  11
  -2  11   4 11273.6 661.610   5
  -2 -11   4 11371.6 677.651   9
   2 -11   4 10722.1 610.819   9
  -2 -11  -4 11700.4 637.139   9
   2  11   4 11434.5 379.748   4
   2  11  -4 11694.7 654.986   6
  -2  11  -4 12729.2 676.730   6
   2  11   4 12823.2 687.926   6
  -2  11   4 12079.7 665.378   6
  -2  11   4 11576.4 446.388   1
   2  11   4 12068.3 454.088   1
  -2  11  -5 41607.3 1133.05   1
   2  11  -5 41619.2 1133.72   1
  -2  11   5 42686.2 1102.84  11
   2  11   5 40712.9 1109.94  11
  -2  11   5 41816.3 1510.10   5
  -2 -11  -5 43089.8 1458.11   9
   2 -11   5 41622.0 1440.32   9
   2  11  -5 42175.3 1066.81   4
   2  11   5 41875.6 1085.17   4
   2  11  -5 40615.5 1494.55   6
  -2  11  -5 44028.3 1515.36   6
  -2  11   5 41946.7 1180.26   1
   2  11   5 43113.1 1190.25   1
  -2  11   5 43669.7 1517.19   6
   2  11   5 43838.6 1534.78   6
   2  11   6 11553.2 421.481  11
  -2  11   6 13074.5 427.111  11
  -2  11   6 11987.5 699.266   5
  -2 -11   6 13403.6 755.330   9
   2 -11   6 12059.0 652.444   9
  -2  11  -6 12931.8 454.379   1
   2  11  -6 12270.1 449.739   1
   2  11  -6 13387.4 732.456   6
  -2  11  -6 12208.0 702.520   6
  -2  11   6 12380.5 491.797   1
   2  11   6 12451.9 494.941   1
   2  11   6 13829.5 753.633   6
  -2  11   6 12101.9 708.468   6
   2  11   7 5217.99 467.694   6
  -2  11   7 4775.48 439.307   6
  -2  11  -7 4799.03 252.998   1
   2  11  -7 4809.04 250.961   1
  -2  11   7 4997.69 231.980  11
   2  11   7 4854.81 236.344  11
  -2  11   7 4976.09 436.730   5
  -2 -11  -7 4925.31 390.759   9
  -2 -11   7 5511.38 476.178   9
   2 -11   7 4218.17 369.578   9
   2  11  -7 4672.19 223.571  10
   2  11   7 5231.92 236.391  10
   2  11  -7 4631.37 430.790   6
  -2  11  -7 5165.44 451.861   6
  -2  11   7 5024.03 294.358   1
   2  11   7 4298.97 276.167   1
   2  11   8 2182.23 153.729  11
  -2  11   8 2146.64 149.257  11
   2  11   8 2232.76 320.009   6
   2  11  -8 2343.74 318.665   6
  -2  11   8 1990.26 294.023   6
   2 -11   8 2010.48 252.135   9
  -2 -11   8 2529.24 335.290   9
  -2  11  -8 1823.69 153.376   1
   2  11  -8 2076.74 163.058   1
   2  11   8 2153.95 144.588  10
  -2  11   8 2003.88 278.986   5
   2  11   8 1966.25 187.491   1
  -2  11   8 2287.03 200.495   1
   2  11   9 21286.3 647.952   3
   2  11   9 22023.3 773.680   1
  -2  11   9 21155.7 760.552   1
  -2 -11   9 21338.0 1043.78   9
   2  11   9 21534.9 660.487  11
   2  11   9 22625.7 1094.78   6
  -2  11   9 20607.2 1048.36   6
  -2  11  -9 23202.8 707.165   1
   2  11  -9 22843.5 707.371   1
   2  11  10 10720.1 396.691   3
  -2 -11  10 10303.1 693.211   9
   2  11  10 11395.3 407.588  11
  -2  11  10 10102.9 712.174   6
   2  11  10 9351.43 700.468   6
   2  11 -10 11364.3 443.227   1
  -2  11 -10 11786.4 445.896   1
   2  11  11 9121.76 361.853   3
  -2  11  11 10066.7 417.088   3
  -2  11  11 9274.95 698.872   6
   2  11  11 8593.59 682.693   6
   2  11  11 9773.59 369.792  11
  -2  11  11 10081.0 377.206  11
  -2  11 -11 9713.20 404.688   1
   2  11 -11 10063.8 409.796   1
  -2 -11  11 8743.18 626.555   9
  -2  11  12-44.9279 99.1756   6
   2  11  12-46.0548 111.366   6
   2  11  12 25.1966 40.6223  11
  -2  11 -12 11.5898 56.0531   1
   2  11 -12 46.4492 60.6614   1
  -2  11  12 80.2071 48.9865  11
  -2 -11  12 105.817 85.2939   9
   2  11  12 26.3335 39.7134   3
  -2  11  12 47.1026 58.1262   3
  -2  11  13 11225.9 436.268   3
  -2  11  13 10710.5 392.154  11
  -2  11 -13 10169.0 420.421   1
   2  11 -13 10313.7 423.204   1
  -2  11  14 650.833 104.729   3
  -2  11  14 628.930 85.6529  11
  -2  11  14 600.442 87.6244   2
  -2  11 -14 532.365 91.9925   1
   2  11 -14 555.364 92.8702   1
  -2  11  15 30.3338 48.9049   3
  -2  11  15 43.4034 42.8527  11
  -2  11  15 24.5411 40.3835   2
  -2  11 -15 57.9457 57.9962   1
   2  11 -15 9.71050 48.8843   1
  -2  11  16-17.5839 56.9139   3
  -2  11  16 13.8784 36.8899   2
  -2  11 -16-8.34711 45.1331   1
   2  11 -16 84.2586 51.2748   1
  -2  11  16-6.11005 35.6843  11
  -2  11 -17 6.78051 34.7822   1
   2  11 -17 20.6541 37.2268   1
  -2  11 -18 600.483 63.4488   1
   2  11 -18 696.660 68.1526   1
  -2  12   0 12867.3 433.493  11
  -2 -12   0 12755.9 726.871   9
   2  12   0 12904.2 471.995   1
  -2  12   0 13582.4 480.167   1
   2  12   0 13229.9 713.168   6
  -2  12   0 12809.5 699.799   6
   2  12   0 13954.5 428.324   4
  -2  12   0 13266.4 759.049   5
   2  12  -1 813.600 102.062   1
  -2  12   1 851.847 107.197   1
   2  12   1 900.908 110.033   1
  -2  12  -1 937.390 107.863   1
  -2  12   1 848.643 90.2624  11
  -2  12  -1 702.623 82.2451  11
   2  12   1 641.862 171.687   6
  -2  12   1 968.964 194.606   6
  -2  12  -1 737.881 172.688   6
   2  12  -1 948.804 196.685   6
   2  12   1 872.135 84.7676   4
  -2  12   1 666.151 177.453   5
   2  12  -1 808.528 80.7262   4
  -2 -12   1 917.973 196.580   9
  -2 -12  -1 811.188 184.938   9
  -2  12  -2 7785.09 330.703   1
   2  12  -2 8107.59 336.638   1
  -2  12   2 7639.03 304.281  11
  -2  12   2 7717.60 344.928   1
   2  12   2 7457.64 341.302   1
   2  12  -2 7785.51 535.206   6
  -2  12  -2 8190.04 543.683   6
  -2 -12  -2 8209.18 550.271   9
  -2 -12   2 7849.13 567.342   9
   2  12   2 7921.76 540.916   6
  -2  12   2 8265.32 546.600   6
   2  12  -2 7376.31 282.108   4
   2  12   2 8106.98 296.694   4
   2  12   2 8166.01 454.395   5
  -2  12   2 6542.55 518.424   5
  -2  12  -3 10102.5 396.906   1
   2  12  -3 10555.8 402.554   1
  -2  12   3 10321.4 373.318  11
   2  12   3 10128.8 419.555   1
  -2  12   3 10446.2 423.574   1
   2  12  -3 10870.3 647.575   6
  -2  12  -3 9938.71 619.644   6
  -2 -12  -3 10397.7 627.508   9
  -2 -12   3 11263.0 682.973   9
   2  12   3 9363.55 608.639   6
  -2  12   3 10398.6 631.255   6
   2  12  -3 10449.0 349.529   4
  -2  12   3 10917.5 667.224   5
  -2  12  -4 6160.93 287.803   1
   2  12  -4 6284.10 290.523   1
   2  12   4 6224.76 279.282  11
  -2  12   4 6170.03 268.634  11
   2  12   4 6144.29 314.730   1
  -2  12   4 6182.46 313.095   1
  -2  12  -4 5141.01 446.664   6
   2  12  -4 6297.14 488.716   6
  -2 -12   4 5060.63 472.682   9
  -2 -12  -4 6023.22 470.797   9
   2 -12   4 5997.78 463.712   9
   2  12   4 5934.92 479.940   6
  -2  12   4 5984.67 476.951   6
   2  12  -4 5975.93 239.607   4
   2  12   4 5909.37 249.752   4
  -2  12   4 5663.32 477.431   5
  -2  12  -5 7048.19 319.308   1
   2  12  -5 6740.34 314.234   1
  -2  12   5 7070.18 296.427  11
   2  12   5 6559.15 298.046  11
  -2  12   5 7156.34 353.443   1
   2  12   5 7789.85 364.673   1
   2  12  -5 7024.81 531.258   6
  -2  12  -5 7649.17 551.834   6
  -2 -12  -5 7740.47 525.545   9
   2 -12   5 7536.69 519.968   9
   2  12   5 8117.71 573.331   6
  -2  12   5 7262.26 544.973   6
   2  12  -5 7144.26 266.452   4
   2  12   5 7233.24 283.311   4
  -2  12   5 7144.72 540.614   5
  -2  12  -6 2613.32 182.974   1
   2  12  -6 2714.18 186.350   1
  -2  12   6 2589.81 167.131  11
   2  12   6 2536.83 171.715  11
  -2  12   6 2828.80 215.689   1
   2  12   6 2338.66 201.396   1
   2  12  -6 2583.58 327.980   6
  -2  12  -6 2370.05 314.530   6
  -2  12   6 2197.37 308.775   6
   2  12   6 2432.14 323.657   6
  -2  12   6 2167.54 303.342   5
  -2 -12   6 3018.04 367.656   9
  -2 -12  -6 2797.16 311.994   9
   2  12  -7 25319.3 713.104  10
   2  12   7 23601.0 705.682  10
   2  12   7 25140.0 1145.26   6
  -2  12   7 24103.5 1115.90   6
  -2  12  -7 23594.3 741.785   1
   2  12  -7 23676.5 742.214   1
  -2  12   7 24586.0 713.220  11
   2  12   7 22958.5 714.155  11
  -2  12   7 23478.0 803.340   1
   2  12   7 23625.6 805.565   1
  -2  12  -7 23437.2 1091.80   6
   2  12  -7 23437.5 1092.91   6
  -2 -12  -7 25057.1 1023.99   9
  -2 -12   7 23791.0 1130.20   9
   2 -12   7 22882.0 998.535   9
  -2  12   7 23150.5 1063.64   5
  -2  12   8 888.866 189.551   5
  -2  12  -8 523.931 93.1701   1
   2  12  -8 683.924 105.967   1
  -2  12   8 530.200 114.020   1
   2  12   8 634.215 123.077   1
  -2  12   8 562.197 90.2018  11
   2  12  -8 504.737 158.674   6
  -2  12  -8 623.500 176.865   6
   2  12   8 605.323 89.7200  11
   2  12   8 826.491 94.1146  10
  -2 -12   8 854.441 220.461   9
   2 -12   8 594.164 147.330   9
   2  12   8 540.547 179.490   6
  -2  12   8 935.410 220.366   6
  -2  12  -9 15836.2 556.304   1
   2  12  -9 16679.3 563.339   1
   2  12   9 15363.6 620.997   1
  -2  12   9 16146.2 628.827   1
  -2  12   9 14963.1 517.678  11
   2  12   9 14733.9 518.310  11
   2  12  -9 15555.0 878.031   6
  -2  12  -9 15958.8 883.718   6
   2  12   9 16170.7 920.630   6
  -2  12   9 15763.7 900.015   6
  -2 -12   9 16322.5 900.076   9
  -2 -12  10 1377.83 255.863   9
   2  12 -10 1343.97 258.451   6
  -2  12 -10 1148.17 250.588   6
  -2  12 -10 961.444 123.697   1
   2  12 -10 976.723 123.619   1
   2  12  10 710.271 224.625   6
  -2  12  10 780.573 227.681   6
   2  12  10 870.207 97.0935   3
   2  12  10 1370.23 126.394  11
  -2 -12  11 748.618 185.636   9
  -2  12  11 668.955 202.556   6
   2  12  11 1141.95 247.641   6
  -2  12  11 908.229 116.923   3
  -2  12 -11 751.141 111.486   1
   2  12 -11 787.997 112.372   1
  -2  12  11 714.894 98.2369  11
   2  12  11 832.614 101.899  11
   2  12 -11 816.683 206.337   6
  -2  12 -11 989.897 223.746   6
  -2  12  12 91.1358 64.6092   3
  -2  12  12 45.1116 51.9419  11
   2  12  12 50.4026 43.8901  11
  -2  12 -12-11.3030 59.0497   1
   2  12 -12 33.9831 59.1788   1
  -2  12 -13 21.5449 53.1718   1
   2  12 -13-10.7979 63.0628   1
  -2  12  13 52.4857 51.0883   2
  -2  12  13-10.8833 54.7831   3
  -2  12  13-17.1164 47.7919  11
   2  12 -14 408.057 85.7072   1
  -2  12 -14 426.397 83.6981   1
  -2  12  14 459.852 74.5140  11
  -2  12  14 426.915 89.2163   3
  -2  12  14 547.390 77.4196   2
  -2  12  15 1517.04 114.642  11
   2  12 -15 1540.15 129.861   1
  -2  12 -15 1626.47 133.904   1
  -2  12  15 1406.76 127.360   3
  -2  12  16 27.4512 35.5422  11
  -2  12 -16 29.3110 39.6228   1
   2  12 -16 22.2280 40.0639   1
  -2  12  16-15.1230 41.5625   3
  -2  12 -17 362.097 56.4152   1
   2  12 -17 345.806 57.1657   1
   2  12 -18 144.860 31.4361   1
  -2  12 -18 151.164 30.8480   1
  -2  13   0 3828.36 412.011   5
  -2 -13   0 3705.01 397.115   9
   2  13   0 3901.76 192.089   4
  -2  13   0 3489.30 194.277  11
  -2  13   0 3869.29 233.778   1
   2  13   0 3312.88 217.782   1
   2  13   0 3087.87 349.009   6
  -2  13   0 3303.49 356.344   6
  -2  13  -1 15470.6 549.157   1
   2  13  -1 15625.6 550.662   1
  -2  13   1 15678.7 861.763   5
  -2 -13  -1 15112.1 828.257   9
  -2 -13   1 15289.8 849.347   9
   2  13   1 16644.4 845.629   6
  -2  13   1 17562.7 859.094   6
   2  13  -1 15221.3 807.551   6
  -2  13  -1 15759.0 819.548   6
  -2  13   1 15545.4 511.682  11
   2  13  -1 15590.5 487.745   4
  -2  13  -1 16602.0 883.988   5
   2  13   1 14496.4 703.726   5
   2  13   1 15618.8 492.522   4
  -2  13   1 15980.8 564.190   1
   2  13   1 16220.6 567.174   1
  -2  13   2 817.206 96.0584  11
  -2  13  -2 621.972 95.3487   1
   2  13  -2 778.420 103.997   1
  -2  13   2 605.972 100.744   1
   2  13   2 851.168 113.809   1
   2  13  -2 551.995 164.167   6
  -2  13  -2 653.601 170.597   6
  -2 -13   2 924.080 205.354   9
  -2 -13  -2 748.528 183.583   9
  -2  13   2 721.424 188.141   5
   2  13  -2 697.127 79.8894   4
   2  13   2 762.078 87.2736   4
   2  13   2 1020.35 209.054   6
  -2  13   2 975.328 212.616   6
   2  13  -3 478.711 66.1011   4
  -2  13   3 376.319 72.4480  11
   2  13   3 538.577 158.783   6
  -2  13   3 425.610 144.656   6
  -2  13  -3 501.246 158.334   6
   2  13  -3 538.105 162.549   6
  -2 -13   3 515.751 161.743   9
   2 -13   3 344.997 127.765   9
  -2 -13  -3 281.166 120.541   9
  -2  13   3 413.493 144.016   5
  -2  13   3 455.478 90.5378   1
  -2  13  -3 336.687 74.8526   1
   2  13  -3 392.934 80.4398   1
   2  13   3 383.401 87.8932   1
  -2  13  -4 9958.19 402.759   1
   2  13  -4 9638.41 400.766   1
  -2  13   4 10721.5 679.771   5
  -2 -13   4 9476.31 671.639   9
  -2 -13  -4 10314.7 644.330   9
   2 -13   4 9826.50 629.182   9
  -2  13   4 10303.7 437.438   1
   2  13   4 9763.20 432.501   1
  -2  13  -4 10414.4 664.269   6
   2  13  -4 10281.4 662.068   6
   2  13   4 10083.1 666.226   6
  -2  13   4 9055.70 630.104   6
   2  13  -4 9902.36 345.849   4
  -2  13   4 9926.34 378.530  11
   2  13  -5 4622.09 258.745   1
  -2  13  -5 5060.76 266.195   1
  -2  13   5 4300.33 428.341   5
  -2 -13  -5 4741.98 429.465   9
   2 -13   5 4960.44 439.499   9
  -2  13   5 4891.68 289.880   1
   2  13   5 5068.99 297.112   1
   2  13  -5 4645.45 447.747   6
  -2  13  -5 4457.46 441.493   6
  -2  13   5 5092.11 471.208   6
   2  13   5 5292.34 481.592   6
   2  13  -5 5067.08 215.476   4
  -2  13   5 4840.50 245.210  11
  -2  13   6 4957.57 473.116   6
   2  13   6 4721.39 471.025   6
  -2  13   6 4473.64 290.378   1
   2  13   6 4777.82 298.006   1
   2 -13   6 5665.50 460.680   9
  -2 -13   6 4722.51 474.449   9
  -2 -13  -6 4341.28 414.422   9
   2  13  -6 4688.73 449.163   6
  -2  13  -6 5308.48 476.041   6
  -2  13   6 4648.32 446.439   5
   2  13  -6 5109.53 270.279   1
  -2  13  -6 4964.77 267.480   1
   2  13   6 4192.16 240.700  11
  -2  13   6 5015.88 249.847  11
   2  13  -6 5458.95 255.169  10
   2  13   6 5052.86 251.731  10
   2  13   7 10130.1 707.122   6
  -2  13   7 11421.7 737.951   6
   2  13   7 10831.7 483.393   1
  -2  13   7 10922.5 482.454   1
   2 -13   7 9905.20 627.070   9
  -2 -13   7 9669.25 696.565   9
  -2  13  -7 10132.4 682.734   6
   2  13  -7 9800.13 678.325   6
  -2  13   7 11638.9 706.278   5
  -2  13  -7 10485.3 425.698   1
   2  13  -7 9603.92 415.830   1
   2  13   7 10085.4 402.098  11
  -2  13   7 10790.6 405.180  11
   2  13  -7 10971.7 398.586  10
   2  13   7 10968.7 399.843  10
   2  13   8 16901.4 960.850   6
  -2  13   8 16646.3 938.171   6
  -2  13   8 17478.1 666.647   1
   2  13   8 16775.5 657.365   1
   2 -13   8 15483.9 806.997   9
  -2 -13   8 17838.5 967.706   9
   2  13  -8 17133.6 926.459   6
  -2  13  -8 19112.3 971.026   6
  -2  13   8 15950.5 858.780   5
   2  13   8 16958.0 571.994  11
  -2  13   8 16765.5 564.165  11
  -2  13  -8 17399.0 601.387   1
   2  13  -8 17475.0 602.063   1
   2  13  -8 18028.6 557.449  10
   2  13   8 18140.1 558.503  10
   2  13  -9 3445.43 400.269   6
  -2  13  -9 3754.53 414.791   6
   2  13   9 3039.14 389.969   6
  -2  13   9 3622.08 416.176   6
  -2  13  -9 3270.64 220.570   1
   2  13  -9 3943.79 236.448   1
  -2 -13   9 3677.93 417.840   9
   2  13   9 3803.03 216.720  11
  -2  13   9 3960.63 220.520  11
  -2  13   9 3078.43 250.507   1
   2  13   9 3510.82 268.088   1
  -2  13 -10 1638.99 154.950   1
   2  13 -10 1691.92 155.081   1
   2  13 -10 1458.73 258.773   6
  -2  13 -10 1677.37 279.327   6
   2  13  10 1697.56 294.844   6
  -2  13  10 1748.01 291.735   6
  -2 -13  10 1690.22 276.852   9
   2  13  10 1607.23 137.160  11
  -2  13 -11 951.642 119.236   1
   2  13 -11 749.893 109.123   1
  -2  13  11 761.617 109.303   3
  -2  13  12 3760.82 209.881  11
  -2  13 -12 3858.38 229.417   1
   2  13 -12 3542.91 222.059   1
  -2  13  12 4299.25 240.924   3
  -2  13  13 1020.99 105.347  11
  -2  13 -13 1133.49 122.792   1
   2  13 -13 1096.55 120.709   1
  -2  13  13 1005.71 116.248   3
  -2  13 -14 349.737 69.4342   1
   2  13 -14 252.255 67.4465   1
  -2  13  14 269.098 60.8313  11
  -2  13  14 270.669 66.9546   3
  -2  13 -15 107.313 52.4712   1
   2  13 -15 61.8186 51.7840   1
  -2  13  15 109.612 45.8346  11
  -2  13  15 107.916 49.3639   3
  -2  13 -16 2882.95 152.008   1
   2  13 -16 2879.92 153.148   1
  -2  13  16 2525.67 145.061   3
  -2  13 -17 2214.44 113.827   1
   2  13 -17 2314.75 117.594   1
   2  14   0 3638.53 191.890   4
  -2 -14   0 3285.38 392.481   9
  -2  14   0 4423.61 447.243   5
  -2  14   0 3683.43 235.331   1
   2  14   0 3639.93 235.743   1
   2  14   0 3264.55 374.545   6
  -2  14   0 3211.53 365.708   6
   2  14  -1 1376.56 143.856   1
  -2  14  -1 1382.25 143.712   1
  -2  14   1 1319.51 124.894  11
   2  14   1 1617.72 272.003   6
  -2  14   1 1226.00 242.322   6
  -2  14  -1 1345.42 247.880   6
   2  14  -1 1314.12 246.200   6
  -2 -14  -1 1111.35 236.962   9
  -2 -14   1 1602.81 273.773   9
  -2  14   1 1270.47 244.555   5
  -2  14  -1 1263.28 257.966   5
   2  14   1 1432.90 119.147   4
   2  14  -1 1418.27 116.019   4
   2  14   1 1175.84 135.620   1
  -2  14   1 1098.09 131.326   1
  -2  14   2 118.926 65.2959   1
   2  14   2 159.665 70.8006   1
  -2  14  -2 215.580 71.0057   1
   2  14  -2 215.630 69.0249   1
  -2 -14  -2 77.8735 86.0044   9
  -2 -14   2 209.458 137.192   9
   2 -14   2 151.572 124.104   9
  -2  14  -2 72.8357 80.4479   6
   2  14  -2 73.1098 80.7502   6
   2  14   2 75.8843 91.7993   6
  -2  14   2 75.2571 98.3279   6
  -2  14   2 201.905 119.630   5
  -2  14  -2 128.172 103.357   5
   2  14   2 185.104 53.9724   4
   2  14  -2 89.5825 45.5330   4
  -2  14   2 163.960 59.5389  11
  -2  14  -3-11.8413 59.6049   1
   2  14  -3-11.9019 61.0514   1
   2  14   3 69.0653 65.3959   1
  -2  14   3 13.7006 55.7648   1
  -2  14   3-38.3375 119.680   6
  -2 -14  -3-38.0785 92.0772   9
  -2 -14   3-42.9199 84.7395   9
   2 -14   3 37.4136 90.4696   9
   2  14  -3-37.6990 64.4596   6
  -2  14  -3 37.6164 74.2684   6
   2  14  -3 7.28110 33.7137   4
  -2  14   3 39.8025 78.5847   5
  -2  14   3 29.3072 51.0304  11
  -2  14  -4 1534.52 149.586   1
   2  14  -4 1780.59 158.381   1
  -2 -14   4 1737.88 293.402   9
  -2 -14  -4 2089.78 297.189   9
   2 -14   4 1622.94 260.302   9
  -2  14  -4 1723.41 276.079   6
   2  14  -4 2000.63 304.866   6
  -2  14   4 1815.96 173.658   1
   2  14   4 2150.87 191.303   1
   2  14   4 1840.68 290.114   6
  -2  14   4 1937.35 297.153   6
   2  14  -4 1501.94 116.944   4
  -2  14   4 1256.25 238.823   5
  -2  14   4 1746.17 147.978  11
   2  14  -5 19723.9 588.262   4
   2  14   5 21075.2 1054.43   6
  -2  14   5 19420.4 1010.24   6
  -2  14   5 21151.0 730.469   1
   2  14   5 20474.0 725.542   1
  -2 -14  -5 19492.9 969.279   9
   2 -14   5 20094.7 978.435   9
  -2  14  -5 21223.7 1035.84   6
   2  14  -5 20487.6 1020.13   6
  -2  14   5 20744.8 1020.11   5
  -2  14  -5 20270.2 675.031   1
   2  14  -5 20940.1 681.807   1
  -2  14   5 20907.0 651.555  11
   2  14  -5 20283.8 647.264  10
   2  14   6 10023.5 714.238   6
  -2  14   6 10958.3 738.895   6
  -2  14   6 10936.5 488.191   1
   2  14   6 11348.7 497.375   1
  -2 -14   6 10765.4 748.941   9
  -2 -14  -6 10567.9 667.726   9
   2 -14   6 9972.05 653.113   9
   2  14  -6 9353.27 677.266   6
  -2  14  -6 9996.42 693.391   6
  -2  14   6 9502.80 657.008   5
  -2  14  -6 11037.3 444.229   1
   2  14  -6 11584.4 450.826   1
  -2  14   6 10842.8 418.168  11
   2  14  -6 11225.7 416.273  10
   2  14   6 11648.7 424.869  10
   2  14   7 7936.13 631.833   6
  -2  14   7 8440.36 644.440   6
  -2  14   7 7384.35 567.496   5
  -2  14   7 8719.52 360.136  11
   2  14   7 8814.29 352.377  10
   2  14  -7 8826.44 351.424  10
   2  14   7 9352.08 443.727   1
  -2  14   7 8002.66 414.654   1
  -2 -14   7 8743.19 663.907   9
   2 -14   7 8427.08 579.463   9
   2  14  -7 8315.80 626.158   6
  -2  14  -7 9015.30 648.243   6
  -2  14  -7 8121.42 372.253   1
   2  14  -7 8410.49 378.933   1
   2  14   8 1313.69 268.319   6
  -2  14   8 946.191 230.784   6
  -2  14  -8 1414.18 266.438   6
   2  14  -8 1366.46 255.974   6
  -2  14   8 1159.72 159.454   1
   2  14   8 1208.17 158.985   1
  -2  14  -8 1456.20 147.470   1
   2  14  -8 1758.23 158.285   1
   2  14   8 1403.35 125.814  10
   2  14  -8 1458.82 125.554  10
  -2 -14   8 1283.81 255.407   9
  -2  14   8 1537.43 139.588  11
  -2  14   9 1215.86 162.566   1
   2  14  -9 1451.19 145.693   1
  -2  14  -9 1525.85 149.968   1
   2  14   9 1445.97 170.954   1
   2  14  -9 1558.81 269.606   6
  -2  14  -9 1407.20 259.298   6
   2  14   9 1747.23 294.286   6
  -2  14   9 1514.11 138.583  11
  -2  14 -10 1167.34 129.274   1
   2  14 -10 1171.79 129.746   1
  -2  14 -11 75.4395 56.3335   1
   2  14 -11 108.101 60.4021   1
  -2  14  11 93.6328 59.9208   3
  -2  14  12 59.0447 51.3363  11
  -2  14 -12 60.2252 54.2790   1
   2  14 -12 20.1333 50.6785   1
  -2  14  12 9.67497 47.7614   3
  -2  14  13 869.676 95.0323  11
  -2  14  13 1182.93 113.028   3
  -2  14 -13 1065.10 110.702   1
   2  14 -13 942.272 107.813   1
  -2  14  14 97.4851 47.6031  11
  -2  14 -14 15.6368 46.9713   1
   2  14 -14 78.6695 47.2626   1
  -2  14  14 122.162 57.4213   3
  -2  14  15 1826.97 121.529   3
  -2  14  15 2084.86 119.469  11
  -2  14 -15 2266.54 136.487   1
   2  14 -15 1884.91 126.141   1
  -2  14 -16 4.72157 30.9189   1
   2  14 -16-24.0919 33.2971   1
  -2  15   0 1161.34 142.385   1
  -2  15   0 1480.19 275.673   6
   2  15   0 782.594 212.953   6
  -2 -15   0 1282.04 264.565   9
   2  15   0 954.667 129.190   1
  -2  15   0 1169.95 239.391   5
   2  15  -1 9280.06 659.586   6
  -2  15  -1 11363.8 718.244   6
  -2  15   1 10194.3 695.290   6
   2  15   1 10410.0 698.743   6
  -2  15  -1 10157.8 443.913   1
   2  15  -1 11546.0 460.869   1
   2  15   1 10890.1 461.136   1
  -2  15   1 10319.8 452.362   1
   2 -15   1 10145.1 694.948   9
  -2 -15  -1 11159.4 739.259   9
  -2 -15   1 11190.8 750.982   9
  -2  15   1 11370.6 745.714   5
  -2  15  -1 11731.5 770.947   5
   2  15   2 8896.30 647.956   6
  -2  15   2 10182.1 680.917   6
   2  15  -2 9067.15 644.911   6
  -2  15  -2 9040.03 645.427   6
  -2  15  -2 9178.66 408.549   1
   2  15  -2 9505.50 415.826   1
  -2  15   2 7825.89 623.700   5
  -2  15  -2 9862.94 707.562   5
  -2  15   2 9886.79 436.341   1
   2  15   2 9665.11 428.889   1
  -2 -15   2 9530.59 696.570   9
   2 -15   2 10099.5 684.619   9
  -2 -15  -2 8608.66 646.665   9
  -2  15   2 9482.36 383.481  11
  -2  15  -3 2465.20 328.574   6
  -2  15  -3 2410.55 190.679   1
   2  15  -3 2448.84 192.854   1
  -2 -15  -3 1727.31 281.893   9
  -2 -15   3 1845.22 308.518   9
   2 -15   3 1773.81 290.133   9
  -2  15  -3 1849.90 315.630   5
  -2  15   3 2166.16 318.923   5
  -2  15   3 2583.00 181.846  11
   2  15  -3 1621.65 271.290   6
   2  15   3 1916.48 313.066   6
  -2  15   3 2378.58 336.576   6
  -2  15   3 2316.30 200.487   1
   2  15   3 2011.12 189.031   1
   2  15  -4 4763.71 276.614   1
  -2  15  -4 5293.56 286.721   1
  -2  15   4 5155.85 307.603   1
   2  15   4 5120.55 305.381   1
  -2  15   4 3836.21 423.092   5
  -2 -15  -4 5278.04 483.038   9
   2 -15   4 5293.19 482.215   9
   2  15  -4 5285.61 269.319  10
   2  15   4 5072.42 490.193   6
  -2  15   4 5351.93 500.707   6
  -2  15  -4 5684.22 500.984   6
   2  15  -4 5536.89 498.795   6
  -2  15   4 4748.32 256.563  11
   2  15   5 3618.28 418.941   6
  -2  15  -5 2861.17 206.694   1
   2  15  -5 2916.24 208.937   1
  -2  15   5 2758.53 228.827   1
   2  15   5 2608.28 223.497   1
   2  15   5 3183.29 202.558  10
   2  15  -5 3317.21 205.838  10
  -2  15   5 2465.79 327.001   5
   2  15  -5 2159.36 315.087   6
  -2  15  -5 3189.40 379.474   6
  -2  15   5 2264.51 334.948   6
  -2 -15  -5 2594.77 336.295   9
   2 -15   5 2791.99 348.879   9
  -2  15   5 3107.92 201.066  11
   2  15   6 4634.80 481.900   6
  -2  15   6 5677.01 528.417   6
   2  15  -6 5462.25 509.657   6
  -2  15  -6 5898.51 522.750   6
  -2  15   6 5617.26 334.177   1
   2  15   6 6036.51 344.123   1
  -2 -15   6 5135.70 511.608   9
   2 -15   6 5046.48 462.701   9
   2  15   6 5901.54 282.718  10
   2  15  -6 6272.00 286.904  10
  -2  15  -6 6090.45 307.807   1
   2  15  -6 5728.26 301.571   1
  -2  15   6 5785.53 284.066  11
  -2  15   7 3182.00 391.773   6
   2  15  -7 3143.41 379.254   6
  -2  15  -7 3511.38 400.153   6
   2  15   7 2625.16 363.973   6
   2  15   7 3289.04 254.269   1
  -2  15   7 3478.78 260.630   1
  -2 -15   7 3310.84 404.152   9
   2  15   7 3416.27 202.252  10
   2  15  -7 3554.64 206.183  10
  -2  15   7 3884.29 220.767  11
  -2  15  -7 3561.28 229.320   1
   2  15  -7 3786.78 235.959   1
   2  15  -8 3537.21 198.482  10
  -2  15   8 4144.26 228.627  11
  -2  15   8 4056.80 279.418   1
   2  15   8 3720.92 265.909   1
   2  15  -8 3875.11 236.105   1
  -2  15  -8 3668.19 230.469   1
  -2  15   9 2356.38 168.966  11
   2  15  -9 2475.13 185.002   1
  -2  15  -9 2217.29 175.029   1
   2  15 -10 74.7711 59.6907   1
  -2  15 -10 74.4861 54.6277   1
  -2  15  10 92.1533 59.6954  11
  -2  15  10 159.513 60.7092   3
  -2  15  11 2552.17 170.311   3
  -2  15 -11 2777.57 184.133   1
   2  15 -11 2419.89 173.722   1
  -2  15 -12-8.92173 53.5741   1
   2  15 -12 17.9082 45.9317   1
  -2  15  12 25.0404 43.6021   3
  -2  15  13 1604.88 122.104   3
  -2  15  13 1658.73 119.848  11
  -2  15 -13 1804.17 132.344   1
   2  15 -13 1680.78 128.428   1
  -2  15  14 1617.91 110.123   3
  -2  15  14 1613.52 107.021  11
  -2  15 -14 1547.91 113.461   1
   2  15 -14 1386.30 109.609   1
  -2  15  15 193.172 37.2864  11
  -2  15 -15 226.225 43.8896   1
   2  15 -15 139.595 39.8947   1
  -2  16   0 5358.64 306.630   1
   2  16   0 5493.87 310.514   1
  -2  16   0 6402.13 558.093   5
   2  16   0 5259.79 496.648   6
  -2  16   0 5797.28 519.262   6
   2 -16   0 5487.84 518.487   9
  -2 -16   0 6174.86 549.247   9
  -2  16  -1 2438.36 200.926   1
  -2  16   1 2258.62 196.797   1
   2  16  -1 2329.89 195.705   1
   2  16   1 2217.03 194.387   1
  -2  16   1 2404.21 343.903   6
   2  16  -1 1790.78 300.749   6
  -2  16  -1 2220.46 326.600   6
   2  16   1 2175.08 324.424   6
  -2 -16  -1 1707.79 296.224   9
  -2 -16   1 2102.03 328.241   9
   2 -16   1 2035.13 313.531   9
  -2  16  -1 2347.87 342.385   5
  -2  16   1 2422.33 339.293   5
  -2  16  -2 586.449 179.091   5
  -2  16   2 953.877 217.430   5
  -2 -16  -2 833.667 214.616   9
  -2 -16   2 813.963 214.886   9
   2 -16   2 1102.51 232.303   9
   2  16   2 877.637 135.263   1
  -2  16  -2 718.631 118.257   1
   2  16  -2 801.282 120.279   1
  -2  16   2 944.778 138.252   1
   2  16  -2 960.897 118.701  10
   2  16  -2 629.049 178.817   6
  -2  16  -2 783.889 194.343   6
   2  16   2 854.077 213.253   6
  -2  16   2 687.322 196.404   6
  -2  16  -3 1404.85 270.063   5
  -2  16   3 1482.77 264.099   5
  -2  16   3 1550.19 164.125   1
   2  16   3 1352.97 160.480   1
  -2  16  -3 1501.27 155.400   1
   2  16  -3 1264.80 143.266   1
   2 -16   3 1520.22 263.649   9
  -2 -16  -3 768.576 197.876   9
  -2 -16   3 1358.73 273.583   9
   2  16  -3 1250.44 132.855  10
   2  16   3 1314.84 138.198  10
   2  16   3 1609.19 277.856   6
  -2  16   3 1024.35 230.737   6
   2  16  -3 1558.80 262.608   6
  -2  16  -3 1516.02 259.133   6
  -2  16   3 1230.85 129.162  11
  -2  16   4 374.639 98.5764   1
   2  16   4 583.596 111.922   1
  -2  16  -4 428.433 94.3833   1
   2  16  -4 555.650 103.229   1
   2  16   4 292.629 137.193   6
  -2  16   4 330.641 147.407   6
  -2 -16  -4 272.716 121.983   9
   2 -16   4 347.869 126.899   9
  -2  16  -4 181.382 118.806   5
  -2  16   4 657.627 179.364   5
   2  16  -4 417.155 84.3344  10
   2  16   4 492.736 91.5631  10
  -2  16   4 432.308 86.9708  11
   2  16  -4 504.986 167.414   6
  -2  16  -4 387.608 138.281   6
  -2  16   5 10293.2 466.807   1
   2  16   5 10334.0 467.273   1
  -2  16   5 10011.3 406.193  11
   2  16  -5 10308.4 405.930  10
   2  16   5 10672.2 413.791  10
  -2  16  -5 10530.2 436.417   1
   2  16  -5 11031.0 442.151   1
  -2  16   6 30.5786 67.5020   1
   2  16   6-15.4059 64.5266   1
  -2  16   6 20.7116 54.0987  11
   2  16  -6 19.7492 48.7440  10
   2  16   6 19.7735 46.8113  10
  -2  16  -6 71.6513 61.2595   1
   2  16  -6 48.0751 58.1282   1
  -2  16   7 533.074 112.943   1
   2  16   7 506.736 109.752   1
  -2  16  -7 508.749 93.9443   1
   2  16  -7 474.897 94.8003   1
   2  16  -7 380.979 75.5608  10
  -2  16   7 554.116 90.5958  11
   2  16   7 305.542 67.6931  10
  -2  16   8 1226.49 154.993   1
   2  16   8 1264.91 156.740   1
  -2  16  -8 1376.59 137.518   1
   2  16  -8 1173.64 130.216   1
  -2  16   8 1388.79 130.052  11
   2  16  -8 1258.51 111.374  10
  -2  16   9 771.909 99.7115  11
  -2  16  -9 635.262 100.830   1
   2  16  -9 625.590 100.421   1
  -2  16  10 138.286 55.3549   3
  -2  16  10 76.4921 54.4365  11
  -2  16 -10 125.028 57.8093   1
   2  16 -10 125.528 58.8178   1
  -2  16  11-7.77462 43.4162   3
  -2  16 -11 78.1494 52.8412   1
   2  16 -11-17.4355 49.4378   1
  -2  16 -12 2720.94 162.071   1
   2  16 -12 2872.27 166.405   1
  -2  16  12 2615.18 152.820   3
  -2  16  13-5.61567 35.4969   3
  -2  16  13 61.1002 41.7601  11
  -2  16 -13-19.0123 46.3971   1
   2  16 -13-6.38980 41.8418   1
  -2  16 -14 455.192 56.6265   1
   2  16 -14 442.430 56.4277   1
   2  17   0 55.4454 65.6839  10
  -2  17   0 13.4805 60.9860   1
   2  17   0 13.5496 59.8214   1
   2  17  -1-21.9998 60.4631  10
   2  17   1 55.4823 68.4668   1
  -2  17  -1 79.0800 67.6104   1
  -2  17   1-27.6049 74.6328   1
   2  17  -1-119.270 71.6579   1
  -2  17   2 1546.70 164.839   1
   2  17   2 1321.84 154.598   1
  -2  17  -2 1465.96 151.808   1
   2  17  -2 1215.93 143.872   1
   2  17   2 1440.18 142.425  10
   2  17  -2 1365.74 139.291  10
  -2  17   3 9531.35 439.889   1
   2  17   3 10505.3 454.537   1
  -2  17  -3 9911.31 426.376   1
   2  17  -3 9911.35 426.329   1
   2  17   3 10750.5 415.676  10
   2  17  -3 10172.3 404.628  10
   2  17   4 72.1496 69.8030   1
  -2  17   4 129.169 74.9868   1
   2  17  -4 30.8607 53.7580  10
   2  17   4 135.597 68.3194  10
  -2  17  -4 97.3621 62.4473   1
   2  17  -4 12.2512 56.7481   1
  -2  17   5 57.6952 62.0704   1
   2  17   5 58.0309 68.6888   1
   2  17   5 49.5012 49.8400  10
   2  17  -5 9.83975 45.5670  10
  -2  17  -5 11.7731 55.7432   1
   2  17  -5 35.5568 54.8846   1
  -2  17   6 85.3820 77.0148   1
   2  17   6 71.5953 64.8616   1
  -2  17   6 144.697 63.9668  11
   2  17   6 245.261 67.1869  10
   2  17  -6 210.151 65.1273  10
  -2  17  -6 135.293 65.9287   1
   2  17  -6 124.826 68.2215   1
  -2  17   7 345.047 90.6950   1
   2  17   7 347.329 96.3041   1
  -2  17  -7 364.494 80.2585   1
   2  17  -7 300.656 77.5409   1
   2  17  -7 300.132 65.4948  10
  -2  17   7 389.918 76.5045  11
  -2  17  -8 2620.68 181.656   1
   2  17  -8 2562.60 178.791   1
   2  17  -8 2807.51 153.331  10
  -2  17   8 2522.06 170.618  11
  -2  17   9 78.6779 49.1938   3
  -2  17   9 73.2576 49.6042  11
  -2  17  -9 202.999 63.8176   1
   2  17  -9 166.884 60.0754   1
  -2  17 -10 3125.12 183.246   1
   2  17 -10 3331.68 187.983   1
  -2  17  10 3287.02 178.609  11
  -2  17  10 3163.32 171.637   3
  -2  17  11 365.008 59.7638   3
  -2  17 -11 376.625 65.6997   1
   2  17 -11 407.834 67.6027   1
  -2  17 -12 2661.52 144.460   1
   2  17 -12 2422.67 140.010   1
  -2  17 -13 2549.90 128.061   1
   2  17 -13 2753.22 131.697   1
  -2  18   0 1138.91 144.288   1
   2  18   0 1043.79 136.128   1
   2  18   0 1316.76 135.362  10
   2  18  -1 16598.1 562.067  10
   2  18  -1 16586.6 593.316   1
   2  18   1 16528.8 597.220   1
  -2  18   1 16385.5 598.722   1
  -2  18  -1 16322.2 590.424   1
   2  18   2 2279.55 174.202  10
   2  18  -2 2280.26 168.499  10
  -2  18   2 1794.18 178.936   1
   2  18   2 1738.46 174.193   1
  -2  18  -2 1993.67 176.245   1
   2  18  -2 1947.62 174.405   1
   2  18  -3 4495.60 241.900  10
   2  18   3 5184.41 258.091  10
  -2  18  -3 4901.24 272.073   1
   2  18  -3 4607.20 264.978   1
  -2  18   3 4892.89 283.202   1
   2  18   3 4522.13 275.359   1
   2  18   4 1402.54 132.228  10
   2  18  -4 1537.50 137.145  10
  -2  18  -4 1635.62 151.444   1
  -2  18   4 1417.13 154.325   1
   2  18   4 1662.16 166.703   1
   2  18  -4 1523.14 148.342   1
   2  18  -5 8.75928 48.9149  10
   2  18   5 8.71295 47.8899  10
  -2  18  -5-10.6693 50.5125   1
   2  18  -5-21.4880 58.0931   1
  -2  18   5 12.8977 67.3735   1
   2  18   5 38.9056 60.0481   1
   2  18   6 248.039 59.4925  10
   2  18  -6 291.702 61.4960  10
  -2  18  -6 231.320 71.0886   1
   2  18  -6 141.740 66.4942   1
  -2  18   6 199.729 76.1374   1
   2  18   6 238.528 81.4292   1
   2  18  -7 113.687 43.8180  10
  -2  18   7 58.8404 67.7570   1
   2  18   7 59.1330 63.9651   1
  -2  18  -7 28.1571 53.2478   1
   2  18  -7 66.1039 53.5750   1
  -2  18   8 1895.57 128.134   3
  -2  18  -8 1796.31 139.719   1
   2  18  -8 1875.68 142.502   1
  -2  18   9 505.136 66.5671   3
  -2  18  -9 500.848 76.9534   1
   2  18  -9 557.911 78.5032   1
  -2  18 -10 220.273 54.2483   1
   2  18 -10 302.360 57.7361   1
  -2  18 -11 1248.31 93.7503   1
   2  18 -11 1138.49 89.2068   1
  -2  18 -12 1553.12 90.0245   1
   2  18 -12 1422.12 87.6852   1
   2  19   0 4273.38 223.415  10
  -2  19   0 3661.10 233.117   1
   2  19   0 3653.07 228.376   1
  -2  19   1 1054.11 129.016   1
   2  19   1 981.317 124.367   1
   2  19  -1 1079.41 115.188  10
  -2  19  -1 1008.40 126.290   1
   2  19  -1 839.161 117.480   1
   2  19  -2 3720.53 206.668  10
   2  19   2 3792.84 208.980  10
  -2  19  -2 3869.35 228.173   1
   2  19  -2 3749.33 223.795   1
  -2  19   2 3577.15 227.998   1
   2  19   2 3726.73 232.618   1
   2  19   3 10352.6 379.159  10
   2  19  -3 10095.3 375.011  10
  -2  19   3 10186.0 416.098   1
   2  19   3 10157.9 417.148   1
  -2  19  -3 10527.7 406.422   1
   2  19  -3 9817.80 396.685   1
  -2  19   4 224.023 73.6220   1
   2  19   4 304.296 79.7073   1
  -2  19  -4 310.818 72.0347   1
   2  19  -4 225.122 67.2441   1
   2  19   4 339.137 67.2766  10
   2  19  -4 293.557 65.8366  10
  -2  19   5 800.495 111.134   1
   2  19   5 555.107 97.4629   1
  -2  19  -5 737.750 99.0061   1
   2  19  -5 798.323 98.4847   1
   2  19   5 765.608 86.0978  10
   2  19  -5 691.617 85.9918  10
  -2  19   6 263.995 74.7051   1
   2  19   6 378.058 82.8965   1
   2  19  -6 335.478 58.9725  10
   2  19  -6 280.919 68.1564   1
  -2  19  -6 405.709 73.1178   1
  -2  19  -7 327.553 46.9247  10
   2  19  -7 255.505 45.6308  10
  -2  19  -7 338.348 63.8561   1
   2  19  -7 271.004 60.5496   1
  -2  19  -8 676.820 79.8178   1
   2  19  -8 651.002 77.6773   1
  -2  19  -9 99.2544 39.5543   1
   2  19  -9 64.7909 34.9336   1
  -2  19 -10 378.487 49.7928   1
   2  19 -10 393.219 51.5357   1
   2  20   0 7502.25 290.832  10
  -2  20   0 7270.56 313.986   1
   2  20   0 7185.18 311.274   1
   2  20   1 310.665 73.4159   1
  -2  20  -1 206.103 64.0649   1
   2  20  -1 262.178 70.5227   1
  -2  20   1 252.035 67.3471   1
   2  20  -1 299.818 65.2396  10
  -2  20  -2 764.032 95.2195   1
   2  20  -2 610.459 86.6884   1
  -2  20   2 584.724 90.2371   1
   2  20   2 758.051 98.1856   1
   2  20   2 735.181 85.5151  10
   2  20  -2 800.964 87.9932  10
  -2  20   3-9.13101 49.3717   1
   2  20   3-9.15807 44.2903   1
  -2  20  -3-8.29076 42.5281   1
   2  20  -3-24.9735 48.6174   1
   2  20   3 53.1747 44.0170  10
   2  20  -3-20.1003 40.7729  10
  -2  20   4-26.2776 46.5658   1
   2  20   4 8.83131 47.7517   1
  -2  20  -4 31.1187 39.1611   1
   2  20  -4 39.2438 41.7259   1
   2  20   4 12.0570 35.2087  10
   2  20  -4 6.12842 37.7823  10
  -2  20   5 8.18931 40.4217   1
   2  20   5 8.25057 48.8689   1
   2  20  -5-10.6207 29.1879  10
  -2  20  -5 35.7293 32.2638  10
  -2  20  -5-21.4364 39.9027   1
   2  20  -5-14.4174 38.9775   1
  -2  20  -6 79.0061 27.3641  10
  -2  20  -6 90.5497 39.9193   1
   2  20  -6 58.4438 37.4279   1
   2  20  -6 111.447 34.1449  10
   2  20  -7 45.4057 31.6966   1
  -2  20  -7-11.2341 29.8625   1
  -2  20  -8 246.090 42.8341   1
   2  20  -8 224.942 41.7138   1
  -2  21   0 898.535 88.4880   1
   2  21   0 934.949 81.8872  10
  -2  21   0 760.783 73.5932  10
   2  21  -1 278.879 51.3405  10
  -2  21  -1 262.627 49.2135  10
  -2  21   1 244.169 52.9957   1
  -2  21  -1 197.654 50.2485   1
   2  21  -1 220.004 56.4889   1
   2  21   1 233.348 58.1380   1
  -2  21   2 877.899 86.9946   1
   2  21   2 854.860 87.2275   1
  -2  21  -2 1034.17 91.6496   1
   2  21  -2 912.587 87.1758   1
   2  21  -2 1116.50 86.2213  10
  -2  21   2 957.766 78.7636  10
  -2  21  -2 951.081 79.7804  10
   2  21   2 913.273 79.3781  10
   2  21   3-4.60329 30.1442  10
  -2  21   3-44.7167 31.2150  10
  -2  21  -3 13.7096 28.1739  10
   2  21  -3-9.36903 28.1304  10
   2  21  -3-5.94966 31.0799   1
  -2  21   3 6.34136 33.1259   1
  -2  21  -3-11.8409 31.4747   1
   2  21   3-12.8414 32.9362   1
   2  21  -4 514.975 60.3233   1
  -2  21  -4 374.027 47.2543  10
   2  21  -4 395.711 47.9466  10
  -2  21  -4 427.961 56.6699   1
  -2  21  -5 18.7034 25.7023   1
   2  21  -5 9.49842 26.9343   1
  -2  21  -6 473.801 47.7052   1
   2  22   0 22.3006 20.1456  10
  -2  22   0 28.6593 21.7865  10
   2  22  -1 2052.60 93.7898  10
  -2  22  -1 2003.98 93.2520  10
  -3   0   0 7.27623 25.9008   9
  -3   0   0 24.2838 27.6832   5
  -3   0   1 8.58222 26.7916   9
  -3   0  -1-5.88121 20.1122   9
  -3   0   1-9.63149 30.0672   5
  -3   0  -1-6.80852 21.2547   5
   3   0   2 18310.5 532.251   8
  -3   0  -2 18138.1 519.372   5
  -3   0   2 16896.4 591.083   5
  -3   0   2 17258.5 577.803   9
  -3   0   3-11.3236 40.3047   9
  -3   0  -3 5.39862 18.4617   5
   3   0   3-6.73079 28.9628   8
  -3   0  -4 170280. 3926.35   5
  -3   0   4 164998. 4085.52   9
   3   0   4 171295. 3965.20   8
   3   0   5-22.8392 27.1018   8
  -3   0   5-14.4480 60.5141   9
  -3   0   7-35.9422 58.8449   9
  -3   0   8 8651.92 463.331   9
  -3   0   9-21.9607 68.5575   9
   3   0  11 18.3159 38.3600   7
   3   0  11 27.6556 27.3068  14
  -3   0  11 26.5818 42.8552   3
  -3   0  12 10252.1 398.151   3
   3   0  12 10137.4 343.746  14
  -3   0  12 10026.9 384.702   2
   3   0  12 10797.8 407.775   7
   3   0  13-11.1333 53.8426   7
  -3   0  13 10.7802 47.5924   3
  -3   0  13 19.5549 39.7968   2
   3   0  13-13.1902 35.0604  14
  -3   0  14 28674.3 846.154   2
   3   0  14 28250.8 866.433   7
   3   0  15-12.3248 60.8403   7
  -3   0  15-53.8920 59.2486   2
  -3   0  16 7374.97 329.640   2
   3   0  16 7075.97 344.149   7
   3   0  17-11.7038 58.9130   7
  -3   0  17 20.2642 55.6902   2
   3   0  18 63.2891 60.7209   7
  -3   0  18 9.06608 45.6401   2
  -3   0  19 22.8014 45.6427   2
  -3   0  19 26.2077 55.2230   7
   3   0  19 26.8850 51.5884   7
  -3   0  20 2743.07 153.502   7
   3   0  20 2544.88 151.330   7
   3   0  21 39.4217 31.5260   7
  -3   0  21-19.2247 26.4167   7
  -3   1   0 27.7197 31.6009   5
  -3  -1   0 15.3249 26.2072   9
  -3  -1   1 17.9979 30.7781   9
  -3  -1  -1 31.4980 25.6462   9
   3  -1   1-14.7843 30.0923   8
  -3   1   1 35.2815 33.7273   9
  -3   1  -1 50.3612 32.0955   5
  -3  -1  -1 22.7102 23.1148   5
   3   1  -1 22.2330 8.77168   6
  -3   1  -1 18.5635 10.2827   6
  -3  -1   2 24730.8 753.536   9
  -3  -1  -2 23997.9 636.803   5
  -3   1  -2 25706.1 715.480   5
  -3   1   2 24446.4 772.779   5
  -3  -1  -2 23680.7 648.403   9
  -3   1   2 26094.1 758.660   9
   3  -1   2 25507.7 705.880   8
   3   1   2 24329.1 671.771   8
  -3  -1   3 20791.1 689.751   9
  -3   1   3 20535.9 709.191   5
  -3  -1  -3 20806.7 523.545   5
   3  -1   3 21624.4 624.755   8
   3   1   3 21582.5 589.365   8
  -3  -1  -3 20531.8 525.104   9
  -3   1   3 20224.4 680.360   9
  -3   1   4 70735.9 1950.17   5
   3  -1   4 73428.2 1816.79   8
   3   1   4 73575.0 1770.02   8
  -3   1   4 73978.3 1918.35   9
  -3  -1   4 72787.7 1922.43   9
   3  -1   5 102602. 2473.63   8
   3   1   5 103140. 2416.75   8
  -3  -1   5 96593.5 2575.20   9
  -3   1   5 100201. 2579.90   9
  -3   1   7 4772.19 319.626   9
  -3  -1   7 4876.46 324.070   9
  -3  -1   8 182.600 91.8752   9
  -3  -1   9 66.8583 66.0183   9
  -3  -1  10 7355.40 459.226   9
   3  -1  10 6940.16 248.630  14
   3   1  11 385.914 52.9708  14
   3  -1  11 329.784 55.8419  14
   3  -1  11 275.827 63.3757   7
  -3  -1  11 318.142 63.9995   3
   3   1  11 408.454 65.4936   2
  -3   1  11 384.062 70.4273   3
  -3  -1  11 357.117 66.4817   2
  -3  -1  12 4121.95 215.040   2
   3  -1  12 3672.28 179.858  14
   3   1  12 3920.66 179.779  14
  -3   1  12 3855.05 219.739   3
   3  -1  12 4103.92 228.635   7
  -3  -1  13 750.562 97.5947   2
  -3   1  13 645.325 94.7182   2
   3  -1  13 702.989 79.8447  14
  -3   1  13 586.419 95.8893   3
   3  -1  13 836.015 112.705   7
   3   1  13 615.576 74.0241  14
   3  -1  14 11052.9 444.537   7
  -3  -1  14 10829.2 418.950   2
  -3   1  14 10638.8 421.069   2
   3  -1  14 11453.9 380.717  14
  -3   1  14 10425.3 430.420   3
   3  -1  15 5989.64 306.438   7
  -3   1  15 5946.00 293.621   2
  -3  -1  15 5657.34 284.253   2
  -3  -1  16-10.4647 50.6090   2
  -3   1  16 32.6330 56.8215   2
   3  -1  16-12.2065 57.7898   7
  -3  -1  17 601.942 95.0471   2
  -3   1  17 391.561 85.7725   2
   3  -1  17 452.517 92.2531   7
  -3  -1  18 3133.56 188.131   2
  -3   1  18 3529.80 203.569   2
   3  -1  18 3442.82 209.901   7
  -3   1  19 3169.29 179.099   2
   3  -1  19 3130.25 186.194   7
  -3  -1  19 3174.03 184.817   7
  -3  -1  20 1255.77 103.212   7
   3  -1  20 1180.42 101.416   7
   3  -1  21-4.79087 27.9800   7
  -3  -1  21 13.9781 29.0908   7
  -3   2   0 55.3429 17.1741   6
   3   2   0 6.26341 11.9799   6
  -3  -2   0-8.62720 29.5050   9
  -3   2   0-10.8058 35.3817   5
   3   2  -1 33188.8 816.622   6
  -3   2  -1 31615.5 816.308   6
  -3   2   1 33129.9 816.027   6
   3   2   1 32014.3 819.342   6
  -3   2   1 34861.1 975.594   5
  -3   2  -1 34159.8 948.204   5
  -3  -2  -1 33092.9 891.169   9
  -3  -2   1 31861.1 930.426   9
  -3   2  -2 61396.4 1525.22   5
   3   2   2 58074.2 1429.50   6
  -3   2   2 56724.9 1420.34   6
   3  -2   2 58777.5 1492.37   8
  -3   2   2 61978.8 1586.15   5
  -3  -2  -2 56512.3 1437.27   9
  -3  -2   2 58693.3 1544.68   9
   3   2   3 7175.76 288.649   6
  -3   2   3 7187.01 283.935   6
   3   2   3 7795.70 259.018   8
   3  -2   3 7876.08 314.073   8
  -3   2   3 7343.79 369.448   5
  -3  -2  -3 7160.92 246.244   9
  -3  -2   3 7042.93 349.868   9
  -3   2   4 11847.8 428.431   6
   3   2   4 11998.4 434.345   6
   3  -2   4 11617.0 423.534   8
   3   2   4 11648.5 349.808   8
  -3   2   4 11087.6 503.523   5
  -3  -2  -4 11310.3 303.842   9
  -3  -2   4 11899.2 487.555   9
  -3   2   5 173562. 4261.83   6
   3   2   5 178431. 4279.51   6
   3  -2   5 182473. 4234.88   8
  -3  -2   5 179948. 4349.15   9
  -3   2   5 177449. 4386.46   5
   3   2   6 9195.37 429.698   6
  -3   2   6 9107.99 424.826   6
  -3  -2   8 1604.04 194.079   9
  -3  -2   9 460.237 114.053   9
  -3  -2  10 2634.14 273.209   9
   3   2  11 47.9063 33.4526   2
  -3   2  11 18.0735 36.7927   3
   3   2  11 20.7728 29.0144  14
  -3  -2  11 108.045 75.4257   9
   3  -2  11 27.7388 40.8303   7
   3   2  11 73.1158 43.2788   7
  -3  -2  11 62.7431 37.1418   2
  -3  -2  12 14222.5 728.878   9
   3  -2  12 14135.6 504.128   7
   3   2  12 14398.2 503.256   7
   3   2  12 15091.7 491.707   2
  -3  -2  12 14282.8 481.866   2
  -3   2  12 14018.3 499.917   3
   3   2  12 14297.0 433.480  14
   3  -2  13 3637.83 227.086   7
   3   2  13 4016.12 234.106   7
  -3   2  13 3849.96 230.055   3
  -3  -2  13 4030.23 219.313   2
  -3   2  13 4114.49 227.650   2
   3  -2  14 177.310 66.1698   7
   3   2  14 153.932 69.3055   7
  -3  -2  14 201.253 61.4065   2
  -3   2  14 301.187 77.4419   2
  -3   2  14 210.151 69.3040   3
   3  -2  15 5486.25 297.290   7
   3   2  15 5729.09 299.764   7
  -3   2  15 5836.40 292.414   2
  -3  -2  15 5676.33 281.575   2
  -3  -2  16 528.150 92.5406   2
  -3   2  16 440.129 89.5782   2
   3  -2  16 493.423 94.9276   7
  -3  -2  17 3325.03 199.997   2
  -3   2  17 3494.35 213.028   2
   3  -2  17 3036.07 208.839   7
  -3   2  18 5015.64 254.895   2
   3  -2  18 5599.78 269.756   7
  -3   2  19 1047.20 104.435   2
   3  -2  19 982.769 104.205   7
  -3  -2  19 1316.75 116.803   7
  -3  -2  20 2574.42 143.324   7
   3   2  20 2082.28 134.443   7
   3  -2  20 2333.72 138.563   7
  -3  -2  21 451.844 52.3133   7
  -3   2  21 345.844 48.6247   7
   3  -2  21 529.210 56.1098   7
   3   2  21 494.828 54.2947   7
  -3   2 -21 328.903 38.0580   1
   3   3   0-5.33454 17.4673   6
  -3   3   0 5.40680 19.2458   6
  -3  -3   0-10.0205 32.8089   9
   3  -3   0 9.02809 35.6501   8
  -3   3   0-50.4179 41.2690   5
  -3  -3   1 3495.96 213.484   9
  -3  -3  -1 3020.48 182.954   9
   3   3   1 2786.02 146.145   6
  -3   3   1 2855.58 146.780   6
   3  -3   1 2438.87 170.303   8
   3   3  -1 2965.43 150.768   6
  -3   3  -1 2953.04 152.285   6
  -3   3  -1 3154.82 211.566   5
  -3   3   1 3237.33 222.737   5
  -3   3   2 78209.5 2041.09   5
   3   3   2 76630.4 1893.85   6
  -3   3   2 78327.8 1891.00   6
  -3  -3  -2 76117.8 1906.46   9
  -3  -3   2 79065.5 2009.04   9
   3   3   3 18406.7 569.897   6
  -3   3   3 17739.9 561.985   6
  -3   3   3 17821.5 668.298   5
   3   3   3 18040.9 481.671   8
   3  -3   3 16556.6 571.611   8
  -3  -3   3 17969.9 644.906   9
  -3  -3  -3 17672.1 527.564   9
  -3   3   4 69336.8 1844.04   6
   3   3   4 74619.0 1863.31   6
  -3   3   4 74577.9 1981.73   5
   3   3   4 74074.8 1702.39   8
   3  -3   4 72297.5 1852.62   8
  -3  -3  -4 70889.9 1741.83   9
  -3  -3   4 71224.5 1942.25   9
   3   3   5 39595.9 1119.48   6
  -3   3   5 38570.1 1107.95   6
   3  -3   5 39414.5 1087.66   8
  -3  -3  -5 37589.1 917.716   9
   3  -3   5 38123.3 937.233   9
  -3  -3   5 38354.6 1174.14   9
  -3   3   6 19915.3 719.215   6
   3   3   6 19465.5 720.624   6
  -3   3   7 74.3399 55.0483   6
   3   3   7 19.0412 46.0528   6
  -3  -3   8 7853.23 460.384   9
  -3  -3   9 22124.9 885.415   9
  -3  -3  10 26042.4 996.137   9
   3  -3  10 23966.8 657.820  14
   3  -3  11 2585.40 142.640  14
   3   3  11 2524.78 131.166  14
   3  -3  11 2631.43 174.390   7
   3   3  11 2717.36 173.340   7
  -3  -3  11 2578.49 282.992   9
  -3  -3  11 2758.05 162.529   2
   3   3  11 2837.57 165.029   2
  -3   3  11 2614.90 172.110   3
   3   3  12 4147.37 178.813  14
   3  -3  12 3896.86 188.405  14
  -3  -3  12 3990.42 365.077   9
   3  -3  12 3787.80 223.358   7
   3   3  12 3996.95 224.363   7
  -3  -3  12 4228.38 216.264   2
   3   3  12 3901.78 210.810   2
  -3   3  12 4100.59 230.297   3
  -3  -3  13 503.033 80.7229   2
   3  -3  13 343.870 78.0041   7
   3   3  13 386.574 77.6743   7
   3   3  13 422.352 74.1443   2
  -3   3  13 478.396 86.2968   3
   3  -3  13 408.508 66.6336  14
  -3   3  14 341.874 78.5576   3
   3  -3  14 252.242 66.0889  14
  -3   3  14 524.984 89.4639   2
  -3  -3  14 353.634 74.3697   2
   3   3  14 504.829 93.8491   7
   3  -3  14 549.752 98.3696   7
   3  -3  15 14864.7 539.100   7
   3   3  15 15029.8 543.457   7
  -3   3  15 14945.1 544.935   3
  -3  -3  15 14788.9 511.921   2
  -3   3  15 14339.9 525.255   2
  -3  -3  16 21333.9 671.761   2
  -3   3  16 20867.7 687.100   2
   3   3  16 22452.8 713.576   7
   3  -3  16 22122.7 707.694   7
  -3  -3  17 5447.40 264.580   2
  -3   3  17 6330.57 294.165   2
   3  -3  17 5645.61 287.732   7
   3   3  17 5723.51 288.881   7
  -3   3  18 990.293 110.660   2
   3  -3  18 1020.79 115.195   7
   3   3  18 1281.17 123.166   7
  -3  -3  18 954.950 108.786   7
  -3   3  18 1067.06 114.749   7
  -3   3  19 1376.47 119.117   2
   3  -3  19 1516.85 123.836   7
   3   3  19 1603.17 126.593   7
  -3  -3  19 1695.96 127.408   7
  -3   3  19 1727.50 129.825   7
  -3   3  20 1070.32 91.3498   2
  -3   3  20 1114.57 92.3952   7
  -3  -3  20 1001.71 86.3749   7
   3  -3  20 1094.16 91.5654   7
   3   3  20 1154.51 94.5048   7
  -3   3 -21 70.0851 21.3674   1
   3  -3  21 104.261 29.6071   7
   3   3  21 142.609 32.9952   7
  -3  -3  21 96.7367 29.4634   7
  -3   3  21 104.135 30.4472   7
   3  -4   0-20.1119 45.4917   8
  -3   4   0 7.82760 26.7683   6
   3   4   0 38.8960 30.7182   6
  -3  -4   0 11.6840 36.4748   9
  -3   4   0 14.6159 40.8102   5
  -3   4   1 1809.32 127.346   6
   3   4   1 1629.02 124.017   6
  -3  -4  -1 1655.98 141.945   9
  -3  -4   1 1428.70 149.458   9
   3  -4  -1 1427.03 132.624   8
   3  -4   1 1683.65 141.934   8
  -3   4   1 1289.47 153.469   5
   3   4  -1 1783.12 128.576   6
  -3   4  -1 1509.86 121.535   6
  -3  -4  -2 15549.4 517.980   9
  -3  -4   2 14903.0 571.594   9
  -3   4   2 14694.0 595.235   5
   3   4   2 15214.9 499.771   6
  -3   4   2 14801.0 493.958   6
   3  -4  -2 14473.5 518.039   8
   3  -4   2 14383.7 516.039   8
  -3  -4   3 13362.9 559.552   9
  -3  -4  -3 14030.3 480.234   9
  -3   4   3 13819.4 583.992   5
   3   4   3 14860.3 510.232   6
  -3   4   3 14078.1 500.265   6
   3   4   3 14486.5 379.355   8
  -3  -4   4 15078.5 619.903   9
  -3  -4  -4 15370.8 496.622   9
   3   4   4 16212.5 572.175   6
  -3   4   4 16019.5 567.056   6
  -3   4   4 15366.2 645.971   5
   3  -4   5 67752.7 1810.52   8
   3  -4   5 68135.9 1693.93   9
  -3  -4   5 71261.2 1932.72   9
  -3  -4  -5 68714.9 1688.11   9
   3   4   5 69001.7 1842.89   6
  -3   4   5 69137.5 1839.80   6
   3  -4   6 163001. 3804.67   9
   3   4   6 163914. 4041.81   6
  -3   4   6 164866. 4031.62   6
  -3   4   7 6060.80 382.940   6
   3   4   7 6551.56 396.359   6
  -3  -4   8 33226.1 1150.65   9
   3   4   8 30806.0 1118.11   6
  -3   4   8 31672.6 1118.72   6
  -3  -4   9 32312.2 1154.21   9
  -3   4   9 30314.3 1130.98   6
   3   4   9 29889.8 1143.02   6
   3  -4  10-5.67298 28.5568  14
  -3  -4  10-27.1681 65.6954   9
  -3   4  10 25.4269 34.4988   3
   3  -4  10 41.9150 38.8165   7
   3   4  10 8.18957 34.3008   7
  -3  -4  11 1522.50 225.789   9
   3   4  11 2024.91 137.593   2
  -3  -4  11 1832.89 130.582   2
   3  -4  11 2075.82 151.003   7
   3   4  11 1813.73 143.460   7
  -3   4  11 1855.55 145.114   3
   3   4  11 1681.99 103.487  14
   3  -4  11 1830.04 119.663  14
   3   4  12 421.835 72.2967   2
  -3   4  12 446.804 81.3471   3
   3  -4  12 415.198 65.4935  14
  -3  -4  12 491.688 136.015   9
   3   4  12 464.608 82.1865   7
   3  -4  12 449.074 81.1830   7
  -3  -4  12 396.831 68.9088   2
  -3  -4  13 5259.37 428.834   9
   3  -4  13 4210.67 245.149   7
   3   4  13 4579.51 252.730   7
   3   4  13 4752.54 236.045   2
  -3  -4  13 4657.74 235.208   2
   3  -4  13 4966.59 220.605  14
  -3   4  13 4413.62 252.101   3
   3   4  14 1131.95 127.625   7
   3  -4  14 1114.67 128.512   7
  -3  -4  14 1198.89 120.208   2
  -3   4  14 1176.99 125.799   2
   3  -4  14 1152.48 106.694  14
  -3   4  14 1237.74 137.000   3
   3   4  15 2932.93 203.583   7
   3  -4  15 2908.08 202.618   7
  -3   4  15 3066.15 204.113   2
  -3  -4  15 3007.92 189.057   2
  -3   4  15 2621.84 200.040   3
   3   4  16 5432.42 281.324   7
   3  -4  16 4978.58 271.456   7
  -3   4  16 5120.37 272.667   2
  -3   4  16 5464.88 288.825   3
   3   4  17 6236.30 296.294   7
   3  -4  17 5732.95 286.166   7
  -3   4  17 6444.47 299.224   2
   3   4  18 1057.46 110.227   7
  -3  -4  18 1028.19 106.464   7
  -3   4  18 875.637 103.453   7
   3  -4  18 936.556 105.708   7
  -3   4  18 881.383 106.017   2
  -3  -4  19 1204.81 103.719   7
  -3   4  19 1282.60 108.454   7
   3  -4  19 1041.71 99.3813   7
   3   4  19 1162.13 105.353   7
  -3   4  19 1112.51 106.311   2
   3  -4  20 5.37169 30.4624   7
   3   4  20-11.2639 30.4521   7
  -3  -4  20 5.15809 30.5519   7
  -3   4  20-5.50272 31.6748   7
  -3   4  20-5.70192 36.0421   2
  -3   4 -20 9.82820 29.5082   1
   3  -4  21 544.861 48.8795   7
  -3  -4  21 728.711 51.0582   7
  -3  -5   0 13.6809 35.7323   9
   3  -5   0 33.7198 47.0757   8
   3   5   0-10.2300 39.1126   6
  -3   5   0-10.1726 33.3061   6
  -3   5   0 16.6810 43.5681   5
   3   5   1 30060.7 879.959   6
  -3   5   1 29215.2 874.183   6
   3   5  -1 30409.4 890.553   6
  -3   5  -1 30308.6 885.606   6
   3  -5   1 30154.5 906.154   8
   3  -5  -1 31250.4 909.096   8
  -3  -5   1 31189.3 966.435   9
  -3  -5  -1 30335.1 928.708   9
  -3   5   1 31677.3 1008.59   5
  -3   5   2 33660.9 955.077   6
   3   5   2 32368.0 950.868   6
   3   5  -2 32155.0 953.906   6
  -3   5  -2 31450.6 949.721   6
  -3  -5   2 33419.4 1039.62   9
  -3  -5  -2 32399.6 967.586   9
  -3   5   2 32043.2 1062.65   5
   3  -5   2 34987.9 983.514   8
   3  -5  -2 32946.2 959.940   8
   3   5   3 29532.8 909.172   6
  -3   5   3 30974.5 915.591   6
  -3  -5   3 29979.9 990.844   9
  -3  -5  -3 30156.3 895.167   9
  -3   5   3 30644.1 1026.79   5
   3  -5   3 28959.4 909.891   8
   3  -5  -3 30195.7 903.567   8
  -3  -5   4 150916. 3828.77   9
  -3  -5  -4 154415. 3657.39   9
   3   5   4 152500. 3731.97   6
  -3   5   4 151381. 3731.58   6
  -3  -5  -5 18365.6 584.301   9
  -3  -5   5 17474.2 725.780   9
   3   5   5 18084.0 677.726   6
  -3   5   5 17053.6 662.930   6
  -3   5   6 23.6485 73.8616   5
   3  -5   6 109.681 39.3998   9
   3   5   6 74.6207 66.4413   6
  -3   5   6 239.122 79.1846   6
   3  -5   7 54253.2 1412.50   9
   3   5   7 58493.4 1683.24   6
  -3   5   7 58948.8 1678.44   6
  -3   5   7 52811.0 1719.27   5
  -3   5   8 4536.12 353.571   6
   3   5   8 4321.78 349.304   6
  -3  -5   8 4594.83 370.657   9
   3  -5   9 37540.7 964.453  14
  -3  -5   9 38221.2 1341.39   9
  -3   5   9 39058.1 1352.77   6
   3   5   9 38140.2 1356.98   6
   3  -5  10 222.824 46.5940  14
   3  -5  10 269.112 61.7834   7
   3   5  10 156.347 50.3391   7
  -3   5  10 310.834 65.8087   3
  -3  -5  10 264.367 112.425   9
  -3   5  11 78.1314 42.0382   3
  -3  -5  11 30.5904 79.9041   9
   3  -5  11 76.2147 37.1074  14
   3  -5  11 18.5594 38.8798   7
   3   5  11 54.8193 39.3287   7
   3   5  11 29.7774 29.4143   2
  -3   5  12 266.672 70.8751   3
   3   5  12 245.493 57.4138   2
   3  -5  12 225.077 55.8231  14
   3  -5  12 443.634 78.5861   7
   3   5  12 340.759 72.2605   7
  -3  -5  12 296.243 59.9751   2
   3  -5  13 405.273 70.2680  14
  -3  -5  13 455.075 140.188   9
   3   5  13 420.070 82.8996   7
   3  -5  13 537.745 91.2000   7
  -3   5  13 332.567 84.4846   3
   3   5  13 464.660 75.5424   2
  -3  -5  13 377.509 68.8894   2
  -3  -5  14 5895.38 471.958   9
   3   5  14 6679.86 314.316   7
   3  -5  14 6167.83 304.784   7
  -3   5  14 6245.57 315.290   3
   3  -5  14 6689.04 269.770  14
  -3  -5  14 6332.72 285.161   2
  -3   5  15 327.337 87.2702   2
   3  -5  15 356.111 81.7317   7
   3   5  15 283.490 77.0183   7
  -3   5  15 206.172 76.9350   3
   3  -5  16 14845.6 513.992   7
   3   5  16 13718.7 502.975   7
  -3   5  16 14673.3 517.997   2
  -3   5  16 13662.9 517.272   3
   3  -5  17 1797.61 146.099   7
   3   5  17 1874.59 151.976   7
  -3   5  17 1813.01 154.689   2
  -3   5  18 114.171 60.1308   2
  -3   5  18 82.4668 46.8489   7
   3  -5  18 99.0055 48.2649   7
   3   5  18 179.875 58.0358   7
  -3  -5  18 165.573 51.7037   7
  -3   5  19 350.918 65.9111   2
  -3   5  19 276.228 55.5054   7
   3  -5  19 323.292 59.9197   7
   3   5  19 278.060 56.0234   7
  -3  -5  19 303.264 55.0648   7
  -3   5 -19 379.066 62.5864   1
   3   5 -19 237.545 54.0258   1
  -3   5  20 175.377 44.6135   2
   3  -5  20 121.800 33.3926   7
  -3  -5  20 116.642 31.7243   7
  -3   5 -20 131.397 33.6204   1
  -3   6   0 37.8905 52.9004   5
  -3  -6   0 15.7028 41.0158   9
   3   6   0 12.7398 39.7730   6
  -3   6   0 12.6632 39.5338   6
   3  -6   0 37.2175 42.4266   8
  -3  -6   1 15850.1 620.917   9
  -3  -6  -1 15655.2 592.610   9
   3   6  -1 15094.5 561.149   6
  -3   6  -1 14408.8 552.066   6
  -3   6   1 14319.3 639.130   5
   3   6   1 15280.6 558.675   6
  -3   6   1 14686.7 547.710   6
   3  -6   1 15353.1 567.122   8
   3  -6  -1 15658.0 563.007   8
  -3  -6   2 22696.8 810.039   9
  -3  -6  -2 21586.1 746.161   9
   3   6  -2 20861.5 729.072   6
  -3   6  -2 21799.8 739.170   6
   3   6   2 21480.5 730.999   6
  -3   6   2 20859.5 724.349   6
   3  -6  -2 22227.5 722.872   8
   3  -6   2 21530.1 729.108   8
  -3   6   2 22602.5 846.358   5
   3  -6  -3 1690.73 157.628   8
   3  -6   3 1981.92 182.337   8
   3   6   3 1714.02 170.734   6
  -3   6   3 2010.37 180.854   6
  -3  -6   3 2333.73 226.064   9
  -3  -6  -3 1879.74 170.501   9
  -3  -6  -4 1045.19 125.114   9
  -3   6   4 926.376 132.169   6
  -3  -6   4 1250.82 172.588   9
   3  -6   4 1068.05 142.866   8
   3   6   4 1189.68 147.604   6
   3  -6  -4 984.593 125.302   8
   3  -6  -5 89561.7 2298.05   8
  -3  -6  -5 89559.0 2273.05   9
  -3  -6   5 90435.7 2476.62   9
   3   6   5 91169.3 2394.93   6
  -3   6   5 90946.6 2390.64   6
  -3   6   5 84174.8 2461.87   5
   3  -6  -6 10019.2 437.625   8
   3   6   6 9857.27 506.338   6
  -3   6   6 10168.0 507.365   6
  -3  -6  -6 9716.19 400.474   9
   3  -6   6 9170.06 397.370   9
  -3   6   7 3204.77 315.625   5
   3   6   7 3915.57 321.417   6
  -3   6   7 3817.28 313.352   6
   3  -6   7 4184.82 239.711   9
   3   6   8 1614.51 223.033   6
  -3  -6   8 1313.27 211.289   9
  -3   6   8 1906.98 236.233   6
  -3   6   9 8221.75 537.833   6
   3   6   9 9988.69 594.585   6
   3  -6   9 8511.05 296.574  14
  -3  -6   9 9569.70 578.527   9
  -3  -6  10 4949.82 415.484   9
   3  -6  10 4178.72 188.175  14
  -3   6  10 3886.74 217.526   3
   3  -6  10 4064.42 211.893   7
   3   6  10 4352.10 215.508   7
  -3   6  10 4747.35 418.808   6
   3   6  10 4540.52 421.414   6
   3   6  11 958.750 103.690   7
   3  -6  11 721.862 91.8938   7
  -3   6  11 753.989 99.5946   3
  -3  -6  11 812.429 182.321   9
   3  -6  11 733.483 79.9037  14
   3   6  12 6586.11 298.521   7
   3  -6  12 6767.38 302.294   7
  -3   6  12 6593.35 312.030   3
   3   6  12 6788.72 278.589   2
  -3  -6  12 6767.66 508.135   9
   3  -6  12 6380.05 261.744  14
   3   6  13 2753.95 185.867   7
   3  -6  13 2320.99 175.142   7
  -3   6  13 2401.87 187.592   3
   3   6  13 2226.40 156.434   2
  -3  -6  13 2851.96 332.832   9
   3  -6  13 2972.22 162.389  14
   3   6  14 4090.14 232.802   7
   3  -6  14 3831.04 226.848   7
  -3  -6  14 3835.56 379.384   9
   3  -6  14 4075.32 200.891  14
  -3   6  14 3988.52 243.211   3
   3  -6  15 7749.21 336.246   7
   3   6  15 7531.42 333.941   7
  -3   6  15 7656.06 356.681   3
  -3   6  16 57.7319 65.5193   3
   3  -6  16 175.779 61.7711   7
   3   6  16 80.7131 49.8524   7
   3  -6  17 1299.53 116.840   7
  -3   6  17 1374.76 119.096   7
   3   6  17 1451.56 124.817   7
  -3  -6  17 1306.08 115.947   7
  -3  -6  18 170.652 47.3706   7
  -3   6  18 202.867 52.2517   7
   3  -6  18 214.294 55.6946   7
   3   6 -18 201.640 55.9052   1
  -3   6 -18 187.978 55.3891   1
  -3  -6  19 955.013 78.2836   7
   3  -6  19 956.306 81.0747   7
  -3   6 -19 974.014 85.8765   1
   3  -6  20 2553.27 104.221   7
  -3   6 -20 2722.45 117.738   1
  -3   7   0 21.5697 56.3400   5
   3  -7   0 13.8380 47.3256   8
  -3  -7   0 17.9941 50.2465   9
  -3   7   0 60.7044 58.0267   6
   3   7   0 30.5443 45.2333   6
  -3  -7  -1 258.431 85.4281   9
  -3  -7   1 305.238 96.3731   9
  -3   7   1 310.088 105.177   5
   3  -7   1 536.431 103.670   8
   3  -7  -1 296.654 79.1710   8
  -3   7   1 444.812 91.7698   6
   3   7   1 347.419 83.4219   6
   3   7  -1 529.174 103.389   6
  -3   7  -1 337.961 82.0702   6
  -3  -7   2 5538.02 370.156   9
  -3  -7  -2 6711.70 364.728   9
   3  -7   2 5789.27 330.738   8
   3  -7  -2 5899.75 317.739   8
   3   7  -2 6227.00 351.302   6
  -3   7  -2 5589.18 335.678   6
   3   7   2 5728.28 333.467   6
  -3   7   2 6324.79 348.617   6
   3   7  -3-17.1421 44.7725   6
  -3   7  -3 85.4426 58.4377   6
   3  -7  -3-13.5045 48.0672   8
   3  -7   3 15.9025 62.7950   8
  -3  -7  -3 48.0732 47.4572   9
  -3  -7   3-21.5592 70.5875   9
   3   7   3-17.0084 50.3712   6
  -3   7   3 16.6467 40.2535   6
   3  -7   4 20690.0 761.319   8
   3  -7  -4 20985.0 720.235   8
  -3  -7   4 20676.8 846.923   9
  -3  -7  -4 20781.8 741.062   9
   3   7   4 21088.1 787.415   6
  -3   7   4 20541.4 776.078   6
  -3  -7  -5 5517.10 322.403   9
  -3  -7   5 5498.94 398.815   9
   3  -7  -5 6104.96 325.368   8
   3   7   5 6261.97 388.858   6
  -3   7   5 5744.24 370.962   6
  -3   7   5 5271.85 401.569   5
   3  -7   6 4649.71 286.965   9
  -3  -7  -6 4744.15 289.558   9
  -3   7   6 4654.31 390.920   5
   3  -7  -6 4781.84 291.247   8
   3   7   6 4639.37 352.447   6
  -3   7   6 5581.20 374.849   6
  -3   7   7 1418.02 219.807   5
   3  -7   7 1885.53 174.268   9
   3   7   7 1896.03 233.747   6
  -3   7   7 1740.77 223.422   6
   3  -7  -7 1727.25 172.122   8
  -3   7   8 11665.6 663.083   5
  -3  -7   8 10727.6 629.798   9
   3  -7  -8 11296.1 492.726   8
   3   7   8 10674.4 613.457   6
  -3   7   8 11215.9 619.609   6
   3  -7   8 11353.3 354.699  14
  -3  -7   9 15073.2 773.130   9
   3  -7   9 14234.6 434.823  14
  -3   7   9 15587.6 781.337   6
   3   7   9 13142.3 735.201   6
  -3   7  10 913.936 196.936   6
   3   7  10 924.738 196.131   6
   3   7  10 710.938 88.0710   7
   3  -7  10 658.120 73.8195  14
  -3  -7  10 638.116 163.195   9
  -3  -7  11 5715.67 480.022   9
   3  -7  11 6280.98 276.950   7
   3   7  11 5848.82 269.719   7
  -3   7  11 6357.37 523.814   6
   3   7  11 6264.95 526.054   6
  -3   7  11 6164.47 298.172   3
   3  -7  11 6139.10 247.059  14
  -3  -7  12 688.003 177.295   9
  -3   7  12 927.824 115.204   3
   3  -7  12 696.216 82.2667  14
   3  -7  12 760.323 97.8256   7
   3   7  12 784.330 100.648   7
  -3  -7  13 68.8490 90.0882   9
   3   7  13 240.664 55.5522   2
  -3   7  13 355.775 82.9744   3
   3  -7  13 324.928 61.9885  14
   3  -7  13 224.042 65.4635   7
   3   7  13 247.251 66.4578   7
   3  -7  14 7481.18 323.460   7
   3   7  14 7934.27 330.593   7
  -3   7  14 7613.42 354.708   3
  -3   7  15 238.318 76.4601   3
   3  -7  15 235.497 65.3588   7
   3   7  15 311.700 70.2500   7
  -3  -7  16 395.161 70.7436   7
  -3   7  16 405.561 71.6268   7
  -3   7  16 313.927 80.8921   3
   3   7 -16 183.825 61.7389   1
  -3   7 -16 291.823 72.6717   1
   3   7  16 314.415 66.7466   7
   3  -7  16 362.018 69.4957   7
   3  -7  17 7.36923 36.3739   7
  -3  -7  17 14.1122 32.6719   7
  -3   7 -17 52.8699 48.4323   1
   3   7 -17 9.00263 47.0269   1
  -3   7  17-24.6069 36.4373  11
  -3   7  17-20.0893 56.0927   3
  -3  -7  18 322.726 50.3120   7
   3  -7  18 325.471 52.4751   7
  -3   7 -18 436.636 69.2557   1
   3   7 -18 243.743 58.3292   1
  -3   7 -19 447.914 59.0325   1
  -3   7  20 1484.99 86.7646   2
  -3   7 -20 1222.71 68.8644   1
  -3  -8   0 103.224 67.5939   9
  -3   8   0-24.4799 68.3527   5
  -3   8   0-53.1339 49.4538   6
   3   8   0 35.6697 55.6765   6
   3  -8   0-15.0878 53.7032   8
  -3  -8  -1 220.395 88.4615   9
  -3  -8   1 195.156 88.2663   9
  -3   8   1-17.5536 51.9974   6
   3   8   1 89.2592 61.0578   6
   3   8  -1 92.4643 65.8315   6
  -3   8  -1 73.0776 69.8588   6
  -3   8   1 75.0486 78.1019   5
   3  -8   1 31.5531 53.9624   8
   3  -8  -1 133.342 73.1377   8
   3  -8   2 70858.3 1892.78   8
   3  -8  -2 69825.5 1845.67   8
  -3  -8   2 67662.7 1991.04   9
  -3  -8  -2 66610.7 1918.94   9
   3   8   2 69181.2 1920.56   6
  -3   8   2 68498.2 1911.55   6
  -3   8  -2 66991.5 1909.34   6
   3   8  -2 68120.5 1918.78   6
   3  -8  -3 4761.17 291.240   8
   3  -8   3 4662.46 313.739   8
   3   8  -3 4869.70 338.153   6
  -3   8  -3 4520.99 324.696   6
  -3  -8   3 4960.35 370.239   9
  -3  -8  -3 5301.85 338.448   9
   3   8   3 4689.32 331.637   6
  -3   8   3 4643.79 322.837   6
  -3  -8   4-25.7685 76.3145   9
  -3  -8  -4 147.439 65.5982   9
   3  -8  -4-14.5353 53.6891   8
  -3   8   4 27.2758 97.0836   5
   3   8   4 21.4560 51.8827   6
  -3   8   4 20.9577 50.6777   6
   3   8  -4-21.0998 51.0212   6
  -3   8  -4 63.2093 62.3991   6
   3   8   5 14985.5 697.014   6
  -3   8   5 15766.2 697.351   6
   3  -8  -5 15355.5 596.486   8
  -3   8   5 14980.7 746.124   5
   3  -8   5 15020.0 626.308   9
  -3  -8   5 16017.9 758.474   9
  -3  -8  -5 16521.3 648.501   9
   3   8   6 8591.29 514.739   6
  -3   8   6 7721.01 482.401   6
  -3  -8  -6 9283.99 448.380   9
   3  -8   6 8461.30 435.021   9
   3  -8  -6 8122.90 398.750   8
  -3   8   6 8004.50 533.065   5
   3   8   7 14214.9 717.012   6
  -3   8   7 15036.6 724.207   6
   3  -8   7 13405.4 577.818   9
   3  -8   7 13253.6 408.703  14
   3  -8  -7 15613.1 581.205   8
  -3   8   7 13990.0 747.084   5
   3   8   8 3800.06 362.721   6
  -3   8   8 3641.06 354.052   6
  -3   8  -8 4160.04 209.515   1
   3   8  -8 3501.66 196.865   1
  -3  -8   8 4608.04 410.434   9
  -3   8   8 3446.65 227.128   1
   3   8   8 3813.37 236.345   1
   3  -8   8 3705.25 168.445  14
  -3   8   8 3622.02 365.923   5
   3   8   8 3541.54 175.392  11
   3   8   9 3336.46 168.347  11
   3   8   9 3032.85 342.548   6
  -3   8   9 3447.37 360.217   6
   3  -8   9 3361.77 161.269  14
  -3   8  -9 3274.87 193.811   1
   3   8  -9 2764.28 183.020   1
  -3   8 -10 12269.1 450.938   1
  -3  -8  10 13532.3 759.809   9
  -3   8  10 12553.2 751.121   6
   3   8  10 12562.6 755.841   6
   3  -8  10 13081.8 404.061  14
   3   8  10 11920.7 418.293   7
   3   8  11 32202.5 909.219   7
  -3   8  11 34079.7 1392.61   6
   3   8  11 32833.8 1387.91   6
  -3   8  11 33316.2 963.869   3
  -3  -8  11 34576.2 1361.19   9
   3  -8  11 33148.6 879.487  14
  -3   8  12 116.324 62.0015   3
   3   8  12 370.832 70.9518   7
  -3  -8  12 143.990 94.1260   9
   3  -8  12 179.704 52.6002  14
   3  -8  13 2932.53 163.162  14
  -3  -8  13 2936.35 343.403   9
   3   8  13 2285.95 161.675   7
  -3   8  13 3041.35 206.635   3
  -3   8 -13 2464.14 184.341   1
   3   8 -13 2731.38 191.498   1
   3   8 -14 276.672 74.3362   1
  -3   8 -14 329.996 77.0146   1
  -3   8  14 300.201 81.4860   3
   3  -8  14 199.716 56.5254   7
   3   8  14 278.431 66.0252   7
  -3  -8  15 70.0776 39.9670   7
   3  -8  15 32.4642 40.0863   7
  -3   8  15 95.1248 56.2072   2
  -3   8  15 58.1675 61.8622   3
  -3   8 -15 62.7801 54.6763   1
   3   8 -15 95.0669 56.1730   1
  -3   8  16 1165.68 120.771   2
  -3   8 -16 1147.26 118.742   1
   3   8 -16 962.190 109.435   1
   3  -8  16 1094.82 99.3362   7
  -3   8  16 1138.55 101.292  11
  -3   8  16 1095.31 123.356   3
   3   8 -17 239.791 59.2532   1
  -3   8 -17 202.245 58.5358   1
  -3   8  17 387.310 59.7498  11
  -3   8  17 338.814 70.2891   2
  -3   8  17 415.180 82.0206   3
  -3   8  18 270.311 59.8494   2
  -3   8 -18 197.412 48.1261   1
   3   8 -18 203.725 50.9051   1
  -3   8  19 41.2350 33.7579   2
  -3   8 -19 21.9484 22.9389   1
   3   9   0 20.5418 64.1265   6
  -3   9   0-20.3947 53.2679   6
   3  -9   0 33.6383 52.5054   8
  -3  -9   0-23.6416 70.0157   9
  -3   9   0 27.7615 77.5149   5
  -3   9  -1 19086.9 774.833   6
   3   9  -1 20277.1 798.348   6
   3  -9  -1 17627.8 689.443   8
   3  -9   1 19760.0 735.864   8
  -3  -9  -1 18756.6 790.238   9
  -3  -9   1 18570.1 806.394   9
   3   9   1 18838.3 765.427   6
  -3   9   1 19165.1 761.678   6
   3   9  -2 11948.2 583.392   6
  -3   9  -2 12032.9 579.954   6
   3   9   2 11959.4 584.528   6
  -3   9   2 11899.9 575.961   6
   3  -9   2 11853.0 545.551   8
   3  -9  -2 11899.3 511.884   8
  -3  -9   2 12015.5 627.615   9
  -3  -9  -2 11423.2 578.396   9
   3   9  -3 272.960 103.001   6
  -3   9  -3 158.738 77.6785   6
  -3  -9  -3 109.488 68.5065   9
  -3  -9   3 190.166 103.965   9
   3   9   3 296.624 103.320   6
  -3   9   3 267.656 90.8972   6
  -3   9   3 233.254 103.876   5
   3  -9   3 156.142 77.2018   8
   3  -9  -3 248.366 78.2665   8
  -3   9   4 16376.1 783.234   5
  -3  -9   4 15063.6 743.726   9
  -3  -9  -4 13953.1 647.261   9
   3   9   4 13816.5 678.443   6
  -3   9   4 14940.1 688.351   6
   3   9  -4 15720.9 710.565   6
  -3   9  -4 15094.0 691.191   6
   3  -9  -4 15552.5 598.328   8
  -3  -9   5 1371.51 217.206   9
   3  -9   5 1324.75 176.279   9
   3   9  -5 1248.42 200.578   6
  -3   9  -5 941.349 173.286   6
   3   9   5 1427.23 207.890   6
  -3   9   5 1628.24 217.322   6
   3  -9  -5 1657.90 171.518   8
  -3  -9  -5 2008.67 217.239   9
  -3   9   5 1332.02 222.797   5
  -3   9   6 879.853 182.552   5
   3   9   6 830.998 174.976   6
  -3   9   6 672.862 157.229   6
   3   9   6 519.248 70.0475  11
   3   9  -6 673.238 77.0414  10
   3  -9  -6 770.141 122.875   8
  -3  -9  -6 824.232 143.124   9
   3  -9   6 514.653 117.635   9
   3  -9   7 7117.48 253.385  14
  -3   9   7 7478.69 542.755   5
   3  -9   7 7255.66 419.332   9
   3   9   7 7339.28 512.490   6
  -3   9   7 7759.93 520.245   6
   3   9  -7 7321.45 302.334   1
  -3   9  -7 7208.46 299.391   1
  -3   9   7 7250.31 340.971   1
   3   9   7 7339.45 343.493   1
   3   9   7 6496.95 270.191  11
   3   9   7 7246.70 284.106  10
   3   9   7 7653.21 268.604   4
   3   9   8 21608.0 602.751   4
   3   9   8 20532.2 620.709  11
  -3  -9   8 22624.8 1027.44   9
  -3   9   8 22286.3 727.719   1
   3   9   8 20926.3 716.364   1
  -3   9   8 21624.0 1014.40   5
  -3   9  -8 21627.7 661.156   1
   3   9  -8 21967.2 666.067   1
   3   9   8 22444.2 1005.37   6
  -3   9   8 22829.9 1001.43   6
   3  -9   8 21511.0 596.218  14
   3  -9   9 22396.5 627.516  14
   3   9   9 22329.4 1046.30   6
  -3   9   9 25386.0 1093.04   6
   3   9  -9 22308.5 693.796   1
  -3   9  -9 23331.0 699.110   1
   3   9   9 22242.9 651.410  11
  -3  -9   9 24140.8 1083.03   9
   3  -9  10 18135.1 521.568  14
  -3   9  10 17630.1 928.730   6
   3   9  10 19959.0 985.107   6
  -3   9 -10 17296.7 581.034   1
   3   9 -10 17809.7 586.082   1
  -3  -9  10 17372.4 917.773   9
   3   9  10 16688.4 530.716  11
  -3  -9  11 13262.3 776.834   9
   3  -9  11 12745.2 408.358  14
  -3   9  11 12099.7 473.552   3
  -3   9  11 12498.2 786.502   6
   3   9  11 12990.7 806.277   6
  -3   9 -11 12375.2 466.227   1
   3   9 -11 12811.0 472.096   1
  -3   9  12 4394.75 256.692   3
   3  -9  12 4262.23 200.777  14
  -3   9 -12 4566.36 252.845   1
   3   9 -12 4961.40 262.285   1
   3   9 -13 793.872 109.085   1
  -3   9 -13 845.068 111.793   1
  -3  -9  13 910.246 196.544   9
  -3   9  13 1135.12 133.934   3
  -3   9 -14 2988.82 199.289   1
   3   9 -14 2900.58 197.297   1
  -3   9  14 3384.30 222.338   3
  -3   9  14 3345.70 189.608  11
  -3   9  15 100.683 68.9803   3
  -3   9  15 9.95646 50.1350   2
  -3   9 -15 49.4216 46.8147   1
   3   9 -15 109.791 53.0769   1
  -3   9  15 53.3407 44.5230  11
  -3   9  16 131.333 63.0809   3
  -3   9  16 20.0515 39.0444  11
  -3   9  16 26.8319 52.9826   2
   3   9 -16 97.5854 52.5529   1
  -3   9 -16-8.73690 49.5535   1
  -3   9  17 43.3376 50.6211   3
  -3   9  17-11.0925 36.7295  11
  -3   9  17-7.58576 47.3623   2
  -3   9 -17-14.4879 41.0807   1
   3   9 -17-29.6569 46.8664   1
  -3   9  18 5.97217 33.8678   2
  -3   9 -18-5.51280 29.8078   1
  -3   9  19 8.24160 25.7287   2
  -3   9 -19 6.82950 19.9436   1
   3  10   0-23.7781 66.3925   6
  -3  10   0 23.4260 56.6462   6
  -3 -10   0 26.9386 59.4644   9
   3 -10   0 18.5107 54.8204   8
   3 -10   1-19.3303 63.2900   8
   3 -10  -1-17.8805 46.7012   8
  -3  10   1-23.6354 57.1528   6
   3  10   1 24.0545 62.8267   6
  -3 -10  -1 26.3872 58.2477   9
  -3 -10   1-27.8973 55.0798   9
   3  10  -1 24.5067 64.0078   6
  -3  10  -1-48.9881 68.3919   6
  -3  10  -1 62.5602 81.6987   5
   3 -10  -2 19176.4 718.544   8
   3 -10   2 18927.1 757.123   8
   3  10   2 18440.7 811.108   6
  -3  10   2 20271.5 828.543   6
  -3  10   2 19202.9 893.309   5
  -3 -10   2 17848.7 843.307   9
  -3 -10  -2 17268.2 799.617   9
   3  10  -2 18689.8 816.392   6
  -3  10  -2 18904.2 813.484   6
  -3 -10   3 9441.81 592.512   9
  -3 -10  -3 10684.6 576.368   9
  -3  10   3 10325.4 345.081  11
   3  10   3 10391.2 578.409   6
  -3  10   3 10113.8 566.728   6
   3  10   3 10141.8 370.158  10
   3  10  -3 10316.7 364.885  10
  -3  10   3 9706.40 614.863   5
   3 -10  -3 11231.5 494.539   8
   3  10  -3 10676.5 582.636   6
  -3  10  -3 10300.7 572.348   6
   3  10   4 1750.50 115.541   4
  -3  10   4 1598.26 244.502   5
  -3 -10  -4 1758.48 221.947   9
   3 -10  -4 1370.52 161.822   8
  -3  10   4 1717.32 118.903  11
   3  10   4 1771.50 233.343   6
   3  10  -4 1617.87 227.475   6
  -3  10  -4 1963.91 243.462   6
  -3 -10   4 1626.14 254.648   9
  -3  10   4 2055.76 247.653   6
   3  10   4 1585.43 125.729  10
   3  10  -4 1726.96 126.386  10
  -3 -10   5-33.7001 81.5037   9
   3 -10   5 166.182 81.1983   9
  -3 -10  -5 73.0842 53.7963   9
  -3  10   5 67.7835 100.383   5
   3  10  -5 28.4500 74.3218   6
  -3  10  -5 113.641 97.1664   6
   3 -10  -5 77.6748 48.5192   8
  -3  10  -5 41.6378 36.7950   1
   3  10  -5 117.930 45.5710   1
   3  10   5 88.2740 44.1334  10
   3  10  -5 160.704 51.8124  10
   3  10   5 29.6304 82.7466   6
  -3  10   5 28.8508 69.7798   6
  -3  10   5 76.0813 52.5846   1
   3  10   5 21.9311 55.2171   1
  -3  10   5 55.0760 43.5429  11
   3  10  -5 79.0390 35.0471   4
   3  10   5 49.8736 30.1867   4
   3  10   6 5583.73 226.104   4
   3  10   6 5807.37 460.454   6
  -3  10   6 5982.24 456.689   6
  -3  10   6 5276.86 282.294   1
   3  10   6 5298.72 285.132   1
  -3  10  -6 5494.37 254.613   1
   3  10  -6 5446.96 255.268   1
  -3  10   6 5793.77 480.885   5
   3  10  -6 6020.70 233.918   4
   3  10   6 5302.32 244.647  10
   3  10  -6 5015.47 236.646  10
   3  10   6 4631.37 227.910  11
  -3 -10  -6 6075.83 405.728   9
   3 -10   6 4971.70 369.447   9
   3  10  -6 5927.03 455.039   6
  -3  10  -6 6248.32 461.110   6
   3  10  -7 825.925 175.809   6
  -3  10  -7 731.174 170.249   6
  -3  10  -7 939.424 104.313   1
   3  10  -7 970.333 104.848   1
  -3  10   7 849.100 118.885   1
   3  10   7 871.154 96.9974  10
   3  10  -7 934.956 97.3382  10
   3  10   7 950.252 193.555   6
  -3  10   7 759.961 176.856   6
  -3  10   7 1174.24 224.250   5
   3  10   7 963.570 87.5708   4
   3  10   7 883.841 94.7411  11
   3  10   7 1096.22 131.730   1
   3 -10   7 828.639 148.691   9
  -3 -10   8 882.148 204.960   9
  -3  10   8 897.504 125.920   1
   3  10   8 1077.45 137.635   1
   3 -10   8 1140.04 87.0987  14
   3  10   8 1014.91 218.651   6
  -3  10   8 884.999 210.711   6
  -3  10  -8 805.273 102.301   1
   3  10  -8 766.381 99.8638   1
  -3  10   8 1279.93 230.032   5
   3  10   8 822.436 93.0705  11
  -3  10  -9 40.3062 55.4112   1
   3  10  -9 122.136 61.1409   1
   3  10   9 135.906 54.1320  11
   3  10   9 38.5994 126.390   6
  -3  10   9 37.6870 117.662   6
  -3 -10   9 39.1306 94.6370   9
   3 -10   9 69.3605 36.1284  14
  -3 -10  10 7266.51 573.309   9
  -3  10 -10 7251.41 324.369   1
   3  10 -10 7383.36 327.687   1
   3 -10  10 6998.48 262.780  14
   3  10  10 6586.91 280.923  11
  -3  10  10 6957.13 566.803   6
   3  10  10 6839.24 571.040   6
   3  10 -11 16939.3 580.742   1
  -3  10 -11 16879.7 577.966   1
  -3  10  11 16298.0 925.680   6
   3  10  11 15765.5 923.998   6
  -3 -10  11 16833.5 907.145   9
   3 -10  11 17600.8 509.728  14
  -3  10  11 17022.3 594.997   3
  -3  10 -12-21.7337 55.7431   1
   3  10 -12-10.9209 58.0582   1
   3 -10  12-6.37793 33.9076  14
  -3 -10  12 37.3980 73.8381   9
  -3  10  12-11.8853 58.6656   3
  -3  10  12-85.3345 126.361   6
   3  10  12-43.8148 155.952   6
   3  10 -13 21.4169 49.5848   1
  -3  10  13 23.4692 56.7520   3
  -3  10  13 8.60039 45.7225  11
  -3  10 -14 685.376 98.2631   1
   3  10 -14 649.436 95.8207   1
  -3  10  14 758.610 107.795   3
  -3  10  14 735.397 91.2875  11
  -3  10  15 1268.65 121.296   2
  -3  10  15 1390.32 137.721   3
  -3  10  15 1486.27 116.646  11
  -3  10 -15 1490.60 129.001   1
   3  10 -15 1127.43 116.458   1
  -3  10 -16 71.0816 44.1051   1
   3  10 -16-32.1220 46.2255   1
  -3  10  16 19.0187 38.5791  11
  -3  10  16 7.96268 41.5947   2
  -3  10  16 9.27874 51.8159   3
  -3  10  17 19.5346 36.9267   2
  -3  10 -17-6.35790 33.7996   1
  -3  10  17 5.07332 32.0689  11
  -3  10 -18 58.8501 27.2309   1
  -3  10  18 91.6353 33.7045   2
  -3  11   0-12.7109 31.9940  11
  -3 -11   0-60.9926 67.3191   9
  -3  11   0 26.7802 98.9189   6
   3  11   0-81.2818 106.987   6
   3 -11   0-20.0358 52.3321   8
   3  11   0 13.4331 31.1024   4
  -3  11  -1 19943.5 632.043   1
   3  11  -1 20753.3 638.223   1
   3  11   1 20315.4 891.066   6
  -3  11   1 20426.8 881.125   6
  -3  11  -1 21780.6 906.029   6
   3  11  -1 21312.0 903.132   6
  -3  11   1 19676.8 954.445   5
   3 -11  -1 21866.7 801.864   8
  -3  11   1 20784.8 646.792   1
   3  11   1 21241.6 649.729   1
   3  11  -1 20615.1 597.726   4
   3  11   1 21065.5 599.818   4
  -3  11   1 20106.1 591.796  11
  -3 -11  -1 20347.8 913.777   9
  -3 -11   1 20980.6 948.455   9
  -3  11   2 42671.2 1104.71  11
  -3  11  -2 41835.9 1143.64   1
   3  11  -2 43079.6 1146.81   1
   3  11   2 41365.6 1458.31   6
  -3  11   2 44613.1 1477.64   6
   3  11  -2 45884.4 1510.34   6
  -3  11  -2 46226.3 1501.15   6
   3 -11  -2 43655.2 1316.32   8
  -3  11   2 41015.4 1158.49   1
   3  11   2 43482.8 1169.25   1
   3  11  -2 43506.7 1107.18   4
  -3  11   2 43185.3 1576.55   5
  -3 -11   2 41913.4 1522.24   9
  -3 -11  -2 40507.8 1467.46   9
  -3  11   3 6353.37 502.291   5
   3 -11  -3 6323.94 362.000   8
  -3  11   3 5743.18 283.123   1
   3  11   3 5632.63 281.125   1
  -3  11   3 5666.55 240.658  11
   3  11  -3 5594.32 255.731  10
   3  11   3 5625.74 261.355  10
  -3  11  -3 5851.23 265.963   1
   3  11  -3 5597.14 262.191   1
   3  11   3 5055.21 415.908   6
  -3  11   3 6039.70 442.901   6
  -3 -11   3 5095.79 446.909   9
  -3 -11  -3 5091.61 412.828   9
   3  11   3 5722.17 238.103   4
   3  11  -3 5733.44 239.971   4
   3  11  -3 5701.72 438.409   6
  -3  11  -3 6708.27 467.522   6
   3 -11  -4 50.8866 50.2528   8
   3  11   4 54.2326 35.4379   4
   3  11  -4 79.8387 39.9745   4
  -3  11   4-36.4229 80.4116   5
  -3  11   4 21.8328 34.4817  11
  -3  11  -4-8.98698 33.2231   1
   3  11  -4 109.277 44.9691   1
   3  11  -4-29.9760 78.3043   6
  -3  11  -4 926.361 179.444   6
   3  11  -4 25.0619 39.5741  10
   3  11   4 8.84834 40.9930  10
   3  11   4 916.900 107.773   1
   3  11   4 681.353 161.786   6
  -3  11   4 696.512 163.747   6
  -3 -11  -4 84.6962 83.6217   9
  -3 -11   4-35.3195 85.4168   9
  -3  11  -5 1154.99 114.020   1
   3  11  -5 1002.14 108.243   1
   3  11   5 912.751 120.249   1
  -3 -11  -5 1269.18 203.484   9
  -3 -11   5 1295.95 235.337   9
   3 -11   5 1206.19 195.991   9
   3  11   5 1307.64 118.291  10
   3  11  -5 1016.69 103.857  10
   3  11   5 1051.05 203.975   6
  -3  11   5 927.425 191.008   6
  -3  11   5 1076.17 128.948   1
  -3  11  -5 1062.26 196.606   6
   3  11  -5 1189.33 210.988   6
  -3  11   5 1229.19 108.224  11
   3  11   5 998.065 93.8136   4
   3  11  -5 1191.67 97.4074   4
  -3  11   5 808.716 183.099   5
  -3  11   6 940.054 121.149   1
   3  11   6 785.990 113.300   1
  -3  11  -6 810.902 99.3641   1
   3  11  -6 696.262 93.6463   1
  -3 -11  -6 591.236 141.427   9
   3 -11   6 820.640 162.005   9
   3  11   6 835.201 192.043   6
  -3  11   6 849.234 187.495   6
  -3  11   6 666.392 84.9996  11
   3  11  -6 789.120 91.8331  10
   3  11   6 826.980 95.4950  10
   3  11   6 703.202 79.7622   4
   3  11  -6 835.175 81.3283   4
  -3  11   6 948.086 212.471   5
   3  11  -6 950.276 194.845   6
  -3  11  -6 458.693 142.023   6
  -3  11   7 116.975 115.476   5
   3  11   7 120.510 49.5494  10
   3  11  -7 126.434 51.2942  10
   3  11   7 110.962 44.8944   4
   3  11   7 13.9875 60.1892   1
  -3  11   7-41.4930 59.5157   1
   3  11   7-146.569 88.6050   6
  -3  11   7-35.7491 86.4449   6
  -3 -11   7 39.8938 96.4673   9
   3 -11   7-25.7175 56.7696   9
   3  11  -7-34.2946 107.059   6
  -3  11  -7-34.3468 83.0541   6
  -3  11  -7-19.7803 46.8243   1
   3  11  -7 19.9953 39.4789   1
  -3  11   7-8.26618 45.4350  11
  -3  11  -8 19104.9 623.118   1
   3  11  -8 18677.9 621.624   1
  -3 -11   8 19198.7 996.793   9
   3  11  -8 19235.9 945.975   6
  -3  11  -8 18534.8 931.329   6
  -3  11   8 19414.1 985.606   5
  -3  11   8 20269.0 605.970  11
  -3  11   8 18311.0 681.247   1
   3  11   8 18775.0 688.649   1
   3  11   8 19589.0 984.940   6
  -3  11   8 19104.8 966.687   6
   3  11   8 20001.1 593.852  10
  -3  11   9 16071.2 512.370  11
  -3 -11   9 15273.1 875.733   9
   3  11   9 15094.2 867.963   6
  -3  11   9 14534.8 849.235   6
   3 -11   9 15263.2 449.700  14
   3  11  -9 12931.2 780.967   6
  -3  11  -9 13907.0 807.049   6
  -3  11  -9 15304.4 532.267   1
   3  11  -9 15342.0 533.791   1
  -3  11  10 17732.1 556.574  11
  -3 -11  10 17607.2 939.232   9
  -3  11  10 16423.1 930.252   6
   3  11  10 16564.6 937.841   6
   3 -11  10 17044.0 495.731  14
   3  11 -10 16886.1 898.835   6
  -3  11 -10 17934.3 924.112   6
  -3  11 -10 16657.4 575.724   1
   3  11 -10 16380.8 573.179   1
  -3 -11  11 3274.14 389.838   9
  -3  11 -11 2898.67 197.682   1
   3  11 -11 3450.47 214.162   1
   3 -11  11 3068.73 155.205  14
   3  11 -11 3785.06 403.731   6
  -3  11 -11 2711.68 353.265   6
  -3  11  11 3063.44 386.705   6
   3  11  11 2886.43 382.798   6
  -3  11 -12-21.3015 51.5103   1
   3  11 -12-10.7078 54.9276   1
  -3  11  13 42.4315 50.9669  11
  -3  11 -13 40.7742 51.3193   1
   3  11 -13 41.0032 49.5835   1
  -3  11  14 273.198 65.6687   2
  -3  11 -14 226.194 61.9501   1
   3  11 -14 237.420 66.5103   1
  -3  11  14 227.107 60.6200  11
  -3  11  15 1156.34 102.335  11
  -3  11 -15 1144.44 110.133   1
   3  11 -15 1031.34 107.567   1
  -3  11  15 1162.23 109.254   2
  -3  11  16 61.0378 43.4110   2
  -3  11 -16 83.6807 44.1010   1
   3  11 -16 71.0849 42.1271   1
  -3  11  16 40.7943 35.9546  11
  -3  11 -17 900.567 80.2792   1
  -3  11  17 848.755 76.4295   2
  -3  11 -18 36.0365 20.7239   1
   3  12   0-30.2628 103.490   6
  -3  12   0 179.308 102.196   6
  -3  12   0-38.7998 93.8216   5
  -3 -12   0 34.1218 75.3208   9
  -3  12   0-14.3588 31.6957  11
  -3  12   0 10.2172 51.4300   1
   3  12   0 20.7170 43.3840   1
   3  12   0-14.3781 34.7677   4
  -3 -12  -1 1635.08 253.636   9
  -3 -12   1 1694.63 263.468   9
  -3  12   1 1929.83 287.561   5
   3  12  -1 1672.00 120.536   4
   3  12   1 1698.81 122.587   4
   3  12   1 1490.37 234.404   6
  -3  12   1 1284.67 216.751   6
   3  12   1 1786.76 149.180   1
  -3  12   1 1718.47 148.237   1
   3  12  -1 1627.52 141.478   1
  -3  12  -1 1733.81 146.156   1
   3  12  -1 1457.50 231.318   6
  -3  12  -1 1291.50 215.008   6
  -3  12   1 1758.71 127.792  11
   3  12  -2 2537.76 149.775   4
   3  12   2 2207.82 144.457   4
   3  12   2 2586.32 174.225  10
   3  12  -2 2504.31 168.417  10
  -3  12   2 2402.19 181.569   1
   3  12   2 2765.04 191.019   1
  -3  12  -2 2536.32 175.139   1
   3  12  -2 2418.82 173.260   1
   3  12   2 2413.64 299.407   6
  -3  12   2 3058.79 330.876   6
   3  12  -2 2501.76 301.375   6
  -3 -12   2 2594.00 321.421   9
  -3 -12  -2 2325.18 294.555   9
  -3  12  -2 2232.81 286.135   6
  -3  12   2 3057.00 360.698   5
  -3  12   2 2581.43 156.857  11
  -3  12   3 349.881 149.090   5
   3  12   3 473.893 81.8437  10
   3  12  -3 560.078 85.3402  10
   3 -12  -3 619.002 118.428   8
   3  12  -3 528.660 83.7837   1
  -3  12  -3 502.237 83.3073   1
  -3  12   3 428.795 85.6398   1
   3  12   3 412.443 83.0774   1
   3  12  -3 454.597 67.2376   4
  -3 -12  -3 451.061 135.441   9
  -3 -12   3 1088.79 225.748   9
  -3  12   3 705.755 167.978   6
   3  12   3 588.787 155.300   6
  -3  12   3 602.897 80.3256  11
  -3  12  -3 647.517 160.228   6
   3  12  -3 847.504 182.401   6
   3  12   4 6748.52 271.600   4
   3  12  -4 6814.69 266.777   4
   3  12   4 6571.87 297.063  10
   3  12  -4 6010.10 281.421  10
   3  12   4 6874.62 517.709   6
  -3  12   4 6830.60 513.074   6
  -3  12   4 6991.93 553.152   5
  -3 -12   4 6043.51 515.789   9
   3 -12   4 6676.15 478.539   9
  -3 -12  -4 6420.03 487.029   9
  -3  12   4 6120.26 319.978   1
   3  12   4 6401.49 322.280   1
  -3  12  -4 6839.10 306.322   1
   3  12  -4 6630.25 300.904   1
   3  12  -4 6780.03 507.475   6
  -3  12  -4 6904.46 513.044   6
  -3  12   4 6653.85 279.093  11
   3  12   5 10832.5 371.077   4
   3  12  -5 10684.9 360.217   4
   3  12   5 11200.3 408.028  10
   3  12  -5 10301.6 390.569  10
   3  12   5 10503.6 663.235   6
  -3  12   5 10969.0 674.652   6
  -3  12   5 9896.32 683.897   5
  -3 -12   5 9855.61 683.373   9
   3 -12   5 9659.36 595.800   9
  -3 -12  -5 10523.1 621.055   9
  -3  12   5 10611.7 446.324   1
   3  12   5 10284.8 443.356   1
  -3  12  -5 9912.06 399.730   1
   3  12  -5 10179.8 404.421   1
   3  12  -5 10460.2 647.755   6
  -3  12  -5 10925.8 660.872   6
  -3  12   5 10544.6 383.169  11
   3  12  -6 6750.58 260.245   4
   3  12   6 6805.14 274.062   4
  -3  12  -6 6625.40 305.643   1
   3  12  -6 6090.80 300.306   1
  -3  12   6 6308.85 535.115   5
   3  12  -6 6209.79 503.474   6
  -3  12  -6 6312.66 503.301   6
  -3  12   6 6637.40 344.877   1
   3  12   6 6395.13 338.785   1
   3 -12   6 5922.32 450.333   9
   3  12   6 6393.14 522.323   6
  -3  12   6 6820.21 532.952   6
  -3  12   6 6734.96 288.177  11
   3  12   6 7214.98 308.390  10
   3  12  -6 6576.00 290.579  10
  -3  12  -7 6709.78 312.847   1
   3  12  -7 7181.23 321.531   1
  -3  12   7 6294.40 545.750   5
   3  12  -7 6961.94 538.092   6
  -3  12  -7 6817.21 535.727   6
   3  12   7 6686.16 359.055   1
  -3  12   7 6629.36 354.270   1
  -3 -12   7 7375.37 596.409   9
   3 -12   7 6327.04 457.601   9
  -3  12   7 6509.08 535.798   6
   3  12   7 7202.66 568.492   6
  -3  12   7 6825.73 297.092  11
   3  12   7 6887.44 298.666  10
   3  12  -7 6474.92 289.085  10
  -3  12  -8 3889.34 227.502   1
   3  12  -8 3413.11 217.979   1
  -3  12   8 4132.71 427.433   5
   3  12  -8 3275.20 375.001   6
  -3  12  -8 3848.91 404.323   6
  -3  12   8 4040.91 271.303   1
   3  12   8 3272.91 250.111   1
  -3 -12   8 4054.46 437.711   9
  -3  12   8 3937.44 215.009  11
   3  12   8 3857.27 421.051   6
  -3  12   8 3759.56 414.509   6
   3  12   8 3696.53 203.140  10
  -3  12   9 13134.9 459.146  11
  -3 -12   9 12088.0 781.303   9
   3  12   9 12464.4 791.720   6
  -3  12   9 10956.7 738.473   6
   3  12  -9 12105.8 750.288   6
  -3  12  -9 13229.8 783.830   6
  -3  12  -9 13554.7 487.445   1
   3  12  -9 12822.3 479.222   1
   3  12 -10 38.1807 113.088   6
  -3  12 -10-38.5619 152.281   6
  -3  12 -10 76.1529 52.6437   1
   3  12 -10 164.513 61.2730   1
  -3  12  10-42.1032 131.448   6
   3  12  10 43.2787 128.184   6
  -3 -12  10 123.183 107.260   9
  -3  12  10 139.226 60.1112  11
  -3  12 -11 4808.35 253.466   1
   3  12 -11 4462.63 246.979   1
  -3  12  11 4074.31 225.306  11
  -3  12 -12 689.619 99.9144   1
   3  12 -12 507.274 90.0697   1
  -3  12 -13 76.7587 56.8475   1
   3  12 -13 57.9386 50.4605   1
  -3  12  13 49.2145 54.3352  11
  -3  12 -14 1564.69 131.344   1
   3  12 -14 1627.13 131.305   1
  -3  12  14 1305.62 114.649  11
  -3  12  14 1620.49 125.421   2
  -3  12 -15 2644.26 159.334   1
   3  12 -15 2787.35 162.298   1
  -3  12  15 2830.64 154.541  11
  -3  12  15 2872.27 158.056   2
  -3  12  16 176.068 45.6209  11
  -3  12 -16 188.574 46.7186   1
  -3  12 -17 57.0084 25.4559   1
  -3  13   0 99.5593 86.6775   6
   3  13   0 33.6640 66.4650   6
   3  13   0-22.8420 36.0475   4
  -3  13   0 41.9462 117.121   5
  -3 -13   0 37.7773 83.3899   9
  -3  13   0-11.3214 43.2855   1
   3  13   0-11.4696 49.3542   1
  -3  13   0-16.0437 35.4149  11
   3  13   0 20.4897 45.2291  10
  -3  13  -1 330.914 126.548   6
   3  13   1 103.415 83.3989   6
  -3  13   1 169.985 106.164   6
   3  13  -1-33.3299 73.6217   6
  -3 -13  -1 220.529 108.884   9
  -3 -13   1 233.367 121.448   9
   3  13   1 146.142 47.4949   4
   3  13  -1 241.419 57.7517   4
  -3  13   1 167.310 109.280   5
  -3  13   1 156.686 49.5919  11
   3  13  -1 60.8315 51.1048  10
  -3  13   1 151.537 57.5989   1
   3  13   1 106.360 50.9231   1
  -3  13  -1 155.581 69.4352   1
   3  13  -1 33.6249 45.6996   1
  -3  13   2 60.7027 47.9429   1
   3  13   2-12.3193 51.5995   1
  -3  13  -2 65.6875 49.5297   1
   3  13  -2 22.0731 47.4938   1
  -3  13   2 51.2663 44.6366  11
  -3 -13  -2 36.0104 79.4916   9
  -3 -13   2-39.9060 88.0905   9
  -3  13  -2 66.4022 73.2904   6
   3  13  -2 134.059 81.0439   6
   3  13   2 15.5092 36.7173   4
   3  13  -2 7.47417 35.3898   4
  -3  13   2-41.6009 91.8318   5
   3  13   2-10.4197 49.3337  10
   3  13  -2 30.1144 44.3200  10
   3  13   2 104.339 90.8404   6
  -3  13   2 34.2310 67.5868   6
  -3  13  -3-10.8496 51.3658   1
   3  13  -3 32.9691 46.0277   1
   3  13   3 38.6927 59.7196   1
  -3  13   3 38.0968 50.1447   1
   3  13  -3-7.35611 35.5756   4
  -3 -13   3 81.6787 98.7533   9
  -3 -13  -3 35.2156 69.5285   9
   3  13  -3 34.6384 83.7590   6
  -3  13  -3-34.6729 68.4569   6
   3  13   3-10.4448 49.4494  10
   3  13  -3 49.7866 47.1416  10
   3  13   3-35.8052 93.5175   6
  -3  13   3 35.0605 84.7796   6
  -3  13  -3-43.1926 85.2780   5
  -3  13   3 41.6813 82.2941   5
  -3  13   3-17.5848 45.1012  11
   3  13  -4 1133.50 100.652   4
  -3  13   4 957.217 214.652   5
   3  13   4 1207.34 107.449   4
   3  13   4 937.441 114.841  10
   3  13  -4 820.101 106.523  10
   3  13  -4 1084.20 120.527   1
  -3  13   4 942.308 126.294   1
  -3  13  -4 868.030 109.949   1
  -3 -13  -4 618.784 174.483   9
  -3 -13   4 755.403 199.943   9
   3 -13   4 1089.61 202.174   9
   3  13  -4 723.066 186.796   6
  -3  13  -4 1075.55 213.529   6
   3  13   4 1025.23 131.038   1
   3  13   4 1001.87 214.760   6
  -3  13   4 1379.47 241.439   6
  -3  13   4 1140.97 114.394  11
  -3  13  -5 1720.57 152.168   1
   3  13  -5 1596.21 147.442   1
  -3  13   5 1844.98 143.791  11
   3 -13   5 1865.46 262.846   9
  -3 -13   5 1720.55 290.663   9
   3  13  -5 1646.59 268.334   6
  -3  13  -5 1820.03 283.392   6
  -3 -13  -5 2196.72 287.252   9
  -3  13   5 1959.34 182.815   1
   3  13   5 1667.50 169.102   1
   3  13   5 1484.62 138.773  10
   3  13  -5 1883.88 149.989  10
   3  13   5 1699.21 282.892   6
  -3  13   5 1506.77 263.255   6
  -3  13   5 1166.86 239.574   5
   3  13  -5 1783.23 124.981   4
   3  13   5 2032.49 140.236   4
   3  13  -6 3033.19 164.720   4
   3  13   6 3511.40 208.421  10
   3  13  -6 3610.43 207.590  10
  -3  13  -6 3477.16 217.750   1
   3  13  -6 3068.03 206.513   1
   3  13   6 2779.31 360.385   6
  -3  13   6 2833.23 358.812   6
  -3  13   6 3288.65 392.494   5
  -3  13   6 3515.53 247.946   1
   3  13   6 3396.37 246.464   1
   3 -13   6 2425.61 300.428   9
  -3  13   6 3603.56 206.811  11
   3  13  -6 3448.60 382.285   6
  -3  13  -6 3396.98 385.915   6
  -3  13   7 1211.11 149.952   1
  -3  13  -7 1414.60 136.656   1
   3  13  -7 1454.97 141.804   1
  -3  13   7 1198.96 122.587  11
  -3 -13   7 1279.00 259.164   9
   3  13  -7 1349.08 244.273   6
  -3  13  -7 1201.12 238.984   6
   3  13   7 1663.46 174.395   1
   3  13  -7 1168.33 120.015  10
   3  13   7 1256.79 123.540  10
   3  13   7 1059.15 229.283   6
  -3  13   7 954.456 213.350   6
  -3  13   7 1240.08 243.107   5
  -3  13  -8 4891.04 264.302   1
   3  13  -8 5193.37 272.221   1
   3  13   8 5195.08 494.965   6
  -3  13   8 4984.61 481.622   6
  -3  13   8 4946.31 255.191  11
  -3  13   8 4745.05 305.077   1
   3  13   8 4827.38 308.084   1
  -3  13   8 4061.53 430.992   5
  -3 -13   8 5110.30 506.207   9
   3  13  -8 4506.76 442.495   6
  -3  13  -8 4938.42 463.903   6
   3  13   8 5425.50 251.538  10
   3  13  -8 5325.10 248.886  10
  -3 -13   9 2333.79 333.731   9
  -3  13   9 2267.68 162.711  11
  -3  13  -9 2460.98 181.806   1
   3  13  -9 2274.35 177.470   1
   3  13   9 2017.15 311.840   6
  -3  13   9 1882.74 298.516   6
   3  13  -9 2233.82 319.018   6
  -3  13  -9 2288.31 316.852   6
  -3  13 -10 107.437 58.1822   1
   3  13 -10 162.461 60.5700   1
  -3  13  10 168.194 60.5756  11
  -3  13 -11 72.2753 51.9930   1
   3  13 -11 41.5802 47.0479   1
  -3  13  11 99.3627 63.0707  11
  -3  13 -12 715.338 97.5797   1
   3  13 -12 904.774 105.869   1
  -3  13 -13 4134.24 219.016   1
   3  13 -13 4139.41 219.181   1
  -3  13  14 13.7285 41.2200  11
  -3  13 -14 30.5125 41.2471   1
   3  13 -14 7.71475 41.7154   1
  -3  13  15 674.916 72.4115  11
  -3  13 -15 511.681 68.4831   1
  -3  13  16 108.693 39.5982   3
  -3  13  16 135.002 38.2802  11
  -3  13 -16 73.4701 33.3900   1
   3  14   0 49.7672 58.9045   1
  -3 -14   0-40.8655 80.6838   9
   3  14   0-8.02040 41.1419   4
  -3  14   0 44.5927 88.0425   5
   3  14   0 36.4633 80.4897   6
  -3  14   0-71.9449 93.9546   6
  -3  14   0 8.53086 37.6631  11
   3  14   0 10.9221 56.0261  10
  -3  14   1 139.047 71.7964   1
   3  14   1 140.869 63.3379   1
  -3  14  -1 240.072 74.1104   1
   3  14  -1 158.009 66.9265   1
   3  14   1 186.495 56.1753   4
   3  14  -1 221.086 56.3516   4
   3  14   1 110.317 96.1276   6
  -3  14   1 290.394 129.263   6
   3  14  -1 71.9066 87.0311   6
  -3  14  -1 177.361 105.129   6
   3  14  -1 205.398 69.2780  10
  -3  14   1 179.378 55.4385  11
  -3  14  -1 404.973 166.254   5
  -3  14   1 265.252 130.988   5
  -3 -14  -1 79.4278 87.7566   9
  -3 -14   1 250.934 130.620   9
  -3  14  -2 2562.61 195.352   1
   3  14  -2 2954.05 206.875   1
   3  14   2 2271.40 312.120   6
  -3  14   2 2972.30 355.278   6
   3  14  -2 2837.04 338.800   6
  -3  14  -2 3025.91 357.332   6
  -3  14   2 3391.22 194.040  11
  -3  14   2 3065.39 384.818   5
  -3 -14   2 2940.78 374.821   9
  -3 -14  -2 2940.81 368.116   9
   3  14   2 2855.04 195.746  10
   3  14  -2 2396.34 183.080  10
   3  14   2 2877.31 172.790   4
   3  14  -2 3085.39 173.280   4
  -3  14   2 3103.83 219.712   1
   3  14   2 2868.85 212.685   1
  -3  14   3 501.249 100.647   1
   3  14  -3 463.687 71.1985   4
  -3 -14  -3 638.917 182.073   9
   3 -14   3 432.938 142.862   9
  -3 -14   3 260.653 129.098   9
  -3  14  -3 642.769 169.398   6
   3  14  -3 396.109 133.437   6
   3  14   3 552.846 96.3736  10
   3  14  -3 539.657 89.8858  10
  -3  14   3 508.655 81.2344  11
   3  14   3 611.997 173.365   6
  -3  14   3 525.347 166.008   6
  -3  14   3 392.540 149.533   5
   3  14   3 522.252 106.501   1
  -3  14  -3 443.578 89.8966   1
   3  14  -3 364.957 84.4838   1
  -3  14  -4 1723.08 155.218   1
   3  14  -4 1715.65 155.733   1
  -3 -14  -4 1164.27 221.103   9
  -3 -14   4 1423.44 269.262   9
   3 -14   4 1228.02 224.371   9
   3  14  -4 1138.74 223.180   6
  -3  14  -4 1510.42 256.831   6
   3  14   4 1095.75 221.164   6
  -3  14   4 1114.54 227.014   6
  -3  14   4 1349.14 128.257  11
   3  14   4 1626.72 148.303  10
   3  14  -4 1793.38 150.309  10
   3  14  -4 1576.26 120.328   4
  -3  14  -4 1565.19 285.832   5
   3  14   4 1519.12 126.742   4
  -3  14   4 1885.78 309.886   5
  -3  14   4 1773.72 172.797   1
   3  14   4 1403.70 157.051   1
  -3  14  -5 2050.30 168.862   1
   3  14  -5 1973.65 168.291   1
   3 -14   5 2005.82 280.200   9
  -3 -14   5 2154.42 328.534   9
  -3  14  -5 1794.64 282.962   6
   3  14  -5 1973.09 293.435   6
   3  14   5 2375.97 328.341   6
  -3  14   5 1934.71 297.519   6
  -3  14   5 1993.13 156.011  11
   3  14   5 1836.05 156.294  10
   3  14  -5 2009.16 161.771  10
   3  14  -5 1869.59 129.846   4
  -3  14   5 1531.67 272.484   5
  -3  14   5 1953.03 183.849   1
   3  14   5 2057.97 188.304   1
  -3  14  -6 1212.83 129.439   1
   3  14  -6 1527.57 146.363   1
  -3  14   6 1202.01 154.057   1
   3  14   6 1267.38 157.199   1
  -3  14   6 1264.08 130.425  11
   3 -14   6 1127.90 205.785   9
   3  14  -6 1572.99 269.396   6
  -3  14  -6 993.845 221.960   6
   3  14   6 1286.09 129.567  10
   3  14  -6 1339.95 131.428  10
   3  14   6 1308.76 253.825   6
  -3  14   6 1641.53 281.000   6
  -3  14   6 1426.91 260.373   5
   3  14  -6 1317.33 105.368   4
  -3  14  -7 8719.75 378.436   1
   3  14  -7 8941.73 382.431   1
   3  14   7 8540.75 641.938   6
  -3  14   7 7425.68 598.032   6
  -3  14   7 9161.54 365.746  11
   3  14   7 9312.46 365.437  10
   3  14  -7 9556.39 367.435  10
  -3  14   7 8688.67 421.892   1
   3  14   7 8711.86 422.918   1
   3  14  -7 9475.96 651.423   6
  -3  14  -7 9317.91 647.811   6
  -3 -14   7 8492.11 662.793   9
  -3  14   7 7856.55 614.585   5
  -3  14   8 781.636 102.307  11
  -3  14   8 489.713 108.965   1
   3  14   8 715.674 122.860   1
   3  14   8 782.778 92.9387  10
   3  14  -8 622.655 85.7541  10
  -3  14  -8 794.326 183.566   6
   3  14  -8 604.153 167.400   6
  -3  14  -8 662.916 99.3450   1
   3  14  -8 670.325 102.230   1
  -3 -14   8 694.494 196.955   9
   3  14   8 703.180 196.425   6
  -3  14   8 726.766 187.576   6
  -3  14   9 2593.81 176.518  11
  -3  14  -9 2395.55 179.840   1
   3  14  -9 2592.06 187.302   1
  -3  14  10 1682.87 140.049  11
  -3  14 -10 1714.38 145.747   1
   3  14 -10 1469.53 137.304   1
  -3  14  11 767.272 108.402   3
  -3  14  11 885.582 103.372  11
  -3  14 -11 692.225 97.5494   1
   3  14 -11 900.529 107.973   1
  -3  14  12 404.581 79.8795   3
  -3  14 -12 437.274 80.1149   1
   3  14 -12 378.860 74.8694   1
  -3  14  13 8.45007 46.4463   3
   3  14 -13-30.9985 39.7537   1
  -3  14  14 1069.42 92.1990  11
  -3  14 -14 990.986 91.7332   1
  -3  14  14 1140.96 102.724   3
  -3  14  15 507.235 59.9517  11
  -3  14  15 652.962 71.3655   3
  -3  14 -15 546.112 60.8492   1
  -3  14  16 1313.34 76.3411  11
  -3  15   0-51.6602 73.2439   1
   3  15   0-26.1571 68.3219   1
   3  15   0-8.27213 40.0121   4
   3  15   0-114.244 159.496   6
  -3  15   0-75.5077 153.670   6
   3  15   0-34.0519 53.7428  10
  -3  15   0 91.6748 101.184   5
  -3 -15   0 42.6402 84.1904   9
   3  15  -1 6578.82 326.592   1
  -3  15   1 6023.69 319.437   1
   3  15   1 6020.05 320.630   1
  -3  15  -1 5602.05 304.710   1
   3  15  -1 6045.30 298.536  10
  -3 -15  -1 5736.98 518.252   9
  -3 -15   1 6300.52 555.292   9
  -3  15  -1 5878.66 554.865   5
  -3  15   1 6328.58 567.726   5
   3  15   1 5657.99 260.956   4
   3  15  -1 6087.14 264.507   4
   3  15   1 6005.88 515.533   6
  -3  15   1 5326.68 488.645   6
   3  15  -1 4754.46 461.825   6
  -3  15  -1 6089.66 510.991   6
   3  15  -2 11939.1 730.977   6
  -3  15  -2 11829.5 726.893   6
   3  15   2 12156.9 751.076   6
  -3  15   2 11187.3 726.627   6
  -3  15   2 12433.2 442.838  11
   3  15  -2 12970.9 491.058   1
  -3  15   2 11909.6 492.070   1
   3  15   2 11416.2 488.649   1
  -3  15  -2 12148.7 478.013   1
   3  15   2 12147.8 465.362  10
   3  15  -2 11495.6 453.163  10
  -3 -15   2 12818.2 812.105   9
   3 -15   2 10525.0 706.367   9
  -3 -15  -2 11412.6 744.912   9
  -3  15  -2 12842.0 842.999   5
  -3  15   2 12527.0 806.527   5
   3  15   2 12388.8 426.727   4
   3  15  -2 11980.9 414.373   4
  -3  15   3 43.9452 75.3638   5
   3  15   3 368.131 93.9429   1
  -3  15   3 237.471 78.2230   1
   3  15  -3 293.050 63.9590   4
  -3  15   3 255.857 69.6180  11
   3  15   3 330.354 82.0742  10
   3  15  -3 351.041 81.2477  10
  -3 -15  -3 272.434 127.558   9
  -3 -15   3 179.680 117.467   9
   3 -15   3 374.296 143.224   9
   3  15   3 395.006 156.085   6
  -3  15   3 233.444 121.598   6
  -3  15  -3 368.752 131.380   6
   3  15  -3 407.567 155.290   6
  -3  15  -3 121.640 69.2254   1
   3  15  -3 319.212 84.1704   1
   3  15  -4 9441.42 640.355   6
   3  15   4 9586.96 670.744   6
  -3  15   4 9073.49 652.565   6
  -3  15  -4 9229.48 631.261   6
   3  15  -4 9909.52 351.186   4
   3  15   4 9944.61 405.532  10
   3  15  -4 9659.13 394.125  10
  -3  15   4 9303.27 682.902   5
  -3 -15   4 10310.1 734.308   9
   3 -15   4 8985.66 621.929   9
  -3 -15  -4 9488.62 646.492   9
  -3  15   4 8910.59 423.769   1
   3  15   4 9536.03 436.337   1
  -3  15  -4 9358.61 404.989   1
   3  15  -4 9914.81 412.666   1
  -3  15   4 10049.4 388.476  11
   3  15  -5 3034.08 354.403   6
   3  15   5 2803.85 360.147   6
  -3  15   5 2952.73 364.652   6
  -3  15  -5 2836.42 345.305   6
   3  15   5 2958.95 200.427  10
   3  15  -5 2703.95 186.038  10
  -3  15  -5 2385.46 363.472   5
   3  15  -5 2957.66 163.914   4
  -3 -15   5 3041.16 395.958   9
   3 -15   5 2822.74 334.044   9
  -3  15   5 2975.23 229.813   1
   3  15   5 2570.48 213.918   1
  -3  15  -5 2920.09 204.163   1
   3  15  -5 3149.30 212.853   1
  -3  15   5 2646.87 352.991   5
  -3  15   5 2996.46 193.310  11
   3  15   6 164.294 60.9616  10
   3  15  -6 221.289 66.7393  10
  -3  15  -6 137.083 60.8708   1
   3  15  -6 196.754 71.4721   1
  -3  15  -6 185.387 129.474   5
   3  15  -6 260.491 116.243   6
  -3  15   6 149.443 76.7697   1
   3  15   6 226.271 89.4444   1
   3  15   6 122.047 89.8981   6
  -3  15   6 240.412 71.4293  11
  -3  15   7 879.456 135.094   1
   3  15   7 590.264 114.029   1
  -3  15   7 790.932 105.535  11
   3  15  -7 888.481 104.563  10
   3  15   7 722.418 96.8046  10
  -3  15  -7 709.262 106.253   1
   3  15  -7 661.829 100.441   1
  -3  15   8 159.881 83.7246   1
   3  15   8 177.122 71.4535   1
  -3  15   8 172.992 65.1202  11
   3  15  -8 191.395 57.5916  10
  -3  15  -8 128.239 55.9135   1
   3  15  -8 64.8170 52.3410   1
  -3  15  -9 4554.81 244.486   1
   3  15  -9 4597.77 244.738   1
  -3  15   9 4322.17 230.625  11
  -3  15  10 434.271 80.0518  11
  -3  15 -10 386.975 76.2612   1
   3  15 -10 333.079 76.3069   1
  -3  15  10 531.474 88.4691   3
  -3  15 -11 1276.65 118.779   1
  -3  15  11 1118.96 114.594   3
  -3  15  11 1401.29 118.196  11
  -3  15 -12 1987.26 136.374   1
   3  15 -12 1669.17 127.195   1
  -3  15  12 1814.60 136.372   3
  -3  15  12 1711.27 125.968  11
  -3  15 -13 6.37185 37.7411   1
  -3  15  13-7.00418 40.9061   3
  -3  15  14 6944.21 253.075   3
  -3  15 -14 6680.56 239.887   1
  -3  15  14 6774.17 243.556  11
  -3  15  15 1019.44 74.2754   3
  -3  15  15 1048.80 69.9324  11
  -3  15 -15 861.157 59.2282   1
  -3 -16   0 42.6281 84.1642   9
   3 -16   0-40.6203 98.2242   9
   3  16   0 38.1174 75.2585   6
  -3  16   0-37.7030 83.2266   6
  -3  16   0 45.2829 77.4277   5
   3  16   0-11.4104 54.0220  10
  -3  16   0-39.1649 57.6362   1
   3  16   0-13.2250 55.3906   1
  -3 -16   1 217.397 121.440   9
  -3 -16  -1 124.704 100.561   9
   3 -16   1 79.5171 87.8161   9
   3  16  -1 113.925 91.8773   6
  -3  16  -1 150.764 111.665   6
   3  16   1 230.888 114.005   6
  -3  16   1 114.073 91.9964   6
  -3  16  -1 91.7005 101.256   5
  -3  16   1 357.447 146.322   5
  -3  16   1 107.080 69.9853   1
   3  16   1 67.7896 62.8510   1
  -3  16  -1 140.373 69.0672   1
   3  16  -1 245.681 77.7053   1
   3  16  -1 124.784 59.3355  10
   3  16  -2 714.719 105.857  10
   3  16   2 629.271 98.5579  10
   3  16   2 512.352 102.096   1
  -3  16   2 410.097 92.3195   1
  -3 -16  -2 363.018 154.688   9
  -3 -16   2 884.530 222.949   9
   3 -16   2 387.196 148.531   9
  -3  16  -2 599.661 188.140   5
  -3  16   2 569.878 178.835   5
   3  16   2 585.090 168.278   6
  -3  16   2 345.774 131.937   6
   3  16  -2 489.094 149.052   6
  -3  16  -2 669.769 172.714   6
  -3  16  -2 735.285 112.733   1
   3  16  -2 452.446 90.2794   1
  -3  16  -3 1432.33 146.337   1
   3  16  -3 1409.84 144.733   1
  -3  16   3 1292.26 152.554   1
   3  16   3 1252.99 151.969   1
  -3  16   3 1458.06 131.771  11
   3  16  -3 1283.22 135.023  10
   3  16   3 1141.85 130.191  10
  -3  16   4 793.116 124.238   1
   3  16   4 602.860 109.701   1
  -3  16   4 741.524 101.888  11
   3  16   4 626.996 99.2831  10
   3  16  -4 469.622 87.3273  10
  -3  16  -4 567.232 98.5620   1
   3  16  -4 587.125 101.989   1
  -3  16   5 4765.00 291.440   1
   3  16   5 5090.37 297.674   1
   3  16  -5 4632.38 261.870   1
  -3  16  -5 4486.57 257.379   1
   3  16   5 4638.42 251.664  10
   3  16  -5 4911.02 256.068  10
  -3  16   5 4605.26 246.115  11
  -3  16   6 298.271 91.0020   1
   3  16   6 158.441 71.2662   1
  -3  16  -6 220.956 71.6864   1
   3  16  -6 156.683 61.7107   1
   3  16   6 232.620 66.4738  10
   3  16  -6 230.339 64.4474  10
  -3  16   6 292.211 74.0224  11
  -3  16   7 443.232 104.322   1
   3  16   7 604.132 108.480   1
   3  16   7 829.024 97.9861  10
   3  16  -7 704.954 91.7588  10
  -3  16   7 643.471 95.5359  11
  -3  16  -7 831.100 107.977   1
   3  16  -7 617.474 97.4895   1
  -3  16  -8 2075.09 159.379   1
   3  16  -8 1816.30 151.214   1
  -3  16   8 1842.52 145.818  11
   3  16  -8 1969.01 134.186  10
  -3  16  -9 2446.66 170.314   1
   3  16  -9 2730.00 178.687   1
  -3  16   9 2978.15 178.263  11
  -3  16  10 15.7627 45.3691  11
  -3  16  10 8.45916 44.9724   3
  -3  16 -10 16.7074 44.4118   1
   3  16 -10 42.1463 46.3328   1
  -3  16  11 7.08364 42.5531  11
  -3  16 -11 80.7949 46.4439   1
   3  16 -11 59.3496 45.1620   1
  -3  16  11 75.6460 44.8223   3
  -3  16 -12 3159.84 160.784   1
  -3  16  12 3143.26 164.380   3
  -3  16  12 2960.72 157.980  11
  -3  16 -13 188.464 40.3968   1
  -3  16  13 166.317 45.7371   3
  -3  16  14 589.112 54.5746   3
   3  17   0 11.0069 55.4074  10
  -3  17   0-37.8512 58.4230   1
   3  17   0-38.3733 72.5391   1
  -3  17   1 3079.90 220.060   1
   3  17   1 2744.46 210.968   1
  -3  17  -1 2932.81 210.439   1
   3  17  -1 3085.02 216.791   1
   3  17  -1 3585.92 217.664  10
  -3  17   2 468.736 101.802   1
   3  17   2 290.297 86.1205   1
   3  17   2 600.197 97.5742  10
   3  17  -2 621.370 99.8164  10
  -3  17  -2 467.364 95.2748   1
   3  17  -2 556.034 102.542   1
  -3  17  -3 1378.09 142.762   1
   3  17  -3 1104.28 130.062   1
  -3  17   3 1269.50 145.110   1
   3  17   3 1112.31 138.399   1
   3  17   3 1225.39 130.547  10
   3  17  -3 1386.24 135.075  10
   3  17   4 362.812 89.2186   1
  -3  17   4 397.759 94.6032   1
  -3  17  -4 301.590 77.4558   1
   3  17  -4 214.244 68.9203   1
   3  17   4 347.342 80.9364  10
   3  17  -4 200.290 68.7951  10
  -3  17   5-13.1118 51.7856   1
   3  17   5 93.0331 64.2835   1
  -3  17  -5 31.9480 49.3206   1
   3  17  -5 64.7776 55.3898   1
   3  17   5 47.7685 46.2153  10
  -3  17   5 18.1013 48.9482  11
   3  17  -5 113.337 52.7530  10
  -3  17   6 1308.69 148.290   1
   3  17   6 1217.93 140.101   1
  -3  17  -6 1186.30 125.866   1
   3  17  -6 1136.14 123.328   1
   3  17   6 1356.85 121.612  10
   3  17  -6 1308.32 118.559  10
  -3  17   6 1375.27 124.369  11
  -3  17   7 60.7300 54.9595   1
   3  17   7 73.8933 60.8002   1
  -3  17  -7-9.48530 64.2056   1
   3  17  -7 19.1968 56.0698   1
   3  17  -7 159.409 54.0505  10
  -3  17   7 59.7534 51.9599  11
  -3  17   8 330.579 69.2352  11
   3  17  -8 249.399 51.7131  10
  -3  17  -8 314.771 68.2728   1
   3  17  -8 291.694 67.3370   1
  -3  17  -9 23.7165 42.0300   1
   3  17  -9-7.98844 43.9107   1
  -3  17   9 38.6264 42.4644   3
  -3  17   9 44.6183 43.4335  11
  -3  17 -10 429.058 68.8674   1
   3  17 -10 426.975 68.9551   1
  -3  17  10 301.976 60.8435   3
  -3  17  10 413.991 66.4883  11
  -3  17 -11 503.705 65.1030   1
  -3  17  11 558.846 68.6203   3
  -3  17  11 427.010 62.8602  11
  -3  17  12 292.189 48.9814   3
  -3  17 -12 208.301 38.7684   1
  -3  17  13 54.4260 24.0122   3
   3  18   0 11.6572 55.1894   1
  -3  18   0-34.4552 67.0758   1
   3  18   0 29.9881 60.8299  10
  -3  18   1 69.8237 61.8837   1
   3  18   1 59.0449 64.9243   1
  -3  18  -1 56.1486 63.7008   1
   3  18  -1 22.8004 58.4972   1
   3  18  -1 138.574 64.8327  10
  -3  18   2 236.701 76.0217   1
   3  18   2 336.207 86.5622   1
  -3  18  -2 325.955 83.3603   1
   3  18  -2 308.869 78.0644   1
   3  18   2 382.293 82.9574  10
   3  18  -2 251.770 76.7767  10
  -3  18   3 201.653 76.8276   1
   3  18   3 131.641 62.5633   1
  -3  18  -3 62.8746 56.7157   1
   3  18  -3 95.2784 59.1713   1
   3  18  -3 93.4579 53.0581  10
   3  18   3 132.574 62.7594  10
  -3  18   4 503.570 92.7732   1
   3  18   4 696.968 106.481   1
  -3  18  -4 576.613 91.5084   1
   3  18  -4 544.779 91.2138   1
   3  18   4 678.947 91.8198  10
   3  18  -4 673.003 91.0340  10
  -3  18   5 557.819 93.1062   1
   3  18   5 632.276 101.255   1
  -3  18  -5 725.136 95.8927   1
   3  18  -5 618.055 88.2289   1
   3  18   5 597.435 86.7034  10
   3  18  -5 721.113 89.7754  10
  -3  18   6-10.7695 59.2130   1
   3  18   6 65.5588 55.0213   1
  -3  18  -6 87.5242 52.5786   1
   3  18  -6 88.6910 48.7720   1
   3  18  -6 109.326 47.7505  10
  -3  18  -7 64.1261 48.8149   1
   3  18  -7 81.1702 49.4306   1
   3  18  -7 96.5054 39.0894  10
  -3  18  -8 582.917 76.2991   1
   3  18  -8 442.399 68.7868   1
  -3  18   8 447.524 68.4736   3
  -3  18  -9 105.986 40.8802   1
  -3  18   9 83.5295 41.2844   3
  -3  18 -10 50.9510 31.0341   1
  -3  18  10 70.6064 36.6096   3
  -3  18 -11 626.447 55.0688   1
  -3  18  11 681.690 58.8768   3
  -3  19   0 29.3856 54.6999   1
   3  19   0-19.7664 58.5390   1
   3  19   0 8.51778 49.7459  10
   3  19  -1 5362.10 248.343  10
  -3  19  -1 4892.13 250.313   1
   3  19  -1 5284.37 257.756   1
  -3  19   1 4849.41 254.014   1
   3  19   1 5122.55 260.093   1
   3  19   2-10.1149 54.6922   1
  -3  19  -2 55.2554 53.7849   1
   3  19  -2 9.36234 51.4599   1
  -3  19   2-9.95010 55.5655   1
   3  19   2 16.5072 50.8838  10
   3  19  -2 24.6229 45.8350  10
  -3  19   3 1917.63 152.539   1
   3  19   3 2039.28 156.723   1
  -3  19  -3 2061.15 148.598   1
   3  19  -3 1817.29 141.733   1
   3  19   3 2069.83 142.331  10
   3  19  -3 1968.20 139.736  10
  -3  19  -4-8.28788 41.7200   1
   3  19  -4-16.8391 44.7609   1
  -3  19   4 47.7379 53.3183   1
   3  19   4 38.8239 46.9413   1
   3  19   4 43.6985 41.3034  10
   3  19  -4 29.2252 46.1849  10
  -3  19  -5 268.269 60.3419   1
   3  19  -5 295.758 60.2931   1
  -3  19   5 206.955 60.5288   1
   3  19   5 210.438 63.4953   1
   3  19   5 264.613 54.0028  10
   3  19  -5 308.002 58.5162  10
  -3  19  -6 1164.50 102.685   1
   3  19  -6 1393.17 99.2121  10
   3  19  -7 103.750 30.2968  10
  -3  19  -7 70.1571 27.0769  10
  -3  19  -7 12.3617 35.0848   1
  -3  19   7 78.4936 37.5705   3
  -3  19  -8 125.459 37.3894   1
  -3  19   8 208.510 42.1616   3
  -3  19  -9 341.319 43.5083   1
  -3  20   0-30.3070 46.7120   1
   3  20   0-6.74226 42.0970  10
  -3  20  -1 904.953 94.1361   1
  -3  20   1 754.752 89.6450   1
   3  20  -1 986.247 91.3912  10
  -3  20   2 491.868 74.3559   1
  -3  20  -2 458.835 70.1660   1
   3  20   2 442.997 65.2172  10
   3  20  -2 533.699 71.7805  10
  -3  20  -3 855.450 87.4506   1
  -3  20   3 765.449 87.0057   1
   3  20   3 784.387 80.4280  10
   3  20  -3 783.680 80.2878  10
  -3  20  -4 734.991 76.6248   1
  -3  20   4 557.422 73.3149   1
   3  20   4 666.380 71.5246  10
   3  20  -4 824.067 75.9574  10
   3  20  -5 255.030 43.2706  10
  -3  20  -5 257.621 46.9016   1
  -3  20  -6 373.665 49.7275   1
  -3  20  -7 3.65842 19.4488   1
   3  21   0-4.72532 29.1365  10
  -3  21   0-32.9936 30.5163   1
  -3  21   1 1265.31 87.2553   1
  -3  21  -1 1293.79 87.2232   1
   3  21  -1 1472.82 93.5247  10
   3  21   2 212.799 41.3346  10
   3  21  -2 188.651 38.7227  10
  -3  21  -2 167.070 35.3778   1
   3  21  -3 27.3591 23.4732  10
   3  21   3 57.4340 25.3595  10
  -3  21  -3 15.1648 19.4518   1
  -3  21   3 3.73043 21.1592  10
  -3  21  -3 3.79549 22.4850  10
   3  21  -4-3.12655 20.0028  10
  -4   0   0 218727. 5108.50   9
  -4   0   0 216657. 5133.92   5
  -4   0   1-11.4110 33.7942   9
  -4   0  -1-8.41450 31.0807   9
  -4   0   1 25.3712 43.3810   5
  -4   0  -1 9.74932 23.5748   5
  -4   0   2 213357. 5131.58   9
   4   0   2 214162. 5052.54   8
  -4   0  -2 219093. 5036.13   5
  -4   0   3-28.7926 53.1756   9
  -4   0  -3 7.27946 21.5588   5
   4   0   3-27.7585 39.8154   8
  -4   0  -4 103704. 2485.40   5
  -4   0   4 107836. 2695.83   9
   4   0   4 104031. 2551.96   8
   4   0   5 28.7832 37.8858   8
  -4   0   5-17.7681 74.4175   9
   4   0   6 17262.8 580.334   8
  -4   0   6 18185.9 725.003   9
   4   0  10 14464.5 427.127  14
   4   0  10 13432.8 476.734   7
  -4   0  11-18.0566 34.5182   3
   4   0  11 29.8730 36.8332  14
   4   0  11-9.96810 52.0701   7
   4   0  12 11906.1 448.092   7
  -4   0  12 11314.4 427.895   3
   4   0  12 11414.3 376.679  14
  -4   0  12 11139.1 412.350   2
  -4   0  13 29.1858 49.9034   2
   4   0  13-11.7197 60.1169   7
   4   0  13-6.81181 40.3470  14
   4   0  14 24684.1 699.487  14
  -4   0  14 24769.4 754.033   2
   4   0  14 24938.9 788.800   7
   4   0  15 37.0909 69.0429   7
  -4   0  15-10.2652 49.6446   2
   4   0  16 563.460 102.885   7
  -4   0  16 753.996 100.022   2
   4   0  17 44.3253 59.9172   7
  -4   0  17-9.11312 49.2752   2
   4   0  18 8788.52 349.389   7
  -4   0  18 8088.94 320.242   2
  -4   0  19 31.6250 39.9835   2
   4   0  19 39.8739 51.6260   7
  -4   0  19-7.70742 46.2839   7
  -4   0  20 2260.33 129.312   7
   4   0  20 2342.09 133.203   7
  -4   0  21 18.3939 23.5411   7
   4   0  21-64.7333 39.0683   7
  -4   1   0 60604.1 1623.16   5
  -4  -1   0 60884.8 1575.62   9
   4  -1   1 8698.05 362.032   8
  -4   1   1 8960.60 407.785   5
  -4   1  -1 9245.17 383.133   5
  -4  -1   1 8155.24 370.261   9
  -4  -1  -1 8862.42 345.358   9
  -4   1   2 12652.4 519.240   5
  -4   1  -2 13679.4 462.167   5
   4   1   2 13722.7 434.882   8
   4  -1   2 13109.1 450.665   8
  -4  -1   2 12577.8 485.337   9
  -4  -1  -2 13436.3 406.025   9
  -4   1   2 13947.9 507.507   9
   4  -1   3 10904.5 421.377   8
   4   1   3 11651.1 403.535   8
  -4   1  -3 11824.4 426.283   5
  -4   1   3 10788.5 502.355   5
  -4  -1   3 10016.2 460.854   9
  -4   1   3 11339.0 484.084   9
   4  -1   4 35313.7 998.169   8
   4   1   4 35421.8 957.546   8
  -4   1  -4 34320.9 976.938   5
  -4  -1   4 34100.3 1085.85   9
  -4   1   4 35915.9 1098.50   9
   4  -1   5 54383.1 1483.03   8
   4   1   5 57294.7 1438.15   8
  -4  -1   5 54968.8 1606.20   9
  -4   1   5 56687.0 1613.24   9
  -4   1  -5 56274.7 1454.91   5
   4   1   6 2399.68 156.303   8
   4  -1   6 2187.85 173.533   8
  -4  -1   6 1895.27 213.869   9
  -4   1  -6 1972.00 148.194   5
  -4  -1   9 50977.8 1648.33   9
   4  -1   9 51727.1 1275.34  14
  -4   1  10 17754.0 556.652   3
   4  -1  10 18248.8 575.669   7
  -4  -1  10 18077.5 832.372   9
   4   1  10 17771.9 508.499  14
   4  -1  10 17822.3 517.463  14
   4  -1  11 16766.2 573.095   7
  -4  -1  11 17881.8 552.397   2
  -4  -1  11 18032.2 565.598   3
  -4   1  11 17701.1 567.828   3
   4  -1  11 17833.0 518.469  14
   4   1  11 17103.7 506.170  14
   4  -1  12 4333.13 247.988   7
  -4  -1  12 4736.54 233.967   2
  -4   1  12 4690.51 245.388   3
   4  -1  12 4333.91 201.593  14
   4   1  12 4349.73 197.123  14
   4  -1  13 973.258 126.461   7
  -4   1  13 954.556 116.278   3
  -4  -1  13 837.495 102.092   2
  -4   1  13 1155.27 120.669   2
   4   1  13 1007.78 94.3653  14
   4  -1  13 833.200 89.1590  14
   4  -1  14 4924.94 280.448   7
  -4  -1  14 4849.72 252.517   2
  -4   1  14 5087.93 263.429   2
   4   1  14 4885.12 219.351  14
   4  -1  14 5477.61 234.150  14
   4  -1  15 4924.30 277.267   7
  -4   1  15 4615.47 253.390   2
  -4  -1  15 4789.46 250.356   2
   4  -1  16 1940.90 169.146   7
  -4   1  16 2029.57 160.202   2
  -4  -1  16 2112.89 158.406   2
   4  -1  17 54.8939 59.3791   7
  -4  -1  17 87.7740 56.8369   2
  -4   1  17 46.7093 52.9957   2
  -4  -1  18 895.619 96.4716   2
  -4   1  18 876.141 98.5848   2
   4  -1  18 978.787 109.113   7
  -4   1  19 805.185 85.7327   2
  -4  -1  19 900.238 97.2973   7
   4  -1  19 903.281 96.6144   7
  -4  -1  20 1005.18 84.3306   7
   4  -1  20 1063.06 87.6513   7
  -4  -1  21 77.3908 26.9063   7
   4  -1  21-14.6377 35.5846   7
  -4   2   0 959.622 126.653   5
  -4  -2   0 1052.60 115.396   9
   4  -2   1 3032.14 201.430   8
  -4   2  -1 3390.96 229.658   5
  -4   2   1 3057.56 234.952   5
  -4  -2   1 3009.80 211.824   9
  -4  -2  -1 3095.54 189.542   9
  -4   2  -2 73625.1 1873.99   5
  -4   2   2 73222.3 1950.13   5
   4   2  -2 70840.1 1673.87   6
  -4   2  -2 71318.7 1685.96   6
   4  -2   2 74445.4 1841.88   8
   4   2   2 70669.6 1772.18   8
  -4  -2   2 70325.0 1889.59   9
  -4  -2  -2 69303.0 1768.74   9
  -4  -2   3 67433.0 1836.31   9
   4  -2   3 68432.3 1758.36   8
   4   2   3 68790.7 1684.44   8
  -4   2   3 68835.3 1893.22   5
  -4   2  -3 69997.5 1783.08   5
  -4  -2  -3 65267.0 1642.12   9
   4  -2   4 346.211 77.7089   8
   4   2   4 397.748 59.2438   8
  -4  -2   4 430.871 100.995   9
  -4   2  -4 362.469 75.8881   5
  -4   2   4 279.325 94.8205   5
  -4  -2   5 8569.92 457.314   9
   4  -2   5 8967.84 391.522   8
   4   2   5 8846.38 319.992   8
  -4  -2   6 5141.48 354.423   9
   4  -2   6 5721.14 304.823   8
  -4  -2   9 5684.93 422.381   9
   4  -2  10 210.100 55.7222   7
   4   2  10 179.466 56.1571   7
   4  -2  10 154.515 44.0712  14
   4   2  10 184.063 42.1030  14
  -4   2  10 176.245 54.4653   3
  -4  -2  10 58.4650 86.6592   9
   4   2  11 17674.7 513.096  14
   4  -2  11 16948.3 522.471  14
  -4   2  11 17826.0 577.611   3
  -4  -2  11 18720.5 560.540   2
   4  -2  11 18438.5 595.850   7
   4   2  11 18179.6 589.923   7
  -4  -2  12 17275.4 551.083   2
  -4   2  12 17451.7 575.800   3
   4   2  12 17495.1 505.312  14
   4  -2  12 16937.8 517.281  14
   4  -2  12 16771.3 581.162   7
   4   2  12 16603.1 577.371   7
  -4  -2  13 5667.55 265.669   2
   4  -2  13 5567.46 289.879   7
   4   2  13 5653.99 291.981   7
  -4   2  13 5306.87 279.278   3
   4  -2  13 5331.60 235.864  14
   4   2  13 5739.71 231.657  14
   4  -2  14 558.178 101.531   7
   4   2  14 363.356 90.1474   7
   4  -2  14 458.353 71.9761  14
  -4  -2  14 490.418 84.5551   2
  -4   2  14 593.151 94.1664   2
  -4   2  14 516.778 94.1289   3
  -4   2  15 1558.38 144.871   2
  -4  -2  15 1201.84 126.238   2
   4  -2  15 1459.84 149.603   7
   4   2  15 1170.51 137.845   7
  -4   2  16 11315.0 435.309   2
  -4  -2  16 11795.1 424.712   2
   4  -2  16 11555.3 455.516   7
  -4  -2  17 1488.06 126.229   2
  -4   2  17 1572.77 136.849   2
   4  -2  17 1887.89 156.978   7
  -4   2  18 337.012 67.3584   2
   4  -2  18 353.959 76.7722   7
  -4  -2  19 1288.07 109.915   7
   4   2  19 952.931 100.984   7
   4  -2  19 1155.04 108.415   7
  -4   2  19 1355.47 106.435   2
   4  -2  20 88.9199 39.5833   7
   4   2  20 5.68374 36.8160   7
  -4  -2  20 128.206 38.0497   7
  -4   2  20 33.2182 36.6860   7
  -4   2  21 1079.16 67.5011   7
   4  -2  21 1140.72 70.3715   7
   4   2  21 1059.29 69.9969   7
  -4  -2  21 1160.81 68.0298   7
  -4  -3   0 22385.3 744.672   9
  -4   3   0 23535.6 809.485   5
   4   3   0 23044.0 603.218   6
  -4   3   0 23024.6 602.748   6
  -4   3  -1 32.6838 20.6137   6
  -4   3  -1-15.3233 54.5410   5
  -4   3   1 16.9622 50.2344   5
   4   3   1 139.958 31.2084   6
  -4   3   1 14.2639 18.7753   6
   4   3  -1-26.5962 17.5041   6
   4  -3  -1 49.4668 47.2823   8
  -4  -3  -1-10.9892 32.5454   9
  -4  -3   1 13.8188 43.1389   9
   4   3  -2 61248.2 1485.83   6
  -4   3  -2 60389.8 1490.36   6
  -4  -3  -2 60618.0 1560.37   9
  -4  -3   2 62727.9 1680.04   9
   4   3   2 58989.1 1493.96   6
  -4   3   2 59747.7 1486.29   6
  -4   3   2 62684.2 1735.95   5
  -4   3  -2 64333.6 1679.43   5
   4  -3   2 57308.5 1593.51   8
  -4  -3  -3 4916.82 229.464   9
  -4  -3   3 5749.47 337.200   9
   4   3   3 4826.33 234.550   6
  -4   3   3 4833.63 227.926   6
  -4   3   3 5288.97 347.270   5
  -4   3  -3 4883.59 296.373   5
   4  -3   3 5155.65 283.944   8
   4   3   3 5319.55 222.521   8
  -4  -3   4 92163.8 2496.79   9
  -4   3   4 93404.6 2333.58   6
   4   3   4 92627.3 2345.68   6
  -4   3   4 94376.0 2554.98   5
   4   3   4 96569.1 2247.08   8
   4  -3   4 94006.2 2387.36   8
  -4  -3   5 18376.6 743.171   9
  -4   3   5 18584.2 641.056   6
   4   3   5 19255.8 658.038   6
   4   3   5 18331.7 517.211   8
   4  -3   5 18704.9 658.783   8
  -4   3   5 17607.6 765.851   5
   4  -3   6 1910.96 178.793   8
  -4  -3   6 2054.08 230.839   9
  -4  -3   9 140.394 91.9938   9
   4  -3   9 150.343 41.6909  14
   4   3  10 6341.48 232.174  14
   4   3  10 6340.32 285.178   7
   4  -3  10 6966.00 297.088   7
  -4   3  10 6661.46 285.133   3
  -4  -3  10 7391.49 506.006   9
  -4  -3  11 96.4971 77.8038   9
   4   3  11 84.7020 35.8802  14
   4  -3  11 80.9090 51.9145   7
   4   3  11 59.4413 45.9127   7
  -4   3  11 133.824 53.4153   3
  -4  -3  11 84.9993 37.4204   2
  -4  -3  12-33.6643 66.4673   9
   4  -3  12-21.8847 56.1316   7
   4   3  12 21.5675 57.3301   7
   4   3  12 17.0710 32.2732  14
  -4   3  12 62.8398 48.4970   3
  -4  -3  12 50.5170 38.0917   2
  -4   3  13 649.036 100.622   3
  -4  -3  13 689.458 90.6068   2
   4   3  13 574.968 96.2332   7
   4  -3  13 916.326 116.114   7
  -4  -3  14 1319.83 123.432   2
  -4   3  14 1392.63 136.239   2
   4  -3  14 1410.26 146.352   7
   4   3  14 1396.77 145.722   7
  -4   3  14 1393.15 140.499   3
  -4  -3  15 540.139 84.6568   2
  -4   3  15 507.470 98.9923   2
  -4   3  15 477.010 94.7659   3
   4  -3  15 595.013 105.096   7
   4   3  15 550.050 102.923   7
  -4   3  16 570.926 96.8372   2
   4   3  16 551.265 102.077   7
   4  -3  16 601.794 102.786   7
  -4  -3  16 432.332 75.3258   2
  -4   3  17 5223.95 262.169   2
   4  -3  17 5683.30 278.896   7
   4   3  17 5706.87 277.360   7
  -4   3  18 1493.51 124.903   2
   4  -3  18 1495.04 126.714   7
   4   3  18 1311.21 122.709   7
  -4   3  19 2614.67 150.116   7
   4  -3  19 2759.88 154.046   7
   4   3  19 2710.03 154.688   7
  -4  -3  19 2707.22 149.504   7
  -4   3  19 2294.69 141.106   2
  -4   3  20 1566.85 100.870   7
   4  -3  20 1672.14 103.283   7
  -4  -3  20 1495.92 96.2372   7
   4   3  20 1785.96 107.236   7
  -4   3  20 1695.50 102.426   2
   4   4   0 6428.47 259.036   6
  -4   4   0 6585.81 260.459   6
   4  -4   0 6472.53 328.700   8
  -4   4   0 6617.08 378.167   5
  -4  -4   0 6449.19 343.099   9
  -4   4   1 11935.0 538.723   5
  -4   4  -1 11485.6 515.409   5
   4   4   1 10299.3 372.502   6
   4   4  -1 10975.5 376.251   6
  -4   4   1 10970.8 376.660   6
   4  -4   1 9958.74 441.826   8
   4  -4  -1 10661.8 453.652   8
  -4   4  -1 11715.2 386.522   6
  -4  -4   1 11252.7 491.728   9
  -4  -4  -1 10978.4 456.160   9
  -4   4  -2 13945.8 573.622   5
  -4   4   2 13573.9 602.859   5
  -4  -4   2 13473.0 569.667   9
  -4  -4  -2 12741.1 491.000   9
   4   4  -2 12614.4 439.302   6
  -4   4  -2 12554.2 441.755   6
   4  -4  -2 14255.5 537.526   8
   4   4   2 13510.3 456.376   6
  -4   4   2 13140.6 447.562   6
  -4   4  -3 67.2766 49.8113   5
  -4   4   3 21.2690 59.3872   5
  -4  -4  -3-9.99469 27.9080   9
  -4  -4   3 92.1645 65.6093   9
   4   4   3 27.9413 26.4580   8
   4   4   3-10.2925 26.8834   6
  -4   4   3 10.0054 27.9379   6
  -4   4   4 26823.8 974.809   5
   4   4   4 24924.3 800.267   6
  -4   4   4 25578.3 799.196   6
  -4  -4  -4 25898.2 737.508   9
  -4  -4   4 25898.2 929.434   9
   4  -4   4 25545.4 835.390   8
   4   4   4 25642.1 660.545   8
  -4   4   5 30878.9 1124.69   5
  -4   4   5 31125.8 968.212   6
   4   4   5 30288.0 968.413   6
  -4  -4   5 29953.5 1074.29   9
   4  -4   5 31979.0 990.519   8
  -4   4   6 18066.6 821.737   5
   4  -4   6 19809.7 717.669   8
  -4   4   6 19758.9 727.333   6
   4   4   6 18410.8 721.099   6
  -4  -4   6 20422.4 825.885   9
  -4   4   7 8979.49 475.868   6
   4   4   7 9329.72 489.875   6
   4  -4   8 25273.9 683.278  14
   4  -4   9 8462.58 300.280  14
  -4   4   9 8898.95 334.454   3
   4  -4   9 8510.65 335.113   7
   4   4   9 8656.16 331.949   7
  -4  -4   9 8695.92 550.677   9
   4  -4  10 1729.67 138.242   7
   4   4  10 1594.60 132.836   7
  -4   4  10 1763.03 136.957   3
   4   4  10 1577.33 97.4277  14
   4  -4  10 1647.81 114.157  14
  -4  -4  10 1480.76 231.488   9
  -4   4  11 814.972 99.9880   3
   4   4  11 839.162 103.771   7
   4  -4  11 686.285 94.1102   7
   4  -4  11 872.349 85.5625  14
   4   4  11 780.047 70.8718  14
  -4  -4  11 801.810 181.526   9
   4   4  12 112.389 36.7413  14
   4  -4  12 134.322 46.9241  14
   4   4  12 213.572 69.9981   7
   4  -4  12 119.297 59.6939   7
  -4   4  12 213.377 64.1430   3
  -4  -4  12 138.715 96.8814   9
   4  -4  13 463.576 72.9365  14
   4  -4  13 444.896 90.6215   7
   4   4  13 362.199 83.4425   7
  -4  -4  13 461.526 72.7496   2
  -4   4  13 478.289 93.2184   3
  -4  -4  13 352.291 125.774   9
   4  -4  14 46.6242 50.1850   7
   4   4  14 69.9741 55.2398   7
  -4   4  14 70.2664 63.3446   3
   4  -4  14 75.0924 50.3060  14
  -4  -4  14 113.487 51.0122   2
   4  -4  15 13521.0 501.863   7
   4   4  15 13659.8 502.414   7
  -4   4  15 13401.9 501.923   3
   4  -4  15 13437.4 439.754  14
  -4  -4  15 13427.3 455.708   2
  -4   4  15 13133.6 488.160   2
   4  -4  16 931.975 115.088   7
   4   4  16 727.097 105.801   7
  -4   4  16 725.913 106.381   2
   4  -4  17 204.015 63.6989   7
   4   4  17 99.4653 57.3462   7
  -4   4  17 141.211 59.5950   2
  -4  -4  18 5197.24 232.788   7
   4  -4  18 4846.48 232.252   7
   4   4  18 4899.95 234.158   7
  -4   4  18 4794.60 231.938   2
  -4   4  19 90.2245 45.4890   2
  -4   4 -19 57.0088 28.6151   1
   4  -4  19 95.2632 40.6926   7
   4   4  19 165.085 47.5103   7
  -4  -4  19 66.4298 36.8185   7
  -4   4  20 18.3877 27.6039   2
  -4   4  20 17.6501 24.6414   7
  -4  -4  20-8.09151 26.1901   7
  -4   5   0 162.688 72.4686   5
   4  -5   0 197.646 69.7723   8
  -4  -5   0 162.171 78.5083   9
   4   5   0 168.016 47.1177   6
  -4   5   0 129.987 43.1362   6
  -4   5  -1 21008.2 794.951   5
  -4   5   1 21320.7 817.412   5
   4   5  -1 20430.6 643.764   6
  -4   5  -1 20286.2 645.049   6
   4   5   1 19776.7 638.549   6
  -4   5   1 19673.5 635.296   6
   4  -5   1 21147.3 721.173   8
   4  -5  -1 20924.9 717.056   8
  -4  -5  -1 20385.2 721.407   9
  -4  -5   1 20684.1 765.069   9
   4  -5  -2 13180.7 527.284   8
   4  -5   2 12275.9 508.793   8
  -4   5   2 12303.3 598.740   5
   4   5  -2 11689.3 454.378   6
  -4   5  -2 12711.4 464.682   6
   4   5   2 12710.0 470.022   6
  -4   5   2 12665.3 467.243   6
  -4   5  -2 13663.7 593.382   5
  -4  -5  -2 12525.3 506.220   9
  -4  -5   2 12321.7 567.167   9
   4   5   3 81906.0 2086.27   6
  -4   5   3 81519.6 2081.34   6
  -4  -5   3 81424.1 2247.89   9
  -4  -5  -3 82802.1 2095.72   9
   4   5  -3 80053.2 2074.50   6
  -4   5  -3 82343.2 2078.52   6
  -4   5   3 85263.1 2309.17   5
   4  -5  -3 82552.8 2148.11   8
   4   5   3 79605.2 1917.10   8
  -4  -5   4 61379.8 1772.38   9
  -4  -5  -4 58778.0 1556.20   9
   4   5   4 56546.6 1608.79   6
  -4   5   4 60275.6 1620.14   6
  -4   5   4 60122.8 1812.48   5
   4  -5  -4 60066.0 1655.86   8
  -4  -5   5 8451.37 493.353   9
   4   5   5 8292.41 418.418   6
  -4   5   5 8390.14 416.018   6
  -4   5   5 8517.35 516.133   5
   4  -5   5 8577.40 430.478   8
   4   5   6 10226.6 508.709   6
  -4   5   6 10648.7 508.865   6
  -4  -5   6 10544.4 575.989   9
   4  -5   6 10328.9 495.922   8
  -4   5   7 65.2062 60.6946   6
   4   5   7 22.1092 61.7382   6
  -4   5   8 23265.8 927.904   6
   4   5   8 25094.2 956.534   6
   4  -5   8 22831.0 636.375  14
   4  -5   9 1697.07 132.328   7
   4   5   9 1553.45 124.134   7
  -4  -5   9 1224.92 215.493   9
   4  -5   9 1598.61 110.719  14
  -4  -5  10 10112.2 618.563   9
   4  -5  10 8949.44 355.948   7
   4   5  10 8985.72 352.201   7
  -4   5  10 9224.53 362.877   3
   4  -5  10 8890.33 318.545  14
  -4  -5  11 8260.19 574.527   9
   4  -5  11 8521.95 348.163   7
   4   5  11 8092.66 339.978   7
  -4   5  11 7903.64 340.980   3
   4  -5  11 7944.23 299.902  14
   4  -5  12 414.669 69.8515  14
  -4   5  12 306.047 76.6078   3
  -4  -5  12 501.209 154.205   9
   4  -5  12 202.200 64.2733   7
   4   5  12 283.488 71.3913   7
   4  -5  13 1319.06 132.115   7
   4   5  13 1290.94 132.436   7
   4  -5  13 1152.83 104.001  14
  -4  -5  13 1651.38 259.570   9
  -4   5  13 1290.87 136.186   3
   4  -5  14 1097.96 103.953  14
   4  -5  14 1197.50 132.893   7
   4   5  14 1429.16 139.029   7
  -4   5  14 1050.20 128.725   3
   4  -5  15 1480.42 143.909   7
   4   5  15 1557.18 144.232   7
  -4   5  15 1775.90 157.934   3
  -4   5  15 1674.22 154.176   2
  -4   5  16 953.763 114.582   2
   4  -5  16 981.041 116.096   7
   4   5  16 869.887 108.198   7
  -4   5  16 854.231 112.661   3
  -4   5  17 662.679 96.4932   2
   4   5  17 752.568 95.8002   7
   4  -5  17 986.491 107.474   7
  -4  -5  18 1585.09 116.567   7
  -4   5  18 1639.04 120.240   7
   4  -5  18 1685.15 122.954   7
   4   5  18 1580.21 120.816   7
  -4   5 -18 1601.85 112.492   1
  -4   5  18 1638.70 128.966   2
  -4   5 -19 4.20030 22.3310   1
   4  -5  19 37.9024 34.2272   7
  -4  -5  19-5.12068 30.7498   7
  -4   5  19 42.9537 42.4040   2
  -4  -5  20 35.2594 19.4695   7
   4  -5  20 3.10771 27.2762   7
  -4   5  20 68.0939 29.1153   2
   4   6   0 4319.09 252.809   6
  -4   6   0 4875.30 264.323   6
   4  -6   0 5253.47 309.419   8
  -4  -6   0 4077.99 299.385   9
  -4   6   0 4548.43 347.184   5
  -4  -6  -1 138.491 76.5336   9
  -4  -6   1 274.904 91.0107   9
   4   6   1 211.263 60.2370   6
  -4   6   1 160.546 57.3263   6
  -4   6   1 304.670 100.928   5
  -4   6  -1 223.243 96.1474   5
   4  -6  -1 185.309 73.2223   8
   4  -6   1 108.518 65.0554   8
   4   6  -1 186.242 60.1832   6
  -4   6  -1 151.006 58.4075   6
   4   6  -2 79039.2 2088.74   6
  -4   6  -2 80487.9 2087.16   6
  -4   6   2 81128.0 2296.43   5
  -4  -6   2 82581.1 2246.56   9
  -4  -6  -2 85397.4 2165.22   9
   4   6   2 79932.1 2090.25   6
  -4   6   2 81761.7 2089.68   6
   4  -6   2 78730.2 2136.62   8
   4  -6  -2 77812.7 2136.77   8
  -4   6  -2 82428.6 2265.44   5
   4   6  -3 48634.0 1365.48   6
  -4   6  -3 48457.6 1364.39   6
  -4   6   3 49332.6 1569.47   5
  -4  -6  -3 47829.7 1377.46   9
  -4  -6   3 48611.1 1510.11   9
   4  -6   3 46184.4 1393.90   8
   4  -6  -3 48864.7 1400.23   8
   4   6   3 48621.1 1373.19   6
  -4   6   3 46175.9 1354.87   6
   4   6  -4 16025.6 610.237   6
  -4  -6   4 14934.7 701.821   9
  -4  -6  -4 14929.6 571.155   9
   4  -6  -4 15576.5 619.830   8
  -4   6   4 15524.7 735.716   5
   4   6   4 13908.1 592.340   6
  -4   6   4 15504.7 609.100   6
   4  -6  -5 3176.30 252.454   8
  -4  -6   5 3408.39 316.669   9
   4   6   5 3134.92 260.361   6
  -4   6   5 3455.80 267.501   6
   4  -6  -6 29552.1 985.280   8
   4   6   6 27706.9 1005.58   6
  -4   6   6 29083.4 1007.97   6
  -4  -6   6 28410.9 1106.44   9
  -4   6   7 710.048 169.217   5
  -4   6   7 755.793 149.998   6
   4   6   7 669.940 148.217   6
  -4  -6   7 414.097 131.387   9
   4  -6  -7 733.486 129.447   8
  -4   6   8 35906.2 1241.71   6
   4   6   8 34350.2 1236.51   6
   4  -6   8 33229.2 879.979  14
   4  -6   9 12.4469 31.9253  14
   4   6   9 16.4297 34.4075   7
   4  -6   9 58.7526 40.5925   7
  -4   6   9-29.6558 77.4567   6
   4   6   9 90.1523 78.4885   6
  -4  -6   9-33.5482 93.6729   9
   4  -6  10 6614.01 288.043   7
   4   6  10 6441.23 282.461   7
  -4  -6  10 5902.84 486.409   9
  -4   6  10 6062.06 288.248   3
   4  -6  10 6328.86 253.407  14
   4  -6  11 2117.51 159.695   7
   4   6  11 2144.02 159.836   7
  -4  -6  11 2190.87 298.556   9
  -4   6  11 2153.87 167.111   3
   4  -6  11 2274.50 141.545  14
   4  -6  12 20448.8 646.847   7
   4   6  12 20054.0 640.708   7
  -4  -6  12 20578.1 990.828   9
  -4   6  12 20278.8 661.639   3
   4  -6  12 19714.0 590.828  14
   4  -6  13 5984.30 285.084   7
   4   6  13 5420.76 272.280   7
  -4  -6  13 4683.72 444.160   9
  -4   6  13 5501.63 287.730   3
   4  -6  13 5076.08 234.186  14
   4   6  14 4077.80 231.085   7
   4  -6  14 3703.93 222.788   7
   4  -6  14 3828.15 194.428  14
  -4  -6  14 3893.86 393.639   9
  -4   6  14 3762.38 236.661   3
   4  -6  15 2483.38 178.593   7
   4   6  15 3208.18 195.766   7
  -4   6  15 3161.52 203.786   2
  -4   6  15 2689.36 197.483   3
   4  -6  16 347.306 73.0761   7
   4   6  16 320.970 72.5241   7
   4   6 -16 345.584 72.4715   1
  -4   6 -16 305.224 67.5995   1
  -4   6  16 230.026 76.1563   2
  -4   6  16 310.302 80.7475   3
  -4   6 -17-7.39133 37.9234   1
  -4   6  17-26.5568 50.2075   2
  -4  -6  17-7.36449 37.0798   7
   4  -6  17-70.3232 46.9270   7
   4   6  17-57.0556 49.6079   7
   4  -6  18 2188.50 128.987   7
  -4  -6  18 2050.76 122.272   7
  -4   6 -18 1906.43 118.995   1
  -4   6  18 2024.82 137.505   2
  -4   6  19 56.8392 39.6849   2
  -4   6 -19 59.7708 22.7751   1
  -4  -6  19 54.4854 26.3520   7
   4  -6  19-24.8084 39.7925   7
  -4   6  20 60.0430 26.4903   2
   4  -7   0 100.344 66.0452   8
  -4  -7   0 62.3447 68.0476   9
  -4   7   0 25.4028 66.3547   5
   4   7   0 14.5809 49.8709   6
  -4   7   0 72.1013 49.3218   6
  -4  -7  -1 3069.81 268.815   9
  -4  -7   1 3679.55 306.949   9
   4   7   1 3557.45 250.062   6
  -4   7   1 3782.02 254.931   6
   4  -7  -1 3265.71 251.069   8
   4  -7   1 3382.50 259.459   8
  -4   7   1 3520.04 321.896   5
  -4   7  -1 3854.99 328.940   5
   4   7  -1 3491.11 248.213   6
  -4   7  -1 3683.33 254.724   6
  -4  -7  -2 93.4839 66.5482   9
  -4  -7   2-23.3016 60.8600   9
   4  -7  -2-16.8380 52.5641   8
  -4   7  -2 24.7189 64.5619   5
  -4   7   2-26.9128 65.0777   5
   4   7  -2-47.7483 52.1111   6
  -4   7  -2-15.7690 49.2269   6
   4   7   2 15.8640 51.9406   6
  -4   7   2 15.6112 37.7493   6
  -4  -7  -3 48561.1 1446.70   9
  -4  -7   3 49535.8 1568.75   9
   4   7   3 49604.6 1440.94   6
  -4   7   3 49729.5 1433.94   6
   4  -7  -3 49121.0 1438.65   8
   4  -7   3 49308.1 1454.04   8
  -4   7   3 49128.3 1611.75   5
   4   7  -3 49605.5 1435.68   6
  -4   7  -3 46577.1 1413.64   6
   4  -7   4 497.296 112.168   8
   4  -7  -4 400.452 99.2599   8
  -4  -7   4 371.401 120.443   9
  -4  -7  -4 430.273 92.9744   9
   4   7  -4 531.134 105.915   6
  -4   7  -4 585.063 111.726   6
   4   7   4 360.912 96.1569   6
  -4   7   4 486.702 108.232   6
  -4  -7   5 1779.42 240.918   9
   4   7   5 2106.80 227.327   6
  -4   7   5 2184.33 226.519   6
   4  -7  -5 1999.88 207.558   8
  -4  -7   6 8370.53 539.844   9
   4  -7   6 7819.66 371.307   9
   4   7   6 7638.28 463.345   6
  -4   7   6 7979.59 466.773   6
   4  -7  -6 7585.53 421.405   8
   4  -7  -7 513.904 111.967   8
  -4   7   7 812.082 159.011   6
  -4  -7   7 510.413 154.860   9
  -4   7   7 588.601 160.878   5
   4  -7   7 542.118 67.0515  14
   4  -7  -8 1824.72 204.987   8
   4   7  -8 1926.50 135.870   1
   4  -7   8 1999.40 123.556  14
  -4   7   8 1775.02 268.723   5
   4   7   8 1826.49 246.685   6
  -4   7   8 2031.80 260.992   6
   4   7  -9 218.217 58.2884   1
  -4   7  -9 223.614 58.1036   1
   4  -7   9 311.588 56.4472  14
   4   7   9 372.860 68.6137   7
   4  -7  -9 140.778 69.0193   8
  -4   7   9 252.730 120.924   6
   4   7   9 320.264 126.597   6
  -4  -7   9 320.051 136.087   9
   4  -7  10 1445.47 109.141  14
  -4  -7  10 1477.64 251.973   9
  -4   7 -10 1273.20 118.824   1
   4   7 -10 1329.68 123.704   1
   4  -7  10 1560.11 130.815   7
   4   7  10 1386.44 122.133   7
   4   7  10 1392.01 235.108   6
  -4  -7  11 784.660 199.585   9
   4  -7  11 913.488 91.6801  14
   4  -7  11 859.646 102.898   7
  -4   7  11 876.736 114.611   3
   4   7  11 826.340 100.613   7
  -4   7 -12 20103.5 643.961   1
  -4  -7  12 20850.4 1012.27   9
   4  -7  12 20359.8 601.806  14
   4  -7  12 21246.9 649.840   7
   4   7  12 20296.2 640.679   7
  -4   7  12 20323.2 672.577   3
  -4   7 -13 1571.80 138.764   1
   4   7 -13 1315.72 128.913   1
   4  -7  13 1584.73 119.563  14
   4  -7  13 1944.42 151.633   7
   4   7  13 1647.34 140.732   7
  -4   7  13 1617.94 154.666   3
  -4  -7  13 1629.36 268.532   9
   4  -7  14 7205.34 279.945  14
  -4   7  14 6742.01 329.060   3
  -4   7 -14 6680.45 305.983   1
   4   7 -14 6911.17 312.465   1
   4  -7  14 7086.67 309.586   7
   4   7  14 7643.47 319.914   7
   4  -7  15 411.136 76.7633   7
   4   7  15 535.387 81.8033   7
  -4   7  15 517.581 100.010   3
  -4   7  15 640.153 99.4908   2
  -4   7 -15 552.966 83.6778   1
   4   7 -15 475.080 79.9348   1
  -4   7  16 1670.39 148.356   3
   4  -7  16 1632.19 125.158   7
  -4   7  16 1498.28 138.753   2
  -4   7 -16 1383.05 119.047   1
   4  -7  17 877.653 86.6784   7
  -4  -7  17 933.833 85.2522   7
  -4   7 -17 782.384 84.8375   1
  -4   7  17 778.817 79.4172  11
  -4   7  17 960.290 102.777   2
  -4   7 -18 14.8308 26.2837   1
  -4  -7  18 8.75484 24.4481   7
   4  -7  18-55.7567 43.7573   7
  -4   7  18-6.82350 38.1067   2
  -4   7  19 116.715 40.4730   2
  -4   7  20 589.026 49.0696   2
  -4   8   0 4934.35 396.255   5
   4   8   0 4826.98 317.203   6
  -4   8   0 4763.58 313.045   6
  -4  -8   0 4481.42 349.583   9
   4  -8   0 4646.11 317.586   8
  -4   8   1 92566.5 2652.78   5
  -4   8  -1 90202.7 2621.65   5
   4  -8  -1 94664.3 2466.17   8
   4  -8   1 93945.0 2462.07   8
  -4  -8  -1 89065.6 2514.15   9
  -4  -8   1 92629.9 2569.93   9
  -4   8  -1 94403.0 2447.52   6
   4   8   1 92683.2 2451.35   6
   4   8  -1 91589.3 2441.85   6
  -4   8   1 91745.7 2438.35   6
   4   8   2 29844.1 1008.89   6
  -4   8   2 31037.9 1009.81   6
  -4   8   2 29725.7 1161.85   5
  -4   8  -2 28944.2 1124.30   5
   4  -8  -2 29122.8 991.554   8
   4  -8   2 29064.5 1012.18   8
  -4  -8  -2 30232.5 1052.58   9
  -4  -8   2 29929.7 1111.92   9
   4   8  -2 29754.8 1011.65   6
  -4   8  -2 29859.7 1004.59   6
  -4   8   3 1394.86 175.356   6
  -4  -8  -3 1111.78 163.352   9
  -4  -8   3 1147.79 192.483   9
  -4   8   3 1357.79 216.933   5
   4  -8  -3 1196.06 161.068   8
   4  -8   3 1049.56 157.724   8
   4   8  -3 1312.84 168.368   6
  -4   8  -3 974.157 148.710   6
   4   8   3 958.493 152.307   6
   4  -8  -4 1491.72 178.964   8
   4  -8   4 1742.70 207.275   8
   4   8   4 1390.18 187.924   6
  -4   8   4 1364.10 180.894   6
  -4  -8  -4 1996.77 207.649   9
  -4  -8   4 2087.72 260.111   9
   4   8  -4 1590.91 191.659   6
  -4   8  -4 1502.02 191.026   6
   4  -8  -5 37.3556 48.7834   8
  -4  -8   5-30.8398 86.1101   9
   4   8   5-23.5409 51.9644   6
  -4   8   5 46.3560 51.1632   6
   4   8  -5-22.5442 49.7642   6
  -4   8  -5 22.4828 49.6286   6
   4   8   6-52.7563 35.6811  10
   4   8  -6 52.2706 33.7806  10
   4  -8  -6 95.3463 70.4361   8
   4   8   6 25.6942 56.7176   6
  -4   8   6 50.6450 55.8971   6
  -4  -8   6 65.2214 96.5780   9
   4  -8   6 16.4091 36.2216   9
   4   8  -6-24.2345 63.2966   6
  -4   8   6-35.2985 85.3549   5
   4   8   7 19725.4 540.256   4
   4  -8   7 18808.3 540.942  14
   4   8   7 19292.1 855.511   6
  -4   8   7 18318.7 834.111   6
   4   8  -7 17575.3 565.900   1
   4   8   7 18838.0 568.134  10
  -4  -8   7 16680.6 875.315   9
  -4   8   7 21196.2 993.156   5
   4  -8  -7 20312.0 765.257   8
   4  -8  -8 6536.20 387.898   8
   4   8   8 6412.27 474.506   6
  -4   8   8 6253.92 465.926   6
  -4   8  -8 5722.09 257.740   1
   4   8  -8 5626.97 259.000   1
  -4   8   8 5666.60 491.595   5
   4   8   8 5811.45 224.426   4
   4  -8   8 6070.13 236.828  14
   4   8  -9 857.549 97.0520   1
  -4   8  -9 722.542 90.4500   1
  -4  -8   9 827.958 190.174   9
  -4   8   9 535.127 159.221   6
   4   8   9 781.794 187.574   6
   4   8   9 731.923 88.2194   7
   4  -8   9 724.671 79.3151  14
  -4   8  10 1683.97 271.640   6
   4   8  10 2297.03 309.447   6
  -4  -8  10 2018.73 298.555   9
   4   8  10 2187.44 151.500   7
  -4   8 -10 2246.86 159.869   1
   4   8 -10 2082.24 157.561   1
   4  -8  10 2504.65 144.828  14
  -4  -8  11 38528.6 1520.00   9
  -4   8  11 38855.7 1102.49   3
   4   8  11 38880.2 1049.56   7
  -4   8 -11 38426.6 1069.06   1
   4   8 -11 37589.9 1066.33   1
   4  -8  11 40139.4 1021.80  14
  -4  -8  12 153.256 113.495   9
  -4   8  12 58.1611 58.6034   3
   4   8  12 107.472 47.6736   7
   4  -8  12 84.1875 46.5230  14
  -4   8 -12 188.074 59.4894   1
   4   8 -12 109.326 56.4144   1
  -4   8  13 11.7279 55.5241   3
   4  -8  13 8.74442 38.6050   7
   4   8  13 35.7752 45.8777   7
  -4   8 -13 19.7140 41.2837   1
   4   8 -13-19.8095 46.8927   1
   4  -8  13 7.00201 38.4858  14
  -4  -8  13-37.0686 81.8255   9
  -4   8  14 369.308 87.6620   3
  -4   8 -14 189.404 60.8052   1
   4   8 -14 247.949 62.6587   1
   4  -8  14 264.269 57.3843  14
   4  -8  14 166.303 53.4460   7
  -4   8  15 163.282 68.8800   3
  -4   8 -15 121.768 56.3922   1
   4   8 -15 122.996 54.9426   1
   4  -8  15 157.399 48.6219   7
  -4   8  16 603.067 75.0978  11
  -4   8 -16 420.410 67.6407   1
  -4   8  16 499.367 86.6458   3
  -4   8  17 132.879 42.4180  11
  -4   8 -17 101.838 41.4789   1
  -4   8 -18 502.701 52.2023   1
  -4   9   0 6200.84 475.603   5
   4   9   0 5641.64 369.298   6
  -4   9   0 5662.81 366.318   6
  -4  -9   0 5870.36 418.900   9
   4  -9   0 5565.75 362.685   8
   4   9   0 5244.32 245.188  10
  -4   9   1 49809.5 1640.19   5
  -4   9  -1 50191.4 1638.85   5
  -4  -9  -1 45626.9 1497.85   9
  -4  -9   1 46032.6 1534.86   9
  -4   9  -1 46560.9 1425.13   6
   4   9   1 46778.6 1441.06   6
   4   9  -1 43961.9 1413.22   6
  -4   9   1 48034.0 1439.43   6
   4  -9   1 47421.2 1433.59   8
   4  -9  -1 46912.3 1416.07   8
   4   9  -1 43736.6 1195.18  10
   4   9   2 11899.2 415.886  10
   4   9  -2 11628.7 408.509  10
  -4  -9  -2 11710.3 607.173   9
  -4  -9   2 13755.4 692.406   9
   4   9   2 12084.2 585.178   6
  -4   9   2 11062.5 559.953   6
   4  -9  -2 12319.3 564.911   8
   4  -9   2 12651.6 594.878   8
  -4   9  -2 12256.1 680.763   5
  -4   9   2 11675.5 680.996   5
   4   9  -2 11912.9 584.911   6
  -4   9  -2 12911.7 598.128   6
   4   9  -3 22.6423 59.1380   6
  -4   9  -3-44.7870 58.4882   6
  -4  -9  -3 47.2389 65.9496   9
  -4  -9   3 30.1397 78.7200   9
  -4   9  -3 31.7986 70.1926   5
   4  -9   3 21.9669 65.0561   8
   4  -9  -3-19.2011 59.9411   8
   4   9   3 33.0403 39.9474  10
   4   9  -3 15.8362 34.0720  10
   4   9   3 91.6885 67.8850   6
  -4   9   3-22.4854 54.3718   6
   4   9   4 6026.27 240.719   4
   4   9   4 5937.88 263.274  10
   4   9  -4 5645.04 252.048  10
  -4  -9  -4 5231.58 372.639   9
  -4  -9   4 6162.27 470.612   9
   4   9  -4 5586.80 393.167   6
  -4   9  -4 5983.69 402.367   6
   4  -9   4 5450.09 384.519   8
   4  -9  -4 5950.12 370.927   8
   4   9   4 5737.90 403.559   6
  -4   9   4 5824.25 401.822   6
  -4   9   5 4973.18 450.177   5
   4   9   5 4036.42 201.547  12
   4   9  -5 4403.20 354.055   6
  -4   9  -5 3943.96 335.681   6
   4   9   5 4295.71 215.753  10
   4   9  -5 3837.60 203.601  10
   4  -9   5 4032.09 305.888   9
  -4  -9   5 4101.74 392.628   9
   4  -9  -5 4293.84 310.139   8
   4   9   5 4336.09 193.177   4
   4   9   5 4481.81 363.353   6
  -4   9   5 4064.37 347.031   6
  -4   9   6 4089.87 416.654   5
   4   9   6 4085.40 199.240  12
   4  -9  -6 4215.73 306.545   8
   4   9   6 4397.30 192.639   4
   4   9   6 3977.52 237.419   1
   4   9  -6 3904.40 204.557   1
   4  -9   6 4032.49 180.841  14
  -4  -9   6 4416.17 409.921   9
   4  -9   6 4165.24 303.975   9
   4   9   6 4257.74 369.696   6
  -4   9   6 4042.19 358.261   6
   4   9  -6 4268.90 357.927   6
  -4   9  -6 4424.18 368.111   6
   4   9   6 4303.00 214.364  10
   4   9  -6 4184.38 210.404  10
   4  -9  -7 3128.99 260.952   8
   4   9   7 2437.70 139.990   4
   4   9  -7 2735.00 296.678   6
  -4   9  -7 2398.45 285.033   6
  -4   9  -7 2590.81 163.010   1
   4   9  -7 2408.27 161.896   1
  -4  -9   7 2030.51 303.932   9
  -4   9   7 2433.84 187.292   1
   4   9   7 2499.94 188.133   1
   4   9   7 2443.82 293.492   6
  -4   9   7 3179.48 328.208   6
   4   9   7 2817.15 168.986  10
   4   9  -7 2618.03 161.812  10
   4  -9   7 2711.94 142.899  14
  -4   9   7 2960.15 361.804   5
   4   9   8 11210.8 363.526   4
   4  -9   8 11100.2 364.533  14
   4   9   8 10970.4 660.450   6
  -4   9   8 10959.4 653.030   6
  -4   9   8 11398.7 733.977   5
  -4   9  -8 10928.7 400.656   1
   4   9  -8 11522.9 411.833   1
  -4  -9   9 19206.3 990.747   9
  -4   9  -9 18884.9 608.677   1
   4   9  -9 19936.2 619.008   1
   4  -9   9 19417.8 564.243  14
  -4   9   9 18779.4 934.688   6
   4   9   9 21954.8 997.687   6
   4   9  10 2318.45 322.065   6
   4  -9  10 2681.54 151.942  14
  -4   9 -10 2918.22 185.758   1
   4   9 -10 2785.02 182.852   1
  -4  -9  10 2621.44 352.477   9
  -4   9  10 2790.25 346.085   6
   4   9 -11 186.668 63.1464   1
  -4   9 -11 302.485 67.6994   1
   4  -9  11 275.645 59.6707  14
  -4   9  11 348.986 81.4283   3
  -4  -9  11 280.090 125.057   9
  -4   9 -12 4861.89 249.691   1
   4   9 -12 4638.39 244.538   1
   4  -9  12 4677.01 212.686  14
  -4  -9  12 4731.27 455.427   9
  -4   9  12 4826.67 266.941   3
  -4   9 -13 7820.28 325.705   1
   4   9 -13 7080.30 314.122   1
  -4   9  13 7952.02 354.106   3
   4  -9  13 7322.97 280.323  14
  -4   9 -14 268.896 64.0728   1
   4   9 -14 252.898 64.5610   1
  -4   9  14 257.895 76.1102   3
  -4   9 -15 72.2521 47.5828   1
  -4   9  15 94.8929 47.8305  11
  -4   9  15 62.1710 56.9796   3
  -4   9 -16 94.7119 42.3766   1
  -4   9  16 164.176 66.2541   3
  -4   9  16 239.421 53.6142  11
  -4   9  17 306.189 52.9205  11
  -4   9  17 253.168 61.0735   2
  -4   9 -17 232.412 45.4079   1
  -4   9  18 208.054 46.1628   2
  -4   9  19 98.9319 26.3402   2
   4  10   0 2454.37 152.720   4
  -4  10   0 2036.38 283.930   5
   4 -10   0 2308.07 237.677   8
  -4 -10   0 2138.29 266.636   9
   4  10   0 2327.88 157.629  10
   4  10   0 1938.05 231.736   6
  -4  10   0 1965.32 228.088   6
  -4  10   1 4904.17 445.555   5
  -4  10  -1 4603.80 429.876   5
   4  10  -1 4706.41 236.991  10
   4 -10  -1 4590.03 339.612   8
   4 -10   1 5468.63 379.040   8
   4  10  -1 5763.40 248.134   4
  -4 -10  -1 4680.65 393.220   9
  -4 -10   1 5190.25 423.873   9
   4  10  -1 4987.46 366.937   6
  -4  10  -1 4602.26 353.305   6
   4  10   1 5096.01 378.841   6
  -4  10   1 5008.97 372.947   6
  -4  10  -2 12970.3 747.384   5
   4 -10  -2 13978.9 620.625   8
   4 -10   2 14181.1 653.337   8
   4  10   2 13242.4 463.353  10
   4  10  -2 12496.1 451.899  10
   4  10  -2 15644.2 472.568   4
   4  10   2 13723.5 441.291   4
   4  10   2 14238.6 674.045   6
  -4  10   2 13469.3 654.615   6
   4  10  -2 13554.0 657.490   6
  -4 -10  -2 13297.1 684.667   9
  -4 -10   2 14050.2 742.714   9
  -4  10  -2 14651.9 676.492   6
  -4  10   2 12633.8 415.176  11
   4 -10  -3 1343.77 176.204   8
   4  10   3 1444.00 110.508   4
  -4  10  -3 1664.66 258.609   5
   4 -10   3 1005.00 171.234   8
   4  10  -3 1160.56 194.449   6
  -4  10  -3 1096.31 180.380   6
   4  10  -3 1377.25 116.218   4
  -4  10   3 1299.46 103.184  11
   4  10   3 1431.73 209.255   6
  -4  10   3 1095.55 182.005   6
  -4 -10  -3 1304.78 198.895   9
  -4 -10   3 1360.41 228.830   9
   4  10   3 1354.66 121.544  10
   4  10  -3 1281.96 115.826  10
   4 -10  -4 2629.85 245.507   8
   4  10   4 2514.34 177.723   1
  -4 -10  -4 2383.03 262.546   9
  -4 -10   4 2395.46 305.721   9
   4  10   4 2382.79 162.673  10
   4  10  -4 2281.67 156.926  10
  -4  10   4 2191.91 308.033   5
   4  10   4 2638.06 150.698   4
   4  10  -4 2396.48 156.230   1
   4  10  -4 2937.67 169.129   4
  -4  10   4 2391.56 145.020  11
  -4  10  -4 2424.78 270.976   6
   4  10   4 2371.95 271.017   6
  -4  10   4 2475.47 276.410   6
   4  10  -4 1784.02 238.576   6
   4  10   5 2093.98 154.280  10
   4  10  -5 2078.25 148.637  10
   4 -10   5 1913.52 226.308   9
  -4 -10   5 2441.68 319.662   9
  -4  10   5 2227.78 171.905   1
   4  10   5 2020.48 165.130   1
   4 -10  -5 2546.78 240.005   8
  -4  10   5 2739.83 344.930   5
   4  10   5 2362.37 150.989  12
   4  10  -5 2482.44 155.693   4
   4  10  -5 2417.55 278.884   6
  -4  10  -5 2407.97 275.114   6
   4  10   5 2221.25 137.056   4
   4  10   5 2023.62 260.589   6
  -4  10   5 2321.70 274.561   6
  -4  10  -5 2116.81 148.201   1
   4  10  -5 2286.46 155.913   1
   4 -10   5 2300.28 125.923  14
   4 -10   6 66.1331 48.6641   9
  -4 -10   6 38.0367 91.9779   9
   4  10   6 26.6673 39.2477  10
   4  10  -6 51.6637 36.0679  10
   4 -10  -6 19.4817 50.8862   8
  -4  10   6 11.8443 49.6102   1
   4  10   6 11.9637 55.3985   1
   4  10  -6-8.04248 38.0801   4
   4  10   6 86.5076 35.9850   4
   4  10   6 31.0968 81.2218   6
  -4  10   6-30.4328 90.1298   6
   4  10  -6 29.2755 81.7441   6
  -4  10  -6 29.2251 76.3334   6
  -4  10  -6 8.54281 32.6669   1
   4  10  -6 34.9612 34.5176   1
  -4  10   6-40.4757 97.8755   5
   4 -10   6 28.0114 32.2528  14
  -4  10   7 1049.09 128.132   1
   4  10   7 1045.20 127.947   1
  -4  10  -7 1153.70 112.194   1
   4  10  -7 1177.88 114.795   1
   4  10  -7 1145.84 103.520   4
   4  10   7 858.763 188.736   6
  -4  10   7 775.457 179.099   6
   4  10   7 1048.54 92.3644   4
  -4  10   7 1461.07 264.887   5
   4  10  -7 645.724 167.867   6
  -4  10  -7 832.080 176.296   6
  -4 -10   7 749.501 199.913   9
   4  10   7 1114.14 109.980  10
   4  10  -7 921.510 101.977  10
   4 -10   7 1045.36 86.7533  14
   4  10   8 282.902 53.9125   4
   4  10   8 432.883 73.7705  10
  -4  10  -8 230.346 66.5659   1
   4  10  -8 328.257 70.2303   1
   4  10  -8 353.948 131.145   6
  -4  10  -8 226.439 110.830   6
  -4  10   8 294.456 131.493   5
   4  10   8 105.110 103.985   6
  -4  10   8 171.239 122.089   6
   4 -10   8 395.000 61.4910  14
  -4  10  -9 799.771 103.864   1
  -4  10   9 843.156 202.610   6
   4  10   9 1126.43 226.467   6
   4  10  -9 1040.64 114.537   1
   4  10  -9 699.958 178.464   6
  -4  10  -9 976.390 205.987   6
  -4 -10   9 826.313 212.994   9
   4 -10   9 1070.55 91.0418  14
  -4  10  10 1296.84 239.736   6
   4  10  10 1017.45 226.940   6
  -4  10 -10 1272.25 124.002   1
   4  10 -10 1256.13 123.729   1
   4  10 -10 1194.38 220.059   6
  -4  10 -10 1388.42 238.999   6
  -4 -10  10 1201.54 243.543   9
   4 -10  10 1199.22 98.1256  14
  -4 -10  11 2434.33 334.497   9
   4  10 -11 2032.22 285.352   6
  -4  10 -11 2189.17 164.049   1
   4  10 -11 2254.28 166.539   1
  -4  10  11 2634.43 191.409   3
  -4  10 -11 2429.88 317.328   6
   4 -10  11 2465.95 142.391  14
  -4  10 -12 153.682 55.4555   1
   4  10 -12 164.148 61.9234   1
  -4  10  12 151.298 74.5817   3
   4 -10  12 272.360 55.3895  14
  -4  10 -13 18.3274 43.3876   1
   4  10 -13 36.7936 43.5518   1
  -4  10  13 11.2643 60.9087   3
  -4  10 -14 983.219 103.232   1
   4  10 -14 921.170 101.072   1
  -4  10  14 1010.73 119.416   3
  -4  10  15 3724.09 214.633   3
  -4  10  15 3903.42 192.123  11
  -4  10  15 3738.02 203.968   2
  -4  10 -15 3611.04 188.702   1
  -4  10  16 1581.85 128.214   3
  -4  10  16 1493.83 118.424   2
  -4  10  16 1403.41 102.549  11
  -4  10 -16 1397.00 102.585   1
  -4  10 -17-4.13242 22.3441   1
  -4  10  17-5.83015 33.5596   2
  -4  10  17 9.22458 30.8811  11
  -4  10  18 69.9310 28.7575   2
   4 -11   0 253.371 101.726   8
   4  11   0 26.9411 92.1707   6
  -4  11   0 26.3734 73.6893   6
   4  11   0 231.592 57.0935   4
   4  11   0 83.6337 48.6179   1
  -4 -11   0 32.5138 64.2516   9
  -4  11   0 116.153 101.161   5
   4  11   0 228.694 64.5469  10
  -4  11   1 14020.5 442.605  11
   4  11  -1 15058.3 473.643   4
   4  11  -1 13152.6 480.834  10
  -4 -11  -1 15087.8 767.517   9
  -4 -11   1 13831.5 758.963   9
   4  11   1 13567.9 697.873   6
  -4  11   1 14504.6 708.574   6
   4  11  -1 14112.0 700.722   6
  -4  11  -1 14468.2 702.212   6
   4  11   1 15229.7 470.792   4
  -4  11   1 14781.8 497.236   1
   4  11   1 14234.0 496.238   1
  -4  11  -1 13564.5 477.564   1
   4  11  -1 14051.1 485.948   1
  -4  11  -1 14598.1 821.841   5
   4 -11  -1 14853.0 667.580   8
   4 -11   1 14010.6 670.542   8
   4 -11  -2 10861.6 548.445   8
   4  11   2 9391.94 568.390   6
  -4  11   2 10717.4 597.044   6
  -4  11  -2 10259.4 581.923   6
   4  11  -2 9275.22 557.898   6
  -4  11   2 9936.51 392.013   1
   4  11   2 9611.55 391.265   1
  -4  11  -2 9670.88 375.165   1
   4  11  -2 9813.79 380.763   1
   4  11  -2 11767.7 383.356   4
   4  11   2 10183.5 392.854  10
   4  11  -2 9907.63 384.125  10
  -4 -11  -2 10138.4 613.885   9
  -4 -11   2 10320.9 652.530   9
  -4  11  -2 10671.6 694.902   5
  -4  11   2 9735.71 348.344  11
  -4 -11   3 2033.68 293.093   9
   4 -11  -3 1835.50 212.854   8
  -4  11   3 1931.73 157.177   1
   4  11   3 2002.98 161.356   1
  -4  11   3 2857.25 351.977   5
   4  11   3 1955.51 257.460   6
  -4  11   3 2305.56 273.864   6
   4  11   3 2281.78 144.783   4
  -4  11  -3 1567.04 269.553   5
  -4  11  -3 2211.09 153.363   1
   4  11  -3 2346.09 161.200   1
   4  11  -3 2400.63 152.469   4
   4  11   3 2266.94 165.879  10
   4  11  -3 1984.56 151.953  10
  -4 -11  -3 1908.97 254.537   9
  -4  11   3 2495.81 146.861  11
   4  11  -3 1845.12 242.697   6
  -4  11  -3 2205.70 269.691   6
   4 -11  -4 3802.89 300.030   8
  -4  11   4 3519.10 220.293   1
   4  11   4 3265.12 216.908   1
  -4  11   4 3704.17 415.819   5
   4  11   4 3364.16 344.538   6
  -4  11   4 3614.40 349.630   6
   4  11   4 3902.02 191.892   4
  -4  11  -4 3469.47 392.204   5
  -4  11  -4 3766.54 206.128   1
   4  11  -4 3531.56 201.809   1
   4  11  -4 4072.05 204.624   4
   4  11   4 3651.91 212.139  10
   4  11  -4 3380.79 200.123  10
   4  11  -4 3792.31 357.856   6
  -4  11  -4 3811.37 355.495   6
  -4 -11  -4 3790.44 350.869   9
  -4 -11   4 2793.03 345.026   9
  -4  11   4 3514.95 185.269  11
   4 -11   5 5395.55 397.114   9
  -4 -11   5 4992.09 470.431   9
   4  11   5 5058.27 238.714  12
   4 -11  -5 4784.40 339.194   8
  -4  11   5 4941.60 275.964   1
   4  11   5 5454.22 289.201   1
   4  11  -5 5442.02 241.098   4
   4  11   5 4819.18 418.884   6
  -4  11   5 5771.14 454.105   6
   4  11  -5 5940.28 454.026   6
  -4  11  -5 5617.06 436.321   6
  -4  11   5 5516.32 242.218  11
   4  11   5 5189.37 258.128  10
   4  11  -5 5154.04 251.814  10
  -4  11  -5 4883.29 246.713   1
   4  11  -5 5033.89 250.657   1
  -4  11   5 5350.22 503.570   5
   4  11   5 4956.35 225.696   4
  -4  11   6 42.7867 84.5492   5
   4  11   6 209.568 61.7637  10
   4  11  -6 165.153 58.1026  10
  -4  11   6 179.299 57.5632  11
  -4  11   6 63.4756 53.2858   1
   4  11   6 166.584 64.5972   1
   4  11  -6 225.835 54.7214   4
   4  11   6 192.854 49.9826   4
  -4 -11   6 284.906 133.305   9
   4  11   6 134.794 99.8610   6
  -4  11   6 32.7751 64.8049   6
  -4  11  -6 185.815 55.8989   1
   4  11  -6 199.046 57.7861   1
   4  11  -6 125.747 82.1827   6
  -4  11  -6 94.1006 82.0001   6
  -4  11   7 4577.33 472.295   5
   4  11   7 4908.32 243.104  10
   4  11  -7 5046.25 245.045  10
  -4  11   7 4663.07 280.298   1
   4  11   7 4657.31 280.608   1
  -4  11  -7 4611.60 242.685   1
   4  11  -7 4957.94 249.598   1
   4  11  -7 5125.73 224.281   4
  -4 -11   7 4378.16 454.734   9
   4  11  -7 4300.01 406.189   6
  -4  11  -7 4407.16 409.540   6
  -4  11   7 5474.58 247.992  11
   4 -11   7 4655.92 196.619  14
   4  11   7 4764.89 436.346   6
  -4  11   7 4026.31 398.125   6
   4  11   7 5297.11 224.971   4
   4 -11   8 2595.13 140.290  14
   4  11  -8 2215.03 291.264   6
  -4  11   8 2857.21 377.377   5
  -4  11   8 2957.76 180.096  11
  -4  11  -8 2533.53 315.030   6
   4  11   8 2504.89 165.148  10
   4  11   8 2432.52 320.769   6
  -4  11   8 2764.10 337.815   6
  -4  11  -8 2854.50 184.932   1
   4  11  -8 2815.37 185.527   1
  -4  11  -9 196.632 64.5813   1
   4  11  -9 309.032 73.8198   1
  -4  11   9 377.499 144.421   6
   4  11   9 77.6266 108.493   6
  -4 -11   9 212.702 118.890   9
   4  11  -9 171.043 95.6528   6
  -4  11  -9 277.157 128.069   6
   4 -11   9 263.752 51.0280  14
  -4  11   9 179.342 62.8020  11
  -4  11 -10 699.039 97.8277   1
   4  11 -10 517.314 87.4332   1
   4  11  10 357.142 142.013   6
   4  11 -10 482.328 156.553   6
  -4  11 -10 736.655 180.543   6
   4 -11  10 764.315 77.4571  14
  -4  11  10 811.606 97.8239  11
  -4 -11  10 670.962 190.281   9
   4 -11  11 100.119 39.9300  14
  -4  11 -11 67.8450 49.7742   1
   4  11 -11 117.181 54.5841   1
  -4  11  11 163.404 68.2078   3
  -4  11  11 124.654 60.9445  11
  -4  11  12 3688.31 231.141   3
   4 -11  12 3744.34 172.289  14
  -4  11  12 3800.92 206.269  11
  -4  11 -12 3969.80 216.184   1
   4  11 -12 3638.02 208.055   1
  -4  11  13 2806.41 194.960   3
  -4  11 -13 3023.95 181.471   1
   4  11 -13 2559.74 170.509   1
  -4  11  14 3301.15 204.941   3
  -4  11 -14 3326.05 182.044   1
  -4  11 -15-6.42923 34.7648   1
  -4  11  15 34.9511 57.2181   3
  -4  11  15 22.6282 45.9019   2
  -4  11  15 38.5741 42.1001  11
  -4  11  16 1696.59 113.671   2
  -4  11  16 1601.95 120.499   3
  -4  11  16 1554.79 103.445  11
  -4  11 -16 1382.23 94.0903   1
  -4  11  17 1245.49 80.5750  11
  -4  11  17 1267.73 88.2211   2
   4  12   0 23.6293 41.1441   4
   4  12   0-10.2901 43.0979  10
  -4 -12   0 35.6539 70.3939   9
  -4  12   0-42.1833 93.1158   5
  -4  12   0-30.4840 51.1488   1
   4  12   0 10.3482 47.9153   1
  -4  12   0-88.3850 100.750   6
   4 -12   0 72.9903 67.9340   8
  -4  12  -1 1600.38 274.163   5
   4  12   1 1275.19 110.689   4
   4  12  -1 1539.04 121.584   4
  -4  12   1 1084.43 121.106   1
   4  12   1 1285.52 129.308   1
  -4  12  -1 1487.20 134.472   1
   4  12  -1 1350.18 128.479   1
  -4  12   1 1194.64 104.175  11
   4  12  -1 1241.38 126.788  10
  -4 -12  -1 1283.05 233.977   9
  -4 -12   1 1248.30 231.052   9
   4 -12  -1 1452.97 202.436   8
   4  12  -1 1037.46 194.058   6
  -4  12  -1 1482.02 225.916   6
   4  12   1 1003.15 194.324   6
  -4  12   1 1309.48 215.840   6
  -4  12  -2 17981.7 575.803   1
   4  12  -2 17061.6 573.251   1
  -4  12   2 17049.8 532.861  11
  -4 -12  -2 16848.5 860.661   9
  -4 -12   2 16881.2 901.785   9
   4  12  -2 17506.8 830.321   6
  -4  12  -2 17675.7 825.364   6
   4  12   2 17808.9 847.634   6
  -4  12   2 16957.5 823.507   6
   4 -12  -2 16319.6 727.825   8
  -4  12   2 16899.4 583.695   1
   4  12   2 16589.1 584.988   1
  -4  12   2 16931.5 940.547   5
  -4  12  -2 18376.4 974.554   5
   4  12  -2 18598.3 549.957   4
   4  12   2 16806.2 577.969  10
   4  12  -2 17615.1 576.594  10
  -4  12  -3 9920.96 387.250   1
   4  12  -3 10059.8 391.694   1
  -4  12   3 10049.2 362.646  11
  -4 -12  -3 9574.12 609.540   9
  -4 -12   3 10224.3 684.804   9
  -4  12  -3 10361.5 612.147   6
   4  12  -3 10227.3 605.004   6
   4  12   3 10602.9 633.341   6
  -4  12   3 9766.90 605.074   6
   4 -12  -3 10777.1 538.163   8
   4  12  -3 10280.5 368.372   4
   4  12   3 10133.7 362.859   4
  -4  12   3 9386.37 401.257   1
   4  12   3 9790.48 412.282   1
   4  12   3 10264.7 404.168  10
   4  12  -3 9287.03 382.933  10
  -4  12   3 10330.7 714.461   5
  -4  12  -3 8645.11 664.020   5
  -4  12  -4 9351.78 377.309   1
   4  12  -4 10113.8 390.245   1
   4  12   4 10429.6 401.878  10
   4  12  -4 9076.51 375.400  10
   4  12  -4 9934.01 356.756   4
  -4  12  -4 9553.72 688.098   5
   4  12   4 10150.2 357.322   4
   4  12   4 10331.6 635.273   6
  -4  12   4 9515.71 604.948   6
  -4  12   4 10076.4 415.531   1
   4  12   4 9838.13 418.713   1
  -4  12   4 10401.4 713.020   5
  -4  12   4 9243.81 356.160  11
  -4 -12  -4 8596.03 571.344   9
   4 -12   4 8651.52 561.100   9
  -4 -12   4 8566.09 643.063   9
   4  12  -4 10583.1 632.556   6
  -4  12  -4 9111.50 591.821   6
   4  12   5 14105.2 456.775   4
  -4  12  -5 14167.7 856.319   5
   4  12  -5 14365.2 459.891   4
   4  12   5 14122.3 468.392  12
  -4  12  -5 13351.4 483.540   1
   4  12  -5 14219.4 495.451   1
   4 -12   5 13148.0 691.798   9
  -4 -12   5 15130.9 866.989   9
  -4  12   5 14307.4 470.753  11
   4  12   5 13766.9 495.941  10
   4  12  -5 13348.5 482.192  10
  -4  12   5 13129.2 521.413   1
   4  12   5 13564.3 530.367   1
   4  12   5 15488.5 804.731   6
  -4  12   5 13823.8 759.852   6
  -4  12   5 14572.5 868.911   5
   4  12  -5 13960.8 755.648   6
  -4  12  -5 13848.8 752.007   6
  -4  12  -6 8138.34 344.992   1
   4  12  -6 8003.36 342.785   1
  -4 -12   6 9276.31 671.712   9
   4  12   6 8773.10 354.176  10
   4  12  -6 7989.54 337.063  10
   4  12  -6 8381.55 312.224   4
   4  12   6 8407.82 316.322   4
   4  12   6 7595.88 564.091   6
  -4  12   6 7150.72 545.380   6
  -4  12   6 8094.96 643.429   5
   4  12   6 8543.78 393.316   1
  -4  12   6 7683.56 377.648   1
  -4  12   6 8664.66 334.758  11
   4  12  -6 7403.63 545.701   6
  -4  12  -6 8627.60 581.440   6
  -4  12   7 9681.09 367.102  11
   4  12  -7 9786.39 338.356   4
   4  12   7 9271.74 341.246   4
   4  12   7 8985.85 625.069   6
  -4  12   7 8774.20 611.942   6
  -4  12   7 8628.05 668.415   5
   4  12  -7 8718.35 595.903   6
  -4  12  -7 9388.28 615.764   6
  -4  12   7 9586.80 429.360   1
   4  12   7 9482.65 429.965   1
   4  12   7 9814.13 377.481  10
   4  12  -7 9536.59 371.292  10
  -4  12  -7 9894.45 385.684   1
   4  12  -7 9386.58 380.451   1
   4  12  -8 344.409 68.9133  10
   4  12   8 281.645 63.5459  10
  -4  12  -8 291.129 73.7479   1
   4  12  -8 285.157 69.9190   1
  -4  12   8 326.733 74.1328  11
  -4  12   8 217.057 135.656   5
   4  12   8 113.923 92.0265   6
  -4  12   8 331.896 131.400   6
   4  12  -8 274.031 126.670   6
  -4  12  -8 137.981 90.3010   6
  -4  12  -9 239.223 64.0156   1
   4  12  -9 212.143 61.7303   1
  -4  12   9 301.254 65.8468  11
  -4 -12   9 171.862 134.245   9
   4  12  -9 239.911 112.354   6
  -4  12  -9 243.118 113.852   6
   4  12   9 392.522 150.179   6
  -4  12  10 1001.36 105.825  11
  -4  12 -10 693.005 94.2074   1
   4  12 -10 788.864 101.872   1
   4 -12  10 811.181 74.6927  14
  -4  12  11 2559.87 169.954  11
  -4  12 -11 2935.48 184.066   1
   4  12 -11 2854.39 182.739   1
   4 -12  11 2723.31 137.613  14
  -4  12  11 2691.07 192.833   3
  -4  12  12 2854.20 175.915  11
  -4  12  12 2650.45 190.038   3
  -4  12 -12 2837.05 176.374   1
   4  12 -12 2777.23 175.288   1
  -4  12  13 29.8179 54.6398   3
  -4  12 -13 55.2523 41.2440   1
  -4  12 -14 4079.49 197.253   1
  -4  12  14 4325.53 225.808   3
  -4  12  14 4398.12 209.890   2
  -4  12  15-5.83198 37.7568  11
  -4  12  15 50.4744 39.8853   2
  -4  12  15 76.4861 48.9365   3
  -4  12 -15 15.9920 30.6896   1
  -4  12 -16 353.658 40.6700   1
  -4  12  16 516.791 58.1291  11
  -4  12  16 520.768 59.8869   2
  -4  12  16 538.073 67.9602   3
  -4  12  17 496.001 45.9284  11
   4  13   0 24143.9 699.932   4
  -4 -13   0 23555.5 1103.58   9
   4  13   0 24176.4 1044.27   6
  -4  13   0 24382.5 1044.40   6
   4  13   0 22757.0 738.676  10
  -4  13   0 25203.4 753.586   1
   4  13   0 22529.7 740.224   1
   4  13  -1 2626.02 186.405  10
  -4 -13  -1 2279.61 311.607   9
  -4 -13   1 2178.77 313.060   9
  -4  13  -1 2578.60 311.471   6
   4  13   1 2406.70 303.588   6
  -4  13   1 2484.40 310.685   6
   4  13  -1 2695.67 320.782   6
  -4  13   1 2754.73 163.321  11
  -4  13  -1 2216.21 176.336   1
   4  13  -1 2147.61 173.381   1
  -4  13   1 2585.84 190.684   1
   4  13   1 2599.73 192.259   1
  -4  13  -1 2436.53 346.768   5
   4  13  -1 2454.03 158.789   4
   4  13   1 2901.03 169.564   4
  -4  13   1 2515.44 353.694   5
  -4  13  -2 825.343 180.751   6
   4  13   2 978.343 194.872   6
  -4  13   2 657.440 163.067   6
   4  13  -2 610.614 159.460   6
  -4  13   2 740.049 89.2973  11
   4  13   2 814.692 109.164  10
   4  13  -2 622.434 95.5571  10
  -4  13  -2 634.257 190.441   5
   4  13  -2 854.788 90.8272   4
  -4  13   2 496.716 173.411   5
  -4 -13  -2 906.555 199.974   9
  -4 -13   2 490.532 167.176   9
  -4  13   2 653.517 103.544   1
   4  13   2 701.596 107.377   1
  -4  13  -2 766.867 104.825   1
   4  13  -2 741.720 101.173   1
   4  13  -3 190.813 53.3870   4
  -4  13  -3 126.227 59.7901   1
   4  13  -3 204.664 66.5319   1
   4  13  -3 325.145 124.380   6
  -4  13  -3 224.555 100.226   6
   4  13   3 103.663 83.6545   6
  -4  13   3 303.510 129.000   6
  -4  13   3 136.685 51.4586  11
   4  13   3 278.949 71.5005  10
   4  13  -3 169.620 65.4823  10
  -4  13  -3 274.863 150.044   5
  -4  13   3 135.676 118.191   5
  -4 -13  -3 174.911 103.681   9
  -4 -13   3 41.8910 109.488   9
  -4  13   3 183.929 64.1812   1
   4  13   3 213.177 65.6300   1
   4  13   4 250.101 61.4487   4
   4  13  -4 335.153 67.3269   4
  -4  13  -4 219.419 63.0075   1
   4  13  -4 246.002 67.8555   1
   4  13  -4 230.616 103.009   6
  -4  13  -4 295.774 117.116   6
   4  13   4 499.441 153.617   6
  -4  13   4 243.390 108.697   6
  -4  13   4 298.876 70.2016  11
   4  13   4 265.222 75.8027  10
   4  13  -4 209.135 67.9374  10
  -4  13   4 135.749 109.571   5
  -4  13  -4 229.881 128.504   5
   4 -13   4 315.813 132.397   9
  -4 -13   4 257.667 134.187   9
  -4  13   4 231.068 70.7947   1
   4  13   4 275.517 81.0900   1
  -4 -13   5 219.812 123.068   9
   4 -13   5 390.894 122.706   9
  -4  13   5 405.335 77.5120  11
  -4  13   5 408.538 161.811   5
  -4  13  -5 230.615 129.086   5
   4  13   5 438.275 144.490   6
  -4  13   5 425.411 135.829   6
   4  13   5 471.376 78.1789   4
   4  13  -5 488.822 72.5179   4
  -4  13  -5 425.762 81.8457   1
   4  13  -5 308.003 76.1205   1
   4  13  -5 510.625 150.547   6
  -4  13  -5 307.217 135.080   6
  -4  13   5 413.810 92.6655   1
   4  13   5 354.457 87.6655   1
   4  13   5 374.424 68.3071  12
   4  13   5 453.484 88.9786  10
   4  13  -5 349.016 80.2796  10
  -4  13  -6 19099.3 618.762   1
   4  13  -6 18272.6 614.897   1
   4  13   6 17291.0 916.997   6
  -4  13   6 17769.2 917.272   6
  -4  13   6 18300.3 664.216   1
   4  13   6 17557.8 658.184   1
   4  13   6 18602.8 614.210  10
   4  13  -6 18785.4 608.444  10
   4  13   6 19180.5 577.398   4
  -4  13  -6 19384.4 1049.30   5
   4  13  -6 20106.4 570.992   4
   4  13  -6 18858.4 922.243   6
  -4  13  -6 18441.1 916.980   6
  -4 -13   6 18736.2 1015.90   9
  -4  13   6 18298.1 1016.35   5
  -4  13   6 19753.6 603.658  11
  -4  13   7 2491.65 322.673   6
  -4  13   7 2543.10 359.805   5
  -4  13  -7 2447.97 363.685   5
   4  13  -7 2566.09 148.702   4
   4  13   7 2760.14 181.934  10
   4  13  -7 2682.54 176.792  10
  -4  13  -7 2443.15 176.836   1
   4  13  -7 2499.75 178.347   1
   4  13  -7 2017.76 280.807   6
  -4  13   7 2845.05 218.141   1
   4  13   7 2696.96 214.550   1
  -4  13   7 2827.21 179.663  11
   4  13   7 2157.21 306.751   6
  -4  13  -7 2400.90 314.548   6
  -4  13  -8 4566.62 485.250   5
   4  13  -8 3377.18 370.390   6
   4  13   8 4302.28 224.251  10
   4  13  -8 4721.96 230.042  10
  -4  13  -8 4670.87 245.456   1
   4  13  -8 4438.94 240.627   1
   4  13   8 3999.37 420.378   6
  -4  13   8 4107.39 446.076   5
  -4  13   8 4600.72 235.755  11
  -4  13  -9 833.708 104.503   1
   4  13  -9 904.096 107.158   1
  -4  13   9 1018.13 112.049  11
  -4  13 -10 769.301 99.2749   1
  -4  13  10 818.337 97.5194  11
   4  13 -10 862.367 105.767   1
  -4  13  11 116.833 59.3217   3
  -4  13  11 67.8944 53.6560  11
  -4  13 -11 35.1039 41.5622   1
   4  13 -11 17.6980 42.8085   1
  -4  13  12 9.85183 55.8690   3
  -4  13  12 23.7910 46.3151  11
  -4  13 -12-15.9270 41.5986   1
  -4  13  13-8.90823 51.2782   3
  -4  13  13 28.4069 50.5553  11
  -4  13 -13-27.6223 49.1591   1
  -4  13 -14 33.5796 33.1573   1
  -4  13  14 15.5544 46.0709   3
  -4  13  14 43.2432 37.6004   2
  -4  13  15 1620.99 113.192   3
  -4  13  15 1502.43 99.5598  11
  -4  13  16 33.4303 32.3300   3
  -4  13  16 33.4870 25.7226  11
  -4  14   0 5960.42 307.045   1
   4  14   0 5923.13 308.374   1
   4  14   0 6583.13 276.652   4
  -4 -14   0 6929.87 560.226   9
   4  14   0 6311.33 310.379  10
   4  14   0 5632.77 478.372   6
  -4  14   0 5997.00 485.050   6
   4  14  -1 450.045 161.226   6
  -4  14  -1 743.628 183.581   6
   4  14   1 871.374 189.254   6
  -4  14   1 818.790 188.313   6
  -4  14   1 773.095 92.2772  11
   4  14  -1 803.750 115.812  10
  -4  14   1 809.860 115.752   1
   4  14   1 631.225 105.109   1
  -4  14  -1 688.966 105.322   1
   4  14  -1 893.801 116.225   1
   4  14   1 836.383 95.7158   4
   4  14  -1 759.890 90.9798   4
  -4  14   1 981.260 231.286   5
  -4 -14  -1 902.903 202.110   9
  -4 -14   1 834.347 214.689   9
  -4  14   2 2321.34 188.736   1
  -4  14  -2 2536.75 187.575   1
   4  14   2 2784.57 205.453   1
   4  14  -2 2552.08 188.661   1
   4  14   2 2316.24 185.058  10
   4  14  -2 2177.33 174.920  10
  -4  14   2 2597.86 166.629  11
  -4 -14   2 2348.94 341.906   9
  -4 -14  -2 2619.89 339.903   9
   4  14  -2 2766.33 321.193   6
  -4  14  -2 2280.71 295.890   6
  -4  14   2 3365.19 361.921   6
  -4  14  -2 2266.60 347.104   5
   4  14   2 2483.52 161.773   4
   4  14  -2 2813.81 167.381   4
  -4  14   2 2383.96 355.868   5
   4  14   2 1885.47 277.739   6
   4  14  -3 1133.57 128.986   1
  -4  14   3 1561.28 155.548   1
  -4  14  -3 1073.87 124.197   1
   4  14   3 1401.44 148.206   1
   4  14   3 1151.77 128.976  10
   4  14  -3 1339.99 134.660  10
  -4  14   3 1039.93 110.666  11
  -4 -14  -3 1420.57 242.729   9
   4 -14   3 860.073 184.885   9
  -4 -14   3 1176.66 252.315   9
   4  14   3 1086.12 221.975   6
  -4  14   3 1377.68 245.604   6
  -4  14  -3 1100.87 204.806   6
   4  14  -3 1314.20 229.659   6
  -4  14  -3 1419.39 277.645   5
   4  14  -3 1258.04 112.507   4
  -4  14   3 1200.69 255.266   5
   4  14  -4 7517.78 553.453   6
  -4  14  -4 7368.21 542.989   6
   4  14   4 7208.88 558.942   6
  -4  14   4 7115.36 554.082   6
  -4  14   4 8277.71 331.938  11
  -4  14   4 7690.58 636.763   5
  -4  14  -4 7181.90 626.848   5
   4 -14   4 7717.76 544.305   9
  -4 -14   4 6337.80 579.447   9
  -4  14   4 7837.55 374.039   1
   4  14   4 7740.32 375.887   1
   4  14   4 8093.83 357.141  10
   4  14  -4 7564.25 342.259  10
   4  14  -4 8464.20 315.929   4
   4  14   4 8027.62 316.661   4
  -4  14  -4 8445.54 356.837   1
   4  14  -4 7885.53 351.558   1
  -4  14  -5 4543.06 421.641   6
   4  14   5 4470.68 437.074   6
  -4  14   5 4602.16 434.756   6
   4  14  -5 3732.04 381.489   6
  -4  14   5 4858.14 245.000  11
  -4  14  -5 4123.49 475.052   5
  -4  14   5 4732.85 489.075   5
  -4 -14   5 3989.28 459.179   9
  -4  14   5 4535.60 276.936   1
   4  14   5 4901.37 288.523   1
   4  14   5 4355.02 250.414  10
   4  14  -5 4768.07 253.788  10
   4  14  -5 4692.13 218.720   4
   4  14   5 4890.58 232.230   4
  -4  14  -5 5153.52 264.070   1
   4  14  -5 5082.01 265.296   1
   4  14  -6 3181.29 349.942   6
   4  14   6 2707.50 345.885   6
  -4  14   6 3158.12 193.812  11
  -4  14   6 3315.08 409.375   5
  -4  14  -6 2676.65 386.313   5
  -4  14   6 3043.33 226.029   1
   4  14   6 3335.98 235.908   1
   4  14   6 3329.52 207.370  10
   4  14  -6 3164.41 200.427  10
   4  14  -6 3428.98 175.258   4
  -4  14  -6 3273.40 206.629   1
   4  14  -6 3432.91 210.614   1
  -4 -14   6 2907.23 391.690   9
  -4  14  -7 173.547 61.4924   1
   4  14  -7 227.652 63.9777   1
  -4  14   7 178.133 69.1443   1
   4  14   7 181.995 70.6359   1
   4  14   7 305.414 70.6732  10
   4  14  -7 207.419 61.2243  10
   4  14  -7 205.717 48.3077   4
  -4  14   7 282.199 73.8650  11
  -4  14   8 230.972 65.8323  11
  -4  14  -8 137.547 58.2654   1
   4  14  -8 99.7450 52.1842   1
   4  14  -8 93.3194 49.6311  10
  -4  14  -9 532.338 83.7892   1
   4  14  -9 529.506 83.2565   1
  -4  14   9 493.538 84.3775  11
  -4  14 -10 375.020 71.8651   1
   4  14 -10 333.463 67.4735   1
  -4  14  10 257.701 68.2066  11
  -4  14  10 291.357 79.2185   3
  -4  14  11 2250.40 162.355   3
  -4  14 -11 1764.10 134.062   1
  -4  14  11 1966.37 141.527  11
  -4  14 -12 262.862 58.6919   1
  -4  14  12 275.484 60.2151  11
  -4  14  12 330.562 73.6478   3
  -4  14  13 3307.92 181.491   3
  -4  14  13 3134.23 162.289  11
  -4  14 -13 2878.56 149.063   1
  -4  14  14 192.908 59.9722   3
  -4  14 -14 128.714 33.7051   1
  -4  15   0 10113.0 744.554   5
  -4  15   0 9226.82 406.364   1
   4  15   0 10528.3 428.575   1
   4  15   0 9987.53 410.348  10
   4  15   0 10227.8 371.611   4
   4  15   0 8520.12 600.920   6
  -4 -15   0 10432.3 708.562   9
   4  15   1 893.093 197.903   6
   4  15  -1 944.847 211.584   6
   4  15  -1 1131.72 132.524   1
  -4  15   1 1088.14 132.658   1
   4  15   1 924.750 123.107   1
  -4  15  -1 1022.38 124.159   1
  -4 -15  -1 1403.89 257.807   9
  -4 -15   1 847.914 210.718   9
   4  15  -1 1291.60 114.931   4
  -4  15   1 1082.25 242.631   5
   4  15   1 1250.27 116.828   4
   4  15  -1 1123.46 129.911  10
  -4  15   2-46.5752 91.9574   5
  -4  15   2-12.6100 59.7019   1
   4  15   2-64.5854 61.1555   1
  -4  15  -2-34.4593 55.5521   1
   4  15  -2 11.7657 53.2279   1
   4  15   2-36.1578 61.8258   6
   4  15  -2-69.9537 97.6623   6
  -4  15   2 26.3390 43.3377  11
   4  15   2-11.6496 56.3410  10
   4  15  -2 11.2758 58.9027  10
  -4 -15  -2-38.4912 65.8155   9
   4 -15   2 36.4910 80.5515   9
  -4 -15   2-43.2281 85.3490   9
   4  15  -2-24.2180 46.4699   4
   4  15   2 16.8057 49.0766   4
  -4  15   3 5509.40 260.547  11
  -4  15  -3 5691.92 286.831   1
   4  15  -3 5574.13 285.860   1
  -4  15   3 5755.05 308.717   1
   4  15   3 5682.73 307.322   1
   4  15   3 5892.02 295.780  10
   4  15  -3 5473.64 282.064  10
   4  15   3 4871.70 457.150   6
   4  15  -3 5557.07 467.377   6
  -4  15  -3 4367.05 491.569   5
  -4  15   3 5463.31 531.506   5
   4  15  -3 5650.45 249.175   4
   4 -15   3 4748.41 440.080   9
  -4 -15   3 5794.17 532.902   9
   4  15  -4 623.264 80.0360   4
  -4  15  -4 546.223 89.7214   1
   4  15  -4 379.959 82.6743   1
  -4 -15   4 576.975 196.301   9
  -4  15  -4 377.088 154.785   5
  -4  15   4 451.783 167.298   5
   4  15   4 548.961 99.0165  10
   4  15  -4 535.863 94.7842  10
  -4  15   4 583.335 90.8057  11
  -4  15   4 593.929 103.279   1
   4  15   4 510.746 97.3238   1
  -4  15   5 1618.50 159.906   1
   4  15   5 1385.22 154.525   1
  -4  15  -5 1398.90 137.192   1
  -4  15   5 1213.28 119.868  11
   4  15  -5 1307.97 108.102   4
   4  15   5 1220.52 130.649  10
   4  15  -5 1320.02 130.933  10
   4  15  -5 1212.52 130.732   1
  -4  15   6 4580.82 279.053   1
   4  15   6 4511.83 276.958   1
  -4  15   6 4896.57 245.716  11
   4  15  -6 5077.27 215.178   4
   4  15   6 4800.66 250.458  10
   4  15  -6 4748.41 246.150  10
  -4  15  -6 4920.03 256.127   1
   4  15  -6 4880.82 255.317   1
  -4  15   7 4860.78 277.746   1
   4  15   7 4736.82 277.231   1
   4  15  -7 4506.89 195.228   4
  -4  15   7 4900.53 244.024  11
  -4  15  -7 4804.45 247.326   1
   4  15  -7 4775.66 247.158   1
   4  15   7 4751.91 238.613  10
   4  15  -7 4978.25 242.548  10
  -4  15   8 8.87859 48.8004  11
  -4  15  -8 9.22404 49.0364   1
   4  15  -8-46.7939 48.0064   1
   4  15  -8 7.76658 39.0945  10
  -4  15  -9 1578.41 129.823   1
  -4  15   9 1625.29 131.997  11
  -4  15 -10 1276.24 113.687   1
  -4  15  10 1631.65 127.630  11
  -4  15 -11 589.031 73.5976   1
  -4  15  11 646.282 82.2984  11
  -4  15  12 296.770 56.4504  11
  -4  15 -12 267.893 48.1259   1
  -4  15  13 53.6662 34.3462  11
  -4  15 -13 32.9257 27.8694   1
   4  16   0 1077.34 107.800   4
   4  16   0 1197.68 132.449  10
  -4  16   0 1079.15 129.594   1
   4  16   0 1112.84 132.630   1
   4  16   1 1477.34 126.368   4
   4  16  -1 1473.72 123.782   4
   4  16   1 1197.52 138.945   1
   4  16  -1 1518.71 149.750  10
  -4  16   1 1493.23 149.586   1
  -4  16  -1 1430.28 144.478   1
   4  16  -1 1454.14 148.365   1
   4  16  -2 1830.52 133.765   4
   4  16   2 1778.70 156.942  10
   4  16  -2 1719.39 155.596  10
  -4  16  -2 1752.29 157.399   1
   4  16  -2 1829.79 160.621   1
  -4  16   2 1570.05 160.400   1
   4  16   2 1697.57 162.309   1
  -4  16   3 211.782 72.9237   1
   4  16   3 229.860 79.8819   1
   4  16   3 319.814 77.1386  10
   4  16  -3 117.174 61.5146  10
  -4  16   3 292.944 69.7957  11
   4  16  -3 238.700 58.1919   4
  -4  16  -3 206.352 63.6204   1
   4  16  -3 189.020 66.0425   1
  -4  16   4-12.4712 55.0582   1
   4  16   4-12.7822 61.8172   1
  -4  16   4 17.6622 49.3162  11
   4  16   4-10.6249 52.4437  10
   4  16  -4-10.2666 51.6787  10
   4  16  -4 7.05328 37.4966   4
  -4  16  -4-20.8969 43.7612   1
   4  16  -4-21.3691 48.3355   1
   4  16   5 40.0557 49.4306  10
   4  16  -5 29.2422 44.0987  10
  -4  16   5-8.85247 44.5634  11
  -4  16  -5 30.0530 48.4501   1
   4  16  -5 61.3652 45.1556   1
  -4  16   5 37.2496 53.4313   1
   4  16   5-25.3254 50.0042   1
   4  16  -6 532.902 85.6621  10
  -4  16   6 464.036 80.3309  11
   4  16   6 420.429 75.6327  10
  -4  16  -6 437.703 83.0495   1
   4  16  -6 533.229 89.3353   1
  -4  16   6 361.126 89.5043   1
   4  16   6 419.373 95.6417   1
  -4  16   7 110.365 55.7078  11
  -4  16  -7 187.751 58.6545   1
   4  16  -7 184.885 57.3356  10
  -4  16   8 1935.45 139.704  11
   4  16  -8 1994.97 128.689  10
  -4  16  -8 1779.46 137.713   1
  -4  16   9 2548.81 158.200  11
  -4  16  -9 2742.37 160.240   1
  -4  16  10 1479.44 114.135  11
  -4  16 -10 1364.82 104.432   1
  -4  16 -11 5.26686 30.3192   1
  -4  16  11 36.7654 39.6676  11
  -4  16 -12 22.6626 19.7334   1
  -4  16  12-5.21710 32.5747  11
  -4  16  13-4.11054 29.2617  11
  -4  16  14 669.489 51.1610   3
   4  17   0 745.445 110.051  10
  -4  17   0 808.596 111.857   1
   4  17   0 739.917 110.341   1
   4  17  -1 5427.99 273.039  10
  -4  17  -1 5583.40 281.552   1
   4  17  -1 5364.11 277.673   1
  -4  17   1 5269.93 281.253   1
   4  17   1 5373.70 284.134   1
   4  17   2 1618.02 146.640  10
   4  17  -2 1745.93 151.220  10
  -4  17  -2 1843.83 154.795   1
   4  17  -2 1624.27 145.394   1
  -4  17   2 1611.52 152.704   1
   4  17   2 1875.48 161.757   1
   4  17   3 735.666 99.8746  10
   4  17  -3 726.591 102.551  10
  -4  17   3 862.502 112.143   1
   4  17   3 741.564 106.756   1
  -4  17  -3 769.569 100.536   1
   4  17  -3 641.730 93.6453   1
   4  17  -4 973.539 110.373  10
   4  17   4 786.105 102.121  10
  -4  17  -4 892.998 102.956   1
  -4  17   4 919.654 115.188   1
  -4  17   5 4162.33 241.805   1
  -4  17  -5 4118.57 220.243   1
   4  17   5 4315.29 223.585  10
   4  17  -5 4280.12 221.148  10
  -4  17   6 7.65170 43.3922  11
   4  17  -6 15.7681 42.6292  10
   4  17   6-7.86375 41.8048  10
  -4  17  -6-8.35884 48.8177   1
  -4  17   7 7.35781 42.9714  11
   4  17  -7 6.71619 37.5055  10
  -4  17  -7-7.60355 43.7676   1
  -4  17   8 13.8035 39.7284  11
  -4  17  -8 6.79191 32.8476   1
  -4  17   9 630.972 78.1597  11
  -4  17  -9 447.852 61.0525   1
  -4  17 -10-4.64445 25.9362   1
  -4  17  10 5.58570 33.9912  11
  -4  17  11 93.8374 37.5537   3
  -4  17  11 136.751 39.5831  11
  -4  17  12 1152.45 77.1942   3
  -4  18   0 13659.0 491.862   1
   4  18   0 15339.3 502.747  10
  -4  18  -1 1654.64 139.372   1
  -4  18   1 1747.58 145.410   1
   4  18  -1 1821.54 147.272  10
  -4  18  -2 5656.88 265.397   1
  -4  18   2 6052.56 280.646   1
   4  18   2 6036.36 275.907  10
   4  18  -2 5529.13 264.709  10
   4  18   3 86.8852 54.9396  10
   4  18  -3 128.251 54.7195  10
  -4  18  -3 34.1379 46.9310   1
  -4  18   3 38.2917 48.2085   1
   4  18   4 2972.04 176.133  10
   4  18  -4 3163.71 178.719  10
  -4  18   4 2693.05 178.312   1
  -4  18  -4 3019.20 176.776   1
  -4  18  -5 22.2320 37.3054   1
   4  18   5 14.6190 42.6916  10
   4  18  -5 21.9440 42.7217  10
  -4  18  -6 254.952 52.0585   1
   4  18  -6 266.448 54.9088  10
  -4  18  -7-17.6145 30.1208   1
  -4  18   8 5046.76 210.832   3
  -4  18  -8 4671.08 188.500   1
  -4  18   9 331.286 55.3199   3
  -4  18  10 216.525 40.7448   3
  -4  18  11 1847.66 91.8465   3
  -4  19   0 5866.08 255.962   1
   4  19   0 6447.58 268.292  10
  -4  19   1 2357.08 149.605   1
  -4  19  -1 1963.41 137.315   1
   4  19  -1 2410.16 152.251  10
  -4  19   2 668.067 82.6809   1
  -4  19  -2 457.900 69.0993   1
   4  19   2 648.142 82.3763  10
   4  19  -2 665.549 83.0796  10
  -4  19  -3 220.673 51.0933   1
  -4  19   3 149.821 45.3643   1
   4  19   3 312.882 63.4725  10
   4  19  -3 256.007 57.7643  10
  -4  19  -4-5.93590 29.2991   1
   4  19   4-25.3301 38.0256  10
   4  19  -4 31.7696 37.6348  10
   4  19  -5 736.956 75.0629  10
  -4  19  -5 674.317 68.8355   1
  -4  19  -6 274.669 41.2554   1
  -4  19   7 150.256 40.0050   3
  -4  19   8 29.7304 25.5123   3
  -4  19   9 2186.88 100.883   3
   4  20   0 1132.91 92.9199  10
  -4  20   0 955.349 75.3313   1
  -4  20  -1 4.46179 27.8585   1
  -4  20   1-22.7631 32.7199   1
   4  20  -1-17.0917 39.3703  10
   4  20   2 1244.20 94.0871  10
   4  20  -2 1366.35 98.0053  10
   4  20   3 193.604 46.8544  10
   4  20  -3 105.160 38.1017  10
  -4  20   6 221.484 35.6140   3
  -4  20   7 89.6649 22.8986   3
  -5   0   0 42.9064 46.8367   5
   5   0   1-12.8587 45.7684   8
  -5   0   1 28.9780 40.4559   9
  -5   0  -1-12.6255 32.9759   5
  -5   0   2 10129.6 463.674   9
  -5   0  -2 9018.16 386.144   5
   5   0   2 9920.47 418.234   8
   5   0   3 73.5866 49.9213   8
  -5   0   3 17.7981 55.5628   9
  -5   0  -3 9.39793 22.7294   5
  -5   0   4 7342.91 417.619   9
   5   0   4 7019.10 339.628   8
  -5   0   5-42.9368 63.5816   9
   5   0   5-12.0402 41.1769   8
   5   0   6 49583.9 1362.61   8
  -5   0   6 49170.8 1553.47   9
  -5   0   7-25.7622 76.2981   9
   5   0   8 10946.4 395.296   7
   5   0   8 11078.3 352.213  14
   5   0   8 10962.8 350.893  13
   5   0   9 54.9340 46.9738   7
   5   0   9 35.6279 32.6511  14
   5   0  10 89.8984 54.9612   7
   5   0  10 130.015 45.8078  14
   5   0  11-10.8212 51.2313   7
  -5   0  11 9.00416 36.6493   3
   5   0  11-12.9495 37.2700  14
  -5   0  12 1341.48 124.427   2
   5   0  12 1549.44 151.414   7
   5   0  12 1448.03 112.217  14
   5   0  13-12.0948 66.4780   7
  -5   0  13-9.52016 51.4759   2
   5   0  13 41.7032 46.0282  14
   5   0  14 22508.4 732.090   7
  -5   0  14 23018.6 694.629   2
   5   0  14 22026.1 643.108  14
  -5   0  15-18.8563 46.5385   2
   5   0  16 3974.82 233.571   7
  -5   0  16 3861.13 211.258   2
   5   0  17-40.2495 65.8910   7
  -5   0  17 7.71798 41.7319   2
   5   0  18 5062.14 238.262   7
  -5   0  18 5011.38 215.267   2
  -5   0  19-12.7863 39.4141   7
   5   0  19-6.65665 38.3177   7
  -5   0  20 58.0133 30.2023   7
   5   0  20-37.0634 45.0446   7
  -5  -1   0 13.0420 36.4223   9
   5  -1   0 27.9720 55.2314   8
  -5   1   0 64.4846 47.7486   5
   5  -1   1 5457.02 298.268   8
  -5   1   1 4714.03 316.094   5
  -5   1  -1 4967.37 299.145   5
  -5  -1   1 4974.16 297.845   9
  -5  -1  -1 4992.15 267.389   9
   5   1   2 70482.6 1816.95   8
   5  -1   2 71685.1 1851.39   8
  -5  -1   2 68193.1 1899.69   9
  -5   1  -2 67981.3 1839.14   5
  -5   1   2 70834.0 1957.97   5
   5   1   3 1040.28 119.610   8
   5  -1   3 1277.54 139.921   8
  -5  -1   3 1031.46 149.983   9
  -5   1  -3 728.199 104.665   5
  -5  -1   4 1750.84 201.544   9
  -5   1  -4 1880.65 155.383   5
   5   1   4 1813.88 153.120   8
   5  -1   4 1776.67 164.875   8
   5   1   5 9711.58 391.046   8
   5  -1   5 9393.42 418.799   8
  -5  -1   5 9843.60 524.042   9
   5   1   6 25670.5 781.713   8
   5  -1   6 25784.0 836.028   8
  -5  -1   6 25118.8 975.148   9
  -5  -1   7 286.726 112.347   9
  -5  -1   8 3542.82 334.000   9
   5   1   8 3239.96 152.975  14
   5  -1   8 3203.78 155.754  13
   5   1   8 3060.35 151.167  13
   5  -1   8 3138.76 183.546   7
   5  -1   9 110.811 41.7160  14
   5   1   9 73.6259 34.5281  14
   5  -1   9 92.2491 46.4820   7
   5   1   9 102.442 37.7462  13
   5  -1  10 423.387 64.2981  14
   5   1  10 437.505 60.7833  14
   5  -1  10 472.248 79.2604   7
  -5   1  10 321.980 63.2605   3
   5  -1  11 5795.27 288.915   7
   5   1  11 5800.46 236.474  14
   5  -1  11 6185.68 248.586  14
  -5  -1  11 5979.04 263.797   2
  -5   1  11 6162.58 279.702   3
   5  -1  12 6691.39 327.010   7
   5   1  12 6797.75 265.146  14
   5  -1  12 6761.13 270.743  14
  -5  -1  12 7241.16 300.576   2
  -5   1  12 6712.98 307.553   3
   5  -1  13 30541.0 892.468   7
   5  -1  13 29039.3 798.645  14
   5   1  13 29518.6 791.497  14
  -5  -1  13 28106.2 830.623   2
  -5   1  13 29082.8 847.148   2
  -5   1  13 28025.0 855.198   3
   5  -1  14 16217.6 571.001   7
  -5  -1  14 15295.1 520.513   2
  -5   1  14 15703.7 533.684   2
   5   1  14 15850.0 483.415  14
   5  -1  14 15418.3 488.796  14
   5  -1  15 1522.32 150.214   7
  -5   1  15 1253.99 127.433   2
  -5  -1  15 1382.57 123.548   2
   5  -1  15 1188.55 104.460  14
   5  -1  16 2206.61 173.206   7
  -5   1  16 2177.49 157.318   2
  -5  -1  16 2131.03 149.135   2
   5  -1  17 109.550 67.4504   7
  -5  -1  17 152.794 49.8296   2
  -5   1  17 80.1445 49.4760   2
   5  -1  18 142.221 54.8503   7
  -5  -1  18 128.452 41.2529   2
  -5   1  18 99.2438 45.8017   2
  -5   1  19 1541.52 97.8131   2
  -5  -1  19 1449.93 107.308   7
   5  -1  19 1654.19 115.425   7
   5  -1  20 4103.43 167.123   7
  -5  -1  20 4033.59 162.369   7
  -5   2   0 17.8374 52.8300   5
   5  -2   0-14.6849 50.2220   8
  -5  -2   0 136.003 61.5288   9
   5  -2   1 14.2615 46.7302   8
  -5  -2  -1 71.4946 42.4523   9
  -5   2   1 57.9216 63.2409   5
  -5   2  -1 66.3683 46.3647   5
   5  -2   2 25248.0 828.626   8
   5   2   2 25890.5 781.146   8
  -5   2   2 27047.2 946.642   5
  -5   2  -2 24408.9 842.672   5
  -5  -2   2 23855.3 854.655   9
  -5  -2  -2 24636.9 754.885   9
   5  -2   3 9763.23 441.322   8
   5   2   3 10388.3 402.018   8
  -5   2   3 10009.5 532.259   5
  -5   2  -3 9530.18 444.644   5
  -5  -2   3 9981.18 490.391   9
   5   2   4 2892.57 186.322   8
   5  -2   4 3445.19 239.126   8
  -5   2  -4 3297.69 232.220   5
  -5   2   4 2812.53 281.682   5
  -5  -2   4 2883.96 259.843   9
   5   2   5 7044.26 303.853   8
   5  -2   5 7000.38 366.535   8
  -5   2  -5 6979.28 354.949   5
  -5  -2   5 7722.75 451.418   9
   5  -2   6 4040.48 271.336   8
   5   2   6 3767.60 205.878   8
  -5  -2   6 3888.69 332.918   9
  -5  -2   7 35254.8 1266.36   9
   5  -2   8 1932.68 141.845   7
   5   2   8 1814.60 137.334   7
   5   2   8 2058.39 115.498  14
   5   2   8 1762.67 111.166  13
  -5  -2   8 1890.33 252.231   9
  -5   2   9 3055.68 174.526   3
   5   2   9 3293.20 157.367  13
   5  -2   9 3142.91 162.322  14
   5   2   9 3282.50 154.691  14
   5  -2   9 2940.74 187.042   7
   5   2   9 3103.78 189.000   7
   5  -2  10 1922.68 152.144   7
   5   2  10 1745.80 144.104   7
  -5   2  10 1625.77 131.725   3
   5  -2  10 1811.79 122.178  14
   5   2  10 1612.47 107.337  14
  -5  -2  10 1708.21 259.018   9
  -5   2  11 1736.37 140.456   3
   5  -2  11 1505.14 113.853  14
   5   2  11 1381.35 102.035  14
   5  -2  11 1363.38 136.635   7
   5   2  11 1436.38 138.532   7
  -5  -2  11 1792.52 130.240   2
  -5   2  12 5495.20 276.364   3
   5   2  12 5576.94 229.075  14
   5  -2  12 5638.85 242.591  14
   5  -2  12 6239.90 305.213   7
   5   2  12 5656.47 291.417   7
  -5  -2  12 5757.07 260.232   2
  -5   2  13 2064.13 164.769   3
   5   2  13 2076.46 129.944  14
   5  -2  13 2045.07 137.447  14
   5   2  13 1718.37 160.072   7
  -5  -2  13 1775.51 140.445   2
  -5   2  14 1599.64 149.082   3
  -5   2  14 1620.41 143.469   2
  -5  -2  14 1714.92 138.277   2
   5  -2  14 1883.54 167.129   7
   5   2  14 1560.49 154.410   7
   5   2  14 1715.66 118.614  14
   5  -2  14 1782.17 127.418  14
  -5   2  15 1381.74 132.606   2
  -5  -2  15 1499.32 126.369   2
   5  -2  15 1499.01 148.410   7
   5   2  15 1193.21 137.110   7
  -5  -2  16 498.982 73.8348   2
  -5   2  16 296.450 73.0069   2
   5  -2  16 252.167 71.4004   7
  -5  -2  17 5125.21 222.620   2
  -5   2  17 5128.35 242.667   2
   5  -2  17 5704.52 266.059   7
  -5   2  18 142.399 46.9386   2
   5  -2  18 88.7562 49.1786   7
   5   2  18 139.127 57.7613   7
  -5  -2  19 675.357 73.9609   7
  -5   2  19 679.343 75.0981   7
   5  -2  19 705.180 82.9394   7
   5   2  19 635.816 77.1349   7
  -5   2  19 728.415 69.3834   2
  -5  -2  20 313.025 41.9565   7
   5  -2  20 158.034 39.5630   7
   5   2  20 252.584 46.0558   7
  -5   2  20 286.639 41.5933   7
  -5  -3   0-15.0854 47.0928   9
  -5   3   0 19.7531 58.4998   5
   5  -3   1 21824.6 785.589   8
  -5   3   1 23743.5 887.219   5
  -5  -3   1 23776.2 825.599   9
  -5  -3  -1 22611.5 764.276   9
   5  -3   2 6797.96 366.191   8
   5   3   2 7379.54 322.045   8
  -5   3  -2 6742.48 389.203   5
  -5   3   2 7748.34 456.972   5
  -5  -3  -2 7001.24 326.855   9
  -5  -3   2 6425.73 384.292   9
   5   3   3 28.4043 31.0130   8
   5  -3   3 30.6232 56.5637   8
  -5   3  -3 139.646 62.1374   5
  -5   3   3 122.365 83.6950   5
  -5  -3  -3 26.3754 26.0532   9
  -5  -3   3 40.3490 59.7547   9
   5   3   4 31113.5 871.581   8
   5  -3   4 31626.6 997.428   8
  -5   3   4 31734.9 1155.35   5
  -5   3  -4 30732.0 1012.91   5
  -5  -3   4 31112.4 1092.07   9
   5  -3   5 3514.41 257.658   8
   5   3   5 3494.10 184.005   8
  -5   3  -5 3761.43 270.010   5
  -5   3   5 3525.06 335.239   5
  -5  -3   5 3548.57 311.287   9
   5  -3   6 48594.1 1427.08   8
  -5  -3   6 46752.7 1558.73   9
  -5   3  -6 49920.6 1428.00   5
  -5  -3   7 555.539 140.560   9
   5  -3   7 661.152 69.1371  13
   5  -3   8 11605.4 413.852   7
   5   3   8 11008.3 403.954   7
  -5  -3   8 11634.8 661.781   9
   5   3   8 11808.3 363.212  13
   5   3   9 14936.5 435.298  13
   5  -3   9 14280.3 492.656   7
   5   3   9 13513.4 481.948   7
   5   3   9 14391.4 424.872  14
  -5   3   9 14858.3 479.677   3
   5   3  10 1258.63 120.748   7
   5  -3  10 1129.04 118.791   7
  -5   3  10 1174.17 114.123   3
   5   3  10 1149.34 88.3711  14
  -5  -3  10 1341.77 234.342   9
   5   3  11 40292.6 1021.98  14
  -5  -3  11 41389.8 1530.11   9
   5  -3  11 40777.0 1127.56   7
   5   3  11 38477.6 1111.41   7
  -5   3  11 40728.4 1107.40   3
   5   3  12 6542.28 315.827   7
   5  -3  12 7162.02 330.432   7
   5   3  12 6715.84 250.942  14
  -5   3  12 6251.65 305.636   3
   5  -3  13 2439.95 186.501   7
   5   3  13 2046.38 170.803   7
   5   3  13 2443.49 136.505  14
  -5   3  13 2368.59 179.352   3
   5   3  14 984.165 124.847   7
   5  -3  14 917.330 124.870   7
  -5   3  14 960.277 118.955   3
  -5   3  14 717.656 105.003   2
  -5  -3  14 832.565 94.0965   2
  -5  -3  15 14763.6 475.850   2
  -5   3  15 14282.1 507.045   2
   5  -3  15 14889.3 534.597   7
   5   3  15 14847.5 532.815   7
  -5  -3  16 1084.97 99.0483   2
  -5   3  16 1150.46 119.265   2
   5  -3  16 1108.73 121.630   7
   5   3  16 1334.33 133.718   7
   5  -3  17 942.276 106.871   7
   5   3  17 751.187 98.6198   7
  -5   3  17 857.127 96.4179   2
  -5   3  18 6026.84 250.814   2
   5  -3  18 6161.34 260.564   7
   5   3  18 6525.62 266.867   7
   5   3  19-47.3671 54.5188   7
  -5   3  19 22.7814 33.2628   7
  -5  -3  19-16.2428 30.2358   7
  -5   3  19-10.2423 32.7640   2
   5  -3  20 1556.49 87.2122   7
   5   3  20 1671.36 91.6733   7
  -5  -3  20 1586.77 84.6686   7
  -5   3  20 1621.92 87.8518   7
  -5  -4   0 16.7663 49.6682   9
   5  -4   0 16.5241 58.8267   8
   5  -4  -1 8483.07 429.302   8
  -5   4  -1 8416.11 468.581   5
  -5   4   1 7592.10 464.051   5
  -5  -4   1 8270.69 437.587   9
  -5  -4  -1 8613.90 410.972   9
   5   4   2 61381.6 1571.46   8
   5  -4  -2 60082.5 1715.66   8
  -5  -4   2 62166.2 1770.50   9
  -5  -4  -2 59971.3 1636.58   9
  -5   4   2 62062.1 1845.04   5
  -5   4  -2 59391.7 1761.02   5
   5   4   3 18386.7 591.511   6
   5   4  -3 18593.1 568.867   6
   5  -4  -3 22310.5 776.086   8
   5   4   3 20326.8 605.689   8
   5  -4   3 21046.5 742.716   8
  -5  -4  -3 19129.7 636.318   9
  -5  -4   3 19626.6 790.446   9
  -5   4   3 19753.9 853.236   5
  -5   4  -3 19622.7 768.290   5
   5   4   4 1564.56 140.614   6
  -5   4   4 1492.33 219.957   5
   5   4  -4 1593.64 130.490   6
  -5   4  -4 1688.51 193.389   5
  -5  -4   4 1509.61 207.365   9
   5   4   4 1554.72 113.760   8
   5  -4   4 1615.53 175.444   8
  -5   4   5 3823.40 363.518   5
  -5   4  -5 4174.79 309.477   5
   5  -4   5 4009.34 290.044   8
  -5  -4   5 4671.14 364.864   9
  -5  -4   6 19151.2 845.167   9
   5  -4   6 18245.9 721.218   8
   5  -4   6 18481.9 524.091  13
  -5   4  -6 18600.1 746.696   5
  -5   4  -7 5895.48 373.132   5
  -5  -4   7 5276.21 421.413   9
   5  -4   8 410.746 69.4296   7
   5   4   8 400.489 70.2805   7
  -5   4   8 270.175 57.0688   3
   5   4   8 296.842 48.8312  13
   5   4   8 358.626 58.0661  12
  -5  -4   8 375.292 123.724   9
  -5   4   9 1521.13 127.717   3
   5  -4   9 1784.99 142.563   7
   5   4   9 1616.33 134.709   7
   5   4   9 1776.77 102.166  14
   5  -4   9 1753.93 121.761  14
   5   4   9 1712.21 107.723  13
  -5  -4  10 2351.07 301.714   9
  -5   4  10 1838.06 145.281   3
   5  -4  10 2157.59 136.077  14
   5   4  10 1949.15 111.515  14
   5  -4  10 1963.40 156.799   7
   5   4  10 1968.11 153.106   7
  -5  -4  11 15872.4 862.626   9
  -5   4  11 15589.9 546.057   3
   5   4  11 16412.9 468.322  14
   5  -4  11 16252.0 502.025  14
   5  -4  11 16724.6 564.518   7
   5   4  11 16223.4 556.952   7
  -5  -4  12 10288.8 684.769   9
   5   4  12 9889.46 324.104  14
   5  -4  12 9938.49 357.188  14
  -5   4  12 9722.26 400.078   3
   5  -4  12 10242.0 414.211   7
   5   4  12 10256.9 410.520   7
   5  -4  13 1873.64 132.894  14
  -5   4  13 1561.25 146.089   3
   5  -4  13 1871.67 161.507   7
   5   4  13 1792.93 156.939   7
   5  -4  14 7.38174 47.2278  14
  -5   4  14 44.5873 60.2726   3
   5  -4  14 23.0265 57.9554   7
   5   4  14 11.4895 56.7125   7
   5  -4  15 1095.87 127.261   7
   5   4  15 1413.37 139.715   7
  -5   4  15 1188.34 131.019   3
  -5   4  15 1205.54 125.096   2
   5  -4  16 1365.38 132.852   7
   5   4  16 1417.99 134.905   7
  -5   4  16 1251.46 123.568   2
   5  -4  17 1202.45 115.365   7
   5   4  17 1153.70 112.900   7
  -5   4  17 1250.96 113.339   2
   5  -4  18 1670.05 122.694   7
   5   4  18 1680.98 122.241   7
  -5   4  18 1884.80 126.137   2
  -5   4  19 40.0350 32.7702   2
  -5   4  19 45.5087 33.1117   7
  -5  -4  19 37.6344 28.6280   7
   5  -4  19-20.0177 45.8145   7
   5   4  19-68.2083 55.0595   7
   5  -5   0 88.6933 63.1382   8
   5   5   0 7.38046 25.2399   6
  -5   5   0 24.4708 54.0175   5
  -5  -5   0-18.8517 52.6376   9
   5  -5   1 17.5760 64.9234   8
   5  -5  -1-17.9411 61.3563   8
  -5   5   1 25.5210 75.5840   5
  -5   5  -1-23.6164 57.1098   5
   5   5   1 48.2726 27.5197   6
   5   5  -1 44.4645 27.3799   6
  -5  -5  -1 103.471 58.9762   9
  -5  -5   1-40.9027 45.1486   9
   5   5   2 26387.3 791.794   6
   5   5  -2 26213.2 771.182   6
  -5   5  -2 28903.1 1033.80   5
  -5   5   2 29558.2 1090.59   5
  -5  -5  -2 27753.2 904.911   9
  -5  -5   2 28930.3 1017.22   9
   5   5   2 27848.3 797.402   8
   5  -5  -2 28443.8 958.887   8
   5   5  -3 1462.37 128.658   6
   5  -5  -3 1284.37 171.757   8
  -5  -5   3 1421.36 199.552   9
  -5   5   3 1445.49 220.786   5
   5   5   3 1169.95 124.254   6
  -5  -5  -3 1553.85 156.654   9
   5   5   3 1416.30 108.881   8
  -5   5  -3 1728.54 208.177   5
   5   5  -4 35901.3 1041.70   6
   5   5   4 34502.2 1061.42   6
  -5  -5   4 37957.4 1289.13   9
  -5   5   4 37309.6 1344.51   5
  -5   5  -4 36616.5 1226.93   5
   5  -5   4 35987.9 1158.59   8
   5  -5  -4 37659.6 1195.40   8
   5   5   5 859.562 125.948   6
  -5  -5   5 1201.33 193.496   9
   5  -5  -5 1108.56 164.581   8
  -5   5  -5 869.147 154.411   5
  -5   5   5 963.605 185.945   5
   5  -5   5 876.932 151.547   8
   5   5  -5 695.337 106.965   6
  -5   5  -6 9439.09 513.038   5
   5   5   6 8973.92 455.390   6
  -5  -5   6 8362.07 539.804   9
   5  -5   6 8377.84 461.326   8
  -5   5   6 8729.99 585.010   5
  -5   5  -7 426.635 110.194   5
   5   5   7 412.757 54.4394  13
   5   5   7 465.088 65.1670  12
  -5  -5   7 594.705 160.862   9
  -5  -5   8 13425.0 750.493   9
   5  -5   8 14075.9 471.956   7
   5   5   8 14040.1 466.787   7
   5   5   8 13907.5 412.875  13
   5  -5   8 13404.9 430.668  14
   5   5   8 13578.5 433.111  12
  -5   5   9 10076.9 379.966   3
   5  -5   9 9776.07 342.880  14
   5   5   9 9811.05 318.792  13
   5  -5   9 10133.2 384.560   7
   5   5   9 9259.94 368.965   7
   5  -5  10 16241.3 493.990  14
   5  -5  10 16106.7 542.003   7
   5   5  10 15649.9 533.508   7
  -5   5  10 15565.2 532.392   3
  -5  -5  10 14703.4 826.795   9
  -5  -5  11 305.331 130.859   9
  -5   5  11 417.019 82.8745   3
   5  -5  11 351.397 79.2286   7
   5   5  11 405.746 78.1126   7
   5  -5  11 534.929 74.0751  14
  -5  -5  12-38.6329 85.2913   9
  -5   5  12 109.955 56.4213   3
   5  -5  12 66.2833 54.5482   7
   5   5  12 54.3249 53.6490   7
   5  -5  12 74.0502 41.3787  14
  -5  -5  13 305.795 136.139   9
   5  -5  13 234.608 74.9549   7
   5   5  13 121.936 59.1271   7
   5  -5  13 275.102 61.5990  14
  -5   5  13 225.729 67.9443   3
  -5   5  14 15347.7 540.432   3
   5  -5  14 15507.1 536.286   7
   5   5  14 14324.4 522.977   7
   5  -5  14 15136.1 478.816  14
  -5   5  15 282.657 73.4259   2
  -5   5  15 318.551 75.0488   3
   5  -5  15 269.161 60.4086  14
   5  -5  15 163.966 66.5532   7
   5   5  15 176.510 65.8483   7
  -5   5  16 2127.59 156.243   2
   5  -5  16 2208.27 159.159   7
   5   5  16 2243.35 160.012   7
   5  -5  17 15.4737 43.8760   7
   5   5  17 39.9672 44.6391   7
  -5   5  17-15.9464 44.5261   2
   5   5  18 107.252 58.8571   7
   5  -5  18 78.2860 52.2798   7
  -5  -5  18 168.335 43.4005   7
  -5   5  18 210.845 48.0701   7
  -5   5  18 207.053 52.7856   2
  -5   5  19 4.73959 29.9598   2
  -5  -5  19 11.1493 23.2043   7
  -5   6   0-26.9608 65.1941   5
   5  -6   0-18.9622 56.1579   8
  -5  -6   0-21.2856 59.4334   9
   5   6   0 10.4212 29.0983   6
   5  -6  -1 5415.74 345.981   8
   5  -6   1 5122.77 334.388   8
  -5   6   1 5241.06 404.283   5
  -5   6  -1 5304.73 397.978   5
   5   6   1 4550.62 254.321   6
   5   6  -1 4572.54 247.939   6
  -5  -6  -1 5326.51 346.362   9
  -5  -6   1 4237.87 337.736   9
   5   6   2 1900.29 136.668   8
   5  -6   2 2488.31 229.253   8
   5  -6  -2 2266.13 225.689   8
  -5  -6  -2 2147.04 209.975   9
  -5  -6   2 2425.04 255.452   9
  -5   6  -2 2243.89 255.142   5
  -5   6   2 2238.20 268.707   5
   5   6   2 1865.65 161.554   6
   5   6  -2 2104.82 162.601   6
  -5   6  -3 1151.71 182.425   5
  -5   6   3 1102.91 197.838   5
   5   6   3 1057.83 129.827   6
   5   6  -3 1213.95 134.055   6
  -5  -6  -3 1203.73 150.209   9
  -5  -6   3 1447.03 205.833   9
   5  -6  -3 1373.05 177.749   8
   5   6   4 14605.5 600.147   6
  -5  -6   4 16437.3 770.415   9
   5   6  -4 16470.4 605.848   6
   5  -6  -4 16905.4 700.466   8
  -5   6  -4 16923.4 755.855   5
  -5   6   4 16514.0 822.622   5
  -5   6  -5 2464.63 267.488   5
   5   6   5 2734.15 237.735   6
  -5   6   5 3019.18 342.862   5
  -5  -6   5 2880.57 308.096   9
   5  -6   5 3111.26 273.953   8
   5  -6  -5 3013.00 271.571   8
   5   6  -5 2688.15 224.374   6
  -5  -6   6 344.417 115.738   9
   5   6   6 234.353 50.2865  12
   5   6   6 101.482 56.8459   6
   5  -6  -6 220.984 92.6609   8
  -5   6   6 216.453 123.448   5
  -5   6  -6 317.199 110.799   5
   5  -6   6 153.589 75.1650   8
   5   6  -6 197.314 68.7263   6
   5  -6  -7 1815.51 221.774   8
   5   6   7 1884.72 113.405  13
   5   6   7 1484.22 202.382   6
   5   6   7 1831.27 126.580  12
  -5  -6   7 1766.44 260.514   9
  -5   6  -7 2255.41 260.837   5
   5   6   7 2052.99 139.940   7
   5  -6   7 2069.26 143.328   7
   5  -6   8 445.630 65.8621  14
   5  -6  -8 405.611 118.247   8
  -5  -6   8 457.430 155.707   9
   5   6   8 540.317 59.9720  13
   5  -6   8 723.524 90.8777   7
   5   6   8 410.665 68.3971   7
   5   6   8 387.285 60.1834  12
   5  -6   9 18.5971 36.7252   7
   5   6   9 9.08911 40.1338   7
   5  -6  -9 24.5600 72.7396   8
   5  -6   9 83.2253 41.6527  14
   5  -6  10 10978.0 381.771  14
  -5   6  10 11537.8 434.077   3
   5  -6 -10 12154.6 615.587   8
  -5  -6  10 11134.9 710.172   9
   5  -6  10 11279.8 422.744   7
   5   6  10 11053.7 416.528   7
   5   6 -11 2041.15 144.461   1
  -5  -6  11 2193.52 318.454   9
   5  -6 -11 2368.47 262.211   8
  -5   6  11 2443.48 180.387   3
   5  -6  11 2520.92 152.266  14
   5  -6  11 2642.67 180.872   7
   5   6  11 2163.05 164.084   7
   5  -6  12 7699.38 337.825   7
   5   6  12 7726.58 333.231   7
  -5  -6  12 7154.53 574.190   9
   5   6 -12 7303.46 306.535   1
   5  -6  12 7420.66 291.571  14
  -5   6  12 7680.08 343.714   3
   5  -6  13 3296.78 206.069   7
   5   6  13 3334.09 205.551   7
   5   6 -13 2681.00 172.634   1
  -5   6  13 3138.38 210.489   3
   5  -6  13 3070.47 170.827  14
  -5  -6  13 2600.77 338.256   9
  -5   6  14 166.555 66.7403   3
   5  -6  14 80.8205 54.7043   7
   5   6  14 91.7742 56.1250   7
   5  -6  14 205.369 58.1456  14
   5  -6  15 1943.66 148.282   7
   5   6  15 2136.51 154.877   7
  -5   6  15 1751.69 153.503   3
   5  -6  15 1776.98 126.082  14
  -5   6  15 2035.80 157.827   2
  -5   6  16 759.756 98.2256   2
   5  -6  16 813.539 94.8644   7
   5   6  16 806.396 92.0807   7
  -5   6  17 236.846 60.6659   2
   5  -6  17 331.653 66.1077   7
  -5   6  18 2844.78 151.611   2
   5  -6  18 2860.86 136.422   7
  -5  -6  18 2682.64 128.319   7
  -5   6  18 2957.83 133.945  11
  -5   6  19-17.2962 29.2668   2
   5  -7   0 20.3464 66.6184   8
  -5   7   0-29.6477 71.6927   5
   5   7   0-26.6788 51.0036   6
  -5  -7   0-23.8080 57.5721   9
  -5  -7   1 1260.11 193.606   9
   5  -7  -1 1472.09 186.484   8
   5  -7   1 1453.58 185.629   8
   5   7   1 1364.85 148.139   6
   5   7  -1 1267.00 142.144   6
  -5  -7  -1 1722.89 210.682   9
  -5   7  -1 1133.36 199.110   5
  -5   7   1 1625.27 238.464   5
   5   7   2 512.028 74.9986  10
   5   7  -2 536.227 73.8854  10
  -5  -7  -2 499.103 116.789   9
  -5  -7   2 373.828 118.532   9
  -5   7  -2 573.757 147.675   5
  -5   7   2 508.474 147.668   5
   5  -7   2 697.936 139.476   8
   5  -7  -2 707.049 133.617   8
   5   7   2 583.858 99.9086   6
   5   7  -2 631.514 101.268   6
   5   7  -3 17996.3 668.059   6
   5   7   3 17996.9 558.296  10
   5   7  -3 17220.4 552.282  10
   5  -7  -3 18412.5 748.226   8
   5  -7   3 18467.6 745.575   8
  -5  -7   3 19886.4 861.806   9
  -5  -7  -3 17753.2 710.015   9
  -5   7  -3 18559.9 840.965   5
  -5   7   3 18067.8 878.660   5
   5   7   3 17645.5 674.104   6
   5   7   4 726.219 87.7717  10
   5   7  -4 804.611 89.4550  10
   5   7   4 567.550 78.8673  12
  -5  -7   4 1015.66 187.155   9
   5  -7  -4 713.162 140.758   8
   5   7  -4 578.507 106.884   6
  -5   7  -4 721.482 164.397   5
  -5   7   4 730.259 179.053   5
   5   7   4 697.794 120.801   6
   5   7   5 1895.32 138.000  10
   5   7  -5 2055.93 142.632  10
  -5  -7   5 1800.10 255.209   9
   5   7   5 2126.42 142.427  12
  -5   7  -5 1836.83 248.198   5
  -5   7   5 1831.54 271.801   5
   5   7  -5 1932.58 200.450   6
   5  -7  -5 2096.12 231.667   8
   5   7   5 1821.40 206.021   6
   5  -7  -6 2670.18 265.675   8
  -5   7  -6 2417.57 285.216   5
   5   7   6 2765.12 147.924   4
   5   7  -6 2541.66 243.979   6
   5   7  -6 2649.88 162.386  10
   5   7   6 2706.55 164.011  10
   5   7   6 2300.32 245.126   6
   5   7   6 2280.33 129.940  13
  -5  -7   6 2341.28 298.902   9
   5   7   6 2475.22 153.816  12
   5  -7  -7 139.235 79.4046   8
  -5   7  -7 153.585 91.0115   5
   5   7   7 49.8152 55.0502   6
   5   7   7 79.9782 45.4386   7
  -5  -7   7 141.270 104.631   9
   5   7   7 145.954 39.6712   4
   5   7   7 177.105 47.2912  12
   5   7  -7 110.292 68.9155   6
  -5  -7   8 6542.35 528.154   9
   5   7   8 5418.23 420.200   6
   5  -7   8 6321.87 254.407  14
   5  -7  -8 7058.40 444.456   8
   5  -7   8 6068.49 274.780   7
   5   7   8 6757.25 281.678   7
   5   7   8 6410.09 258.440  12
   5   7   9 2057.89 150.049   7
   5  -7   9 2297.73 160.506   7
   5  -7  -9 2184.33 252.551   8
   5  -7   9 2452.68 145.795  14
   5  -7  10 7586.21 294.160  14
   5  -7 -10 7680.08 471.570   8
   5  -7  10 8168.01 331.495   7
   5   7  10 7617.87 322.090   7
  -5   7  10 8412.73 352.346   3
   5  -7  11 1238.00 105.516  14
  -5  -7  11 1039.04 231.407   9
   5   7 -11 1087.09 106.944   1
   5  -7  11 1223.61 122.350   7
   5   7  11 980.672 111.099   7
  -5   7  11 1094.93 123.671   3
  -5   7  12 541.705 96.3799   3
   5   7 -12 409.565 69.7868   1
   5  -7  12 430.764 80.3479   7
   5   7  12 566.360 87.8861   7
  -5  -7  12 237.821 135.930   9
   5  -7  12 462.269 71.6774  14
   5   7  13 6466.79 293.181   7
   5  -7  13 7049.50 303.377   7
   5  -7  13 6608.79 265.685  14
  -5   7  13 6018.14 305.442   3
   5  -7  14 2852.33 178.784   7
   5   7  14 2694.35 173.383   7
  -5   7  14 2714.06 192.968   3
   5  -7  14 2792.13 158.057  14
  -5   7  15 5533.68 276.928   3
   5  -7  15 5862.43 259.247   7
  -5   7  15 5936.83 279.161   2
  -5   7  16 7553.21 311.857   3
   5  -7  16 7189.57 279.079   7
  -5   7  16 7358.98 306.046   2
   5  -7  17 30.8128 38.6260   7
  -5  -7  17 67.4213 30.4622   7
  -5   7  17 69.1095 38.5813  11
  -5   7  17 28.6057 38.0350   2
  -5   7  18 39.6045 29.7832  11
  -5   7  18 16.6950 37.2663   2
  -5   7  19 1646.68 89.7475   2
  -5  -8   0-26.3986 68.9489   9
   5   8   0-16.3030 53.3780   6
   5  -8   0 21.8731 64.7781   8
  -5   8   0 32.6196 78.8773   5
   5   8   0 8.63954 38.1420  10
  -5   8  -1 7359.19 521.677   5
  -5   8   1 6802.80 515.020   5
   5   8   1 6873.92 379.753   6
   5   8  -1 7301.87 383.695   6
   5   8  -1 7230.14 299.925  10
  -5  -8  -1 6993.87 458.039   9
  -5  -8   1 6958.67 478.201   9
   5  -8  -1 7009.50 432.761   8
   5  -8   1 7385.31 439.922   8
  -5  -8   2 1578.09 227.222   9
  -5  -8  -2 1292.24 189.284   9
   5   8  -2 1377.01 163.130   6
   5   8   2 1312.22 164.968   6
   5   8   2 1383.98 120.909  10
   5   8  -2 1215.00 112.714  10
  -5   8  -2 1494.60 232.545   5
  -5   8   2 1003.98 212.709   5
   5  -8   2 1312.16 187.308   8
   5  -8  -2 1227.39 178.209   8
   5   8  -3 4311.33 307.199   6
   5   8   3 4801.97 236.561  10
   5   8  -3 4862.67 234.458  10
   5  -8  -3 4859.65 354.429   8
   5  -8   3 4925.26 361.681   8
  -5   8  -3 5177.78 427.367   5
  -5   8   3 4629.16 433.724   5
  -5  -8   3 4488.17 399.603   9
  -5  -8  -3 5245.36 362.548   9
   5   8   3 4395.66 316.759   6
   5  -8  -4 745.393 146.800   8
   5  -8   4 641.422 139.356   8
   5   8   4 656.816 125.586   6
   5   8   4 545.319 82.0324  10
   5   8  -4 530.549 78.9691  10
  -5   8  -4 322.334 123.929   5
  -5   8   4 785.729 188.790   5
   5   8   4 772.899 87.4437   4
  -5  -8   4 613.837 156.788   9
   5   8  -4 502.013 111.906   6
   5   8   4 516.506 78.6076  12
  -5   8   5 6457.03 535.321   5
   5  -8  -5 7322.39 448.388   8
   5   8   5 7283.33 275.203   4
  -5   8  -5 7225.33 520.361   5
   5   8  -5 6828.16 410.654   6
   5   8   5 6622.14 289.958  10
   5   8  -5 7017.39 293.873  10
   5   8   5 6522.48 416.667   6
   5   8   5 6740.20 287.201  12
   5   8   5 6802.72 252.357  13
  -5  -8   5 6893.43 514.186   9
   5   8   6 72.9616 53.6854   6
   5   8  -6 51.3897 40.5497  10
   5   8   6 8.61175 37.0568  10
   5   8  -6-22.3237 53.9808   6
   5  -8  -6-23.3033 72.7470   8
  -5   8  -6-33.3404 80.6203   5
   5   8   6 6.36306 27.3807   4
  -5  -8   6-71.3520 78.7515   9
   5   8   6 152.452 48.1814  12
   5   8  -7 28866.0 1065.47   6
   5  -8   7 29239.1 787.943  14
   5   8  -7 30056.0 826.839  10
   5   8   7 29807.4 823.499  10
   5  -8  -7 29257.4 1066.17   8
   5   8   7 27855.8 1086.54   6
   5   8   7 28044.3 775.274   4
  -5   8  -7 28726.1 1198.84   5
   5   8   7 28865.9 807.192  12
  -5  -8   7 29590.2 1249.47   9
  -5  -8   8 8270.31 612.775   9
   5   8   8 8423.96 542.355   6
   5   8  -8 8717.38 518.980   6
   5  -8  -8 9441.87 521.778   8
   5  -8   8 8525.58 312.803  14
   5   8   8 8738.45 334.260   7
  -5   8  -8 9433.08 617.352   5
   5   8   8 8362.05 294.603   4
   5  -8   9 89.8205 45.2471  14
   5  -8  -9 71.0487 66.1292   8
   5   8   9-50.6938 70.7752   7
  -5   8  -9 35.2160 85.1574   5
  -5  -8  10 162.125 105.896   9
   5   8  10 96.1251 58.5720   7
  -5   8  10 144.100 61.9603   3
   5  -8  10 133.353 46.0398  14
   5   8 -10 106.702 44.4637   1
   5   8 -11 8187.17 329.149   1
   5  -8  11 8731.74 319.876  14
  -5   8  11 8866.13 377.011   3
  -5  -8  11 8844.82 647.467   9
   5   8  11 8886.02 345.717   7
   5   8  12 283.373 77.3483   7
   5  -8  12 596.482 88.8636   7
  -5   8  12 419.369 87.9499   3
  -5  -8  12 436.398 146.874   9
   5  -8  12 495.517 72.6105  14
   5  -8  13 552.751 81.4900   7
   5  -8  13 662.800 79.7928  14
  -5   8  13 823.192 108.593   3
   5  -8  14-83.8726 53.2318   7
   5  -8  14 12.7098 41.6230  14
  -5   8  14 21.2285 56.4339   3
  -5   8  15 762.871 102.600   3
  -5   8  15 676.779 92.5862   2
  -5   8  16 31.8002 46.4459   2
  -5   8  16 33.4117 50.8452   3
  -5   8  16 91.3496 45.8012  11
  -5   8  17 1596.82 115.869   2
  -5   8  17 1839.21 108.672  11
  -5   8  18 277.418 39.2038  11
  -5   8  18 351.438 50.7696   2
  -5   8  19 11.8105 16.7462   2
   5   9   0 27.8214 41.9540  10
   5   9   0-19.2794 50.3553   6
  -5  -9   0-29.0599 57.3755   9
  -5   9   0-35.7831 86.5271   5
   5  -9   0 23.1460 60.4543   8
   5   9  -1 9.19821 44.4853  10
  -5  -9   1 30.4412 67.1968   9
  -5  -9  -1-27.7170 54.7243   9
   5   9   1-19.7221 51.5120   6
   5   9  -1 38.4420 46.4792   6
  -5   9  -1 141.618 92.4716   5
  -5   9   1 73.1685 80.7569   5
   5  -9  -1 23.1575 64.6605   8
   5  -9   1 47.0329 76.9961   8
   5   9   2 508.693 83.5629  10
   5   9  -2 283.314 66.1691  10
   5   9   2 415.134 70.0084   4
  -5  -9   2 350.436 133.669   9
  -5  -9  -2 367.903 116.293   9
   5   9   2 453.500 106.042   6
   5   9  -2 272.290 88.3503   6
   5  -9   2 317.946 118.552   8
   5  -9  -2 325.996 105.644   8
  -5   9  -2 246.086 115.381   5
  -5   9   2 338.935 134.282   5
  -5   9  -3 318.191 125.917   5
  -5   9   3 76.9298 93.1173   5
   5   9   3 240.643 86.4986   6
   5   9   3 160.832 58.4931  10
   5   9  -3 145.680 57.0195  10
   5   9   3 274.796 58.2544   4
   5   9  -3 163.238 75.4995   6
  -5  -9   3 99.8939 109.111   9
  -5  -9  -3 246.049 94.1773   9
   5  -9  -3 231.835 88.7494   8
   5  -9   3 298.342 107.073   8
   5  -9   4 615.618 139.096   8
   5  -9  -4 512.223 128.407   8
   5   9   4 474.177 70.8876   4
  -5  -9   4 487.909 150.335   9
   5   9   4 368.468 71.8123  10
   5   9  -4 572.402 83.3650  10
   5   9   4 347.732 105.403   6
   5   9  -4 486.484 115.993   6
   5   9   4 581.096 83.9258  12
  -5   9  -4 428.846 141.511   5
  -5   9   4 280.915 137.641   5
  -5  -9   5 3089.69 357.127   9
   5   9   5 3000.72 293.475   6
   5  -9  -5 3538.30 309.269   8
   5   9  -5 2740.45 273.127   6
   5   9   5 3154.96 186.656  12
   5   9   5 3331.14 173.657   4
  -5   9  -5 3584.43 385.094   5
   5   9   5 3454.27 200.999  10
   5   9  -5 3081.90 186.661  10
  -5  -9   6 3795.37 400.241   9
   5  -9  -6 3573.77 311.681   8
   5   9  -6 3521.34 314.120   6
   5   9   6 4069.07 206.248  12
   5   9   6 3931.04 213.281  10
   5   9  -6 3661.19 206.213  10
  -5   9  -6 4429.07 428.656   5
   5   9   6 3734.12 183.472   4
   5   9   6 3186.62 311.777   6
   5  -9   7 703.797 76.7167  14
   5   9  -7 583.935 82.6457  10
   5   9   7 707.298 92.1780  10
   5   9  -7 492.463 128.689   6
   5   9   7 404.262 125.030   6
   5  -9  -7 398.818 121.140   8
   5   9   7 722.461 83.7593  12
  -5  -9   7 670.749 183.221   9
  -5   9   7 885.096 214.476   5
  -5   9  -7 488.603 162.326   5
   5   9   7 619.166 72.0877   4
   5   9   8 1237.08 96.7958   4
  -5   9  -8 1447.36 253.889   5
  -5  -9   8 1383.23 261.887   9
   5   9   8 1237.09 213.501   6
   5  -9  -8 1411.02 194.582   8
   5  -9   8 1297.78 105.096  14
  -5   9  -9 3921.88 418.086   5
   5  -9   9 4244.74 197.032  14
   5   9  -9 3764.43 203.934   1
   5  -9  10 5752.67 237.067  14
  -5  -9  10 5217.97 498.915   9
   5   9 -10 5149.60 247.977   1
  -5   9  11 2325.08 180.325   3
   5  -9  11 2096.87 134.027  14
  -5  -9  11 2142.54 315.090   9
   5   9 -11 1846.06 142.107   1
  -5   9  12 8987.38 384.747   3
   5  -9  12 8893.97 317.085  14
  -5   9  13 1963.66 162.710   3
   5  -9  13 1951.86 126.456  14
   5  -9  14 23.1979 35.7560  14
  -5   9  14 10.1531 52.0826   3
  -5   9  15 1043.91 111.145   2
  -5   9  15 1201.78 117.300   3
  -5   9  16 207.632 51.2912  11
  -5   9  16 229.437 58.6710   3
  -5   9  16 194.436 57.9464   2
  -5   9  17 2053.13 110.632  11
  -5   9  18 71.4881 24.4782  11
   5  10   0 22.2357 53.7680   6
   5  10   0 9.00825 40.7518   4
   5  10   0-9.92191 43.8033  10
   5 -10   0-49.8309 69.5682   8
  -5 -10   0 31.7902 62.7655   9
  -5  10   0 39.0568 94.4430   5
   5  10   1 45.3297 50.0308   6
   5  10  -1-22.2373 43.9049   6
   5  10  -1-19.6485 50.3943  10
  -5 -10  -1 91.4070 85.0749   9
  -5 -10   1 33.1070 80.0561   9
  -5  10  -1 38.7577 93.7199   5
  -5  10   1 39.7495 110.988   5
   5 -10  -1 24.2420 75.6774   8
   5 -10   1 77.1004 76.1123   8
   5  10  -1-9.04460 45.5278   4
   5  10   2 5178.11 238.653   4
   5 -10   2 4726.15 374.620   8
   5 -10  -2 4117.57 339.727   8
  -5  10   2 4965.52 469.840   5
  -5  10  -2 5063.85 464.974   5
   5  10  -2 4588.16 341.599   6
   5  10   2 4553.57 350.080   6
   5  10   2 4703.30 247.811  10
   5  10  -2 4315.30 235.286  10
  -5 -10  -2 4588.23 395.399   9
  -5 -10   2 4251.73 408.552   9
   5  10   3 3330.56 205.362  10
   5  10  -3 3326.88 200.459  10
  -5  10   3 3325.59 171.719  11
  -5  10  -3 3573.91 391.005   5
  -5  10   3 3271.48 393.138   5
   5 -10  -3 3173.63 298.652   8
   5 -10   3 3016.96 305.530   8
   5  10   3 3453.69 310.741   6
   5  10  -3 3378.02 294.182   6
  -5 -10  -3 3337.75 325.196   9
  -5 -10   3 3627.84 381.292   9
   5  10   3 3792.44 194.002   4
   5 -10  -4 2948.41 293.528   8
   5  10   4 2968.12 296.746   6
   5  10   4 3327.60 178.046   4
  -5  10   4 3279.48 172.153  11
   5  10  -4 2920.36 286.888   6
  -5  10  -4 2833.13 354.508   5
   5  10   4 3269.34 200.966  10
   5  10  -4 3048.33 191.061  10
   5  10   4 3167.04 192.258  12
  -5 -10   4 2615.89 335.377   9
   5 -10  -5 381.695 108.042   8
   5  10  -5 51.3881 67.3046   6
  -5 -10   5 425.654 143.023   9
   5  10   5 249.069 65.4398  10
   5  10  -5 324.727 67.5274  10
   5  10   5 300.048 111.143   6
  -5  10  -5 238.404 130.195   5
   5  10   5 248.556 54.2485   4
   5  10   5 208.310 60.1963  12
  -5  10  -6 5520.38 494.942   5
   5  10   6 5091.16 223.541   4
   5  10   6 4762.88 395.949   6
  -5  10   6 4396.32 473.881   5
   5  10   6 4645.84 231.786  12
   5  10   6 4989.51 252.573  10
   5  10  -6 5169.76 251.554  10
   5 -10   6 4774.95 210.870  14
   5  10  -6 5273.76 401.262   6
   5 -10  -6 5420.03 382.045   8
  -5 -10   6 5041.98 472.263   9
   5  10   7 305.834 104.612   6
   5 -10   7 122.470 47.2480  14
   5  10  -7 105.510 51.4029   4
   5  10   7 81.0395 39.5095   4
   5  10   7 77.6442 42.0468  12
  -5 -10   7 123.621 107.651   9
   5  10   7 65.0078 48.5672  10
   5  10  -7 119.654 53.8051  10
  -5  10   7 275.750 136.127   5
  -5  10  -7 122.160 106.379   5
   5 -10   8 2497.50 146.171  14
  -5  10  -8 2243.67 327.551   5
  -5  10   8 2072.57 336.243   5
   5  10   8 2699.40 148.915   4
   5  10  -8 2401.85 160.737   1
  -5 -10   8 2861.39 369.276   9
   5  10  -8 3300.77 184.679   4
   5  10  -9 6517.47 288.384   1
  -5  10  -9 6777.22 560.358   5
   5 -10   9 7178.04 268.348  14
   5  10 -10-8.46668 43.4302   1
   5 -10  10 32.2768 37.1584  14
  -5 -10  10-41.8031 82.5346   9
  -5  10  11 11.3103 48.6688   3
   5 -10  11 6.33073 37.4979  14
  -5  10  12 229.624 75.0295   3
   5 -10  12 292.177 57.0105  14
  -5  10  13 227.366 68.6056   3
   5 -10  13 181.754 46.4820  14
  -5  10  13 267.151 69.5415  11
  -5  10  14 9.50350 51.3935   3
  -5  10  14 70.8374 51.3953  11
  -5  10  15 594.884 83.8485   3
  -5  10  16 27.1671 40.2360   3
  -5  10  16 40.7771 34.5052  11
  -5  10  17 398.486 47.3329  11
  -5  10  18 35.0058 22.3203   2
   5  11   0 21.1101 44.2078  10
  -5  11   0 126.690 102.116   5
   5  11   0-50.0192 65.3215   6
  -5 -11   0 34.4318 76.0053   9
   5 -11   0-26.4717 86.6716   8
   5  11   0 8.95423 47.6025   4
   5  11  -1 1127.22 124.937  10
  -5  11  -1 1093.90 236.310   5
  -5  11   1 1198.88 251.340   5
  -5 -11  -1 1357.15 227.802   9
  -5 -11   1 786.290 181.677   9
   5  11  -1 1238.63 118.375   4
   5  11  -1 1183.34 182.706   6
   5  11   1 1021.12 174.612   6
   5 -11  -1 1038.69 177.555   8
   5 -11   1 1209.19 201.864   8
   5  11   2 6658.84 281.793   4
   5  11  -2 7403.14 307.846   4
   5  11   2 6544.87 310.694  10
   5  11  -2 6236.33 299.427  10
   5  11  -2 6059.77 425.074   6
   5  11   2 6380.93 441.796   6
   5 -11  -2 7390.41 467.287   8
   5 -11   2 6527.60 458.617   8
  -5 -11  -2 5790.89 459.489   9
  -5 -11   2 6203.80 512.392   9
  -5  11   2 6486.71 563.328   5
  -5  11  -2 6471.84 549.869   5
   5  11  -3 46.9801 43.5166   4
   5  11   3 40.1218 46.1996   4
   5  11   3 10.7456 49.7645  10
   5  11  -3 10.2166 51.4354  10
  -5  11  -3 84.2673 101.887   5
  -5  11   3 78.1737 39.6976  11
  -5 -11   3 76.7843 84.7523   9
   5 -11  -3 49.0727 64.0919   8
   5  11   3 27.3023 53.9130   6
   5  11  -3 50.6889 50.0481   6
   5  11   4 13458.2 441.278   4
   5  11   4 12916.8 464.768  12
   5  11  -4 14518.5 474.930   4
  -5 -11   4 12936.6 785.399   9
   5  11   4 12627.9 474.005  10
   5  11  -4 12478.9 465.113  10
  -5  11   4 13181.6 432.690  11
   5 -11  -4 12872.1 635.059   8
   5  11   4 12428.3 667.151   6
   5  11  -4 11500.9 625.434   6
  -5  11  -4 13595.5 822.860   5
  -5  11  -5 1765.51 294.020   5
  -5  11   5 1337.89 264.505   5
   5  11   5 1777.22 129.424   4
   5  11   5 1607.79 136.591  12
  -5 -11   5 2205.73 317.333   9
   5 -11   5 1627.71 111.083  14
   5  11  -5 1967.62 150.187   4
  -5  11   5 1792.61 132.287  11
   5  11   5 1706.34 242.637   6
   5  11   5 1813.57 153.552  10
   5  11  -5 1617.18 141.308  10
   5 -11  -5 1938.44 228.065   8
   5  11   6 101.996 46.8558  12
   5  11   6 244.087 67.0020   1
  -5 -11   6 167.423 116.923   9
  -5  11   6 197.262 55.7421  11
   5  11  -6 165.459 50.9857   1
   5  11   6 162.126 64.1512  10
   5  11  -6 117.376 58.8449  10
   5  11  -6 211.447 63.4196   4
   5  11   6 102.729 44.2080   4
   5 -11   6 174.840 45.4690  14
  -5  11  -6 432.063 170.648   5
  -5  11   6 282.311 154.095   5
  -5 -11   7 42.6102 72.8585   9
  -5  11   7 51.0559 48.2579  11
   5  11  -7 8.75011 36.6506   1
   5  11   7 9.59477 54.4132  10
   5  11  -7 9.44975 51.0971  10
  -5  11  -7-43.2528 85.3980   5
  -5  11   7 47.0268 92.8491   5
   5  11  -7 56.6659 40.7507   4
   5  11   7 42.3492 37.5252   4
   5 -11   7-6.03209 32.6189  14
  -5  11   8 104.599 54.5501  11
   5 -11   8 229.579 50.0394  14
  -5  11   8 185.811 121.385   5
  -5  11  -8 300.683 140.688   5
  -5 -11   8 128.919 112.301   9
   5  11  -8 190.065 48.5540   4
   5  11   8 167.249 46.3806   4
   5  11  -8 122.308 47.3851   1
  -5  11  -9 5995.56 540.135   5
   5 -11   9 6173.05 244.439  14
   5  11  -9 6241.29 279.802   1
   5 -11  10 219.319 48.1261  14
  -5  11  10 191.594 61.5751  11
  -5  11  11 1034.39 120.335   3
   5 -11  11 806.952 79.0385  14
  -5  11  11 1098.32 108.838  11
  -5  11  12 2157.85 166.484   3
   5 -11  12 2049.88 121.153  14
  -5  11  12 2454.81 155.869  11
  -5  11  13 4441.79 238.195   3
  -5  11  13 4758.70 219.120  11
  -5  11  14 2441.93 164.519   3
  -5  11  14 2775.90 153.923  11
  -5  11  15 178.533 54.7768   2
  -5  11  15 197.970 55.2863   3
  -5  11  16 2376.08 128.117   2
  -5  11  16 2233.29 131.016   3
  -5  11  17 325.090 41.7394   2
  -5  11  17 381.259 40.5654  11
   5  12   0 34.7850 51.5112   4
  -5  12   0 90.2149 109.075   5
   5  12   0 11.1087 56.9851  10
   5 -12   0 54.4537 71.1139   8
   5  12   0-27.4705 60.6406   6
  -5 -12   0 36.7914 88.9663   9
   5  12  -1 756.596 92.4216   4
   5  12   1 707.105 91.1485   4
  -5  12  -1 673.914 188.818   5
  -5  12   1 819.790 211.461   5
   5  12  -1 647.452 101.673  10
   5 -12   1 810.763 166.331   8
   5 -12  -1 741.526 159.793   8
  -5 -12  -1 885.517 195.314   9
  -5 -12   1 533.004 164.569   9
   5  12  -1 602.907 146.526   6
   5  12   1 588.456 139.195   6
   5  12   2 2324.00 278.710   6
  -5 -12  -2 2877.64 325.316   9
   5  12  -2 2677.01 169.759   4
   5 -12  -2 2322.83 264.451   8
   5  12   2 2616.27 189.511  10
   5  12  -2 2209.57 172.367  10
  -5 -12   2 2207.21 318.556   9
  -5  12  -2 2472.63 356.594   5
  -5  12  -3 450.070 166.703   5
   5  12   3 630.289 99.5301  10
   5  12  -3 597.960 96.2537  10
  -5  12   3 583.562 76.8064  11
   5 -12  -3 628.397 138.711   8
   5  12  -3 503.159 83.1383   4
   5  12   3 567.734 82.1654   4
  -5 -12   3 283.608 133.229   9
   5  12  -3 559.549 83.7780   1
  -5  12  -4 270.710 133.676   5
  -5  12   4 329.617 147.048   5
   5  12   4 144.647 63.2166  10
   5  12  -4 168.203 66.5634  10
   5  12   4 118.046 56.7562  12
   5  12   4 136.281 52.7267   1
  -5  12   4 199.742 57.0066  11
   5 -12  -4 170.277 79.7373   8
   5  12  -4 203.436 58.5786   1
  -5 -12   4 41.5895 108.694   9
   5  12  -4 261.351 63.3149   4
   5  12   4 160.478 53.8617   4
  -5  12  -5 363.625 155.503   5
  -5  12   5 95.2534 133.060   5
   5  12   5 292.951 77.3729  10
   5  12  -5 236.938 72.7692  10
   5  12  -5 193.073 56.9956   4
   5  12   5 132.750 54.1545   4
   5  12   5 201.911 58.8941  12
   5  12   5 223.358 65.8069   1
  -5  12   5 173.840 55.6133  11
  -5 -12   5 339.565 151.147   9
   5  12  -5 220.599 57.5696   1
   5  12   6 16029.2 497.526   4
   5  12  -6 16239.6 506.610   4
   5  12   6 16075.4 544.347  10
   5  12  -6 16043.0 536.296  10
   5  12   6 15710.4 504.764  12
   5  12  -6 15088.2 516.934   1
  -5  12   6 15503.8 509.444  11
  -5 -12   6 14205.7 872.427   9
  -5  12  -6 16769.8 961.633   5
  -5  12   6 15404.0 943.846   5
   5  12   6 14641.2 551.576   1
  -5  12  -7 1439.24 278.685   5
  -5  12   7 1646.56 302.275   5
   5  12  -7 1226.04 107.834   4
   5  12   7 1281.23 107.744   4
   5  12   7 1338.85 127.973  10
   5  12  -7 1143.88 118.227  10
  -5 -12   7 1039.03 227.873   9
  -5  12   7 1358.25 124.141  11
   5  12  -7 1149.73 114.576   1
   5 -12   7 1233.37 91.4268  14
  -5  12   8 78.7616 53.2723  11
  -5 -12   8 43.0492 85.0055   9
   5  12  -8 66.3206 39.3056   4
   5 -12   8 54.2640 34.7427  14
  -5  12  -8 44.0806 75.3833   5
  -5  12   9 43.4675 45.4683  11
   5 -12   9 144.483 40.2948  14
  -5  12  10 1712.18 155.166   3
   5 -12  10 1842.99 110.309  14
  -5  12  10 1971.95 143.658  11
  -5  12  11 198.425 70.0101   3
   5 -12  11 151.384 40.7704  14
  -5  12  11 137.465 54.8368  11
  -5  12  12 67.7944 56.6263   3
  -5  12  12 166.340 53.3715  11
  -5  12  13 473.076 80.3432   3
  -5  12  13 414.713 70.1225  11
  -5  12  14 61.1448 47.7534   3
  -5  12  14 93.9871 45.4701   2
  -5  12  14 83.3148 46.2929  11
  -5  12  15 222.079 46.6860   2
  -5  12  15 336.641 60.9012   3
  -5  12  16 161.172 39.9055   3
  -5  12  16 254.757 39.5450   2
  -5  13   0 94.4100 114.147   5
  -5 -13   0-38.5143 93.1329   9
   5  13   0-25.8976 48.2105   4
   5  13   0-31.5269 59.5984   1
   5  13   0-22.9944 60.0605  10
  -5 -13   1 1115.03 237.034   9
  -5 -13  -1 1223.60 229.788   9
   5  13   1 1022.72 107.527   4
   5  13  -1 1357.94 121.813   4
  -5  13   1 998.371 249.445   5
  -5  13  -1 1267.73 259.134   5
   5  13  -1 879.003 108.857   1
   5  13   1 892.594 111.786   1
   5  13  -1 1055.97 121.952  10
   5  13   2 709.599 107.310  10
   5  13  -2 637.044 101.428  10
  -5 -13   2 1066.75 226.189   9
  -5 -13  -2 884.318 195.208   9
  -5  13  -2 752.026 218.333   5
   5  13  -2 941.696 103.477   4
  -5  13   2 896.629 93.6831  11
   5 -13  -2 767.043 158.594   8
   5  13   2 876.013 111.931   1
   5  13  -2 589.839 89.9887   1
   5  13   3 24.9990 45.0567   4
   5  13  -3 25.5472 46.0447   4
   5  13   3 23.1220 51.0396  10
   5  13  -3 32.9176 51.9479  10
   5  13  -3-19.6711 37.6047   1
  -5  13   3 16.1589 39.0736  11
   5  13   3-11.4835 51.9494   1
  -5 -13   3 167.799 109.566   9
  -5  13  -3-93.9652 92.7608   5
  -5  13   3-48.0464 106.058   5
  -5  13   4 1884.12 138.272  11
   5  13   4 1703.29 142.845  12
   5  13   4 1873.71 162.250  10
   5  13  -4 1567.32 148.395  10
  -5 -13   4 2094.80 321.273   9
  -5  13  -4 1827.09 316.358   5
   5  13   4 1886.73 136.546   4
  -5  13   4 1966.48 333.982   5
   5  13  -4 2240.04 151.371   4
   5  13   4 1640.82 153.340   1
   5  13  -4 1805.92 144.468   1
  -5  13   5 6754.48 286.164  11
   5  13   5 6441.40 282.454  12
   5  13   5 5550.14 302.569   1
  -5 -13   5 5998.04 548.128   9
  -5  13   5 6768.69 601.957   5
  -5  13  -5 5726.59 555.231   5
   5  13  -5 6308.03 289.875   1
   5  13   5 6667.24 278.503   4
   5  13  -5 7154.88 285.192   4
   5  13   5 6332.17 308.308  10
   5  13  -5 6486.48 303.144  10
   5  13   6 4971.07 257.166  10
   5  13  -6 4540.35 242.867  10
   5  13   6 4371.13 260.275   1
  -5  13  -6 4247.07 474.280   5
  -5  13   6 4276.99 480.742   5
   5  13  -6 4700.37 239.900   1
  -5 -13   6 4240.53 468.019   9
  -5  13   6 4845.11 236.225  11
   5  13  -6 5114.10 227.174   4
   5  13   6 4467.54 217.702   4
   5  13  -7 2009.28 131.011   4
   5  13   7 1858.65 148.271  10
   5  13  -7 1707.48 140.446  10
  -5  13   7 1961.02 144.115  11
  -5  13   8 709.560 91.6711  11
   5  13  -8 486.505 65.6230   4
  -5  13   9 76.1016 47.9823  11
  -5  13  10 5130.83 238.792  11
  -5  13  10 4843.91 260.665   3
  -5  13  11 1131.83 107.521  11
  -5  13  11 1190.21 122.637   3
  -5  13  12 104.383 50.8886   3
  -5  13  12 160.180 50.6088  11
  -5  13  13-23.0043 46.0462   3
  -5  13  13-6.15404 35.9422  11
  -5  13  14 69.9396 36.8034   2
  -5  13  14 10.3314 34.9682  11
  -5  13  14 19.3312 41.2317   3
  -5  13  15 1405.14 95.3436   3
  -5  13  15 1434.25 85.6338   2
  -5  13  15 1420.90 87.7473  11
   5  14   0 8.50217 47.4794   4
   5  14   0-10.7623 54.1742   1
   5  14   0-34.8692 67.8819  10
  -5  14   0 48.0413 94.8512   5
  -5 -14   0 39.2526 86.6466   9
  -5 -14   1 851.726 205.324   9
  -5 -14  -1 527.796 163.689   9
   5  14  -1 944.978 114.227   1
   5  14   1 1102.51 111.327   4
   5  14  -1 1313.91 118.587   4
  -5  14  -1 1675.41 299.667   5
   5  14  -1 929.060 119.147  10
   5  14   1 783.450 108.399   1
   5  14  -2 771.125 101.762   1
  -5 -14   2 705.119 192.728   9
  -5  14  -2 1001.00 245.039   5
  -5  14   2 571.898 188.877   5
   5  14  -2 789.650 96.6301   4
   5  14   2 865.741 117.181  10
   5  14  -2 698.268 106.698  10
   5  14   2 543.360 90.1491   1
   5  14  -3 558.561 84.7632   1
   5  14   3 470.896 79.3272   4
   5  14  -3 451.930 76.3654   4
  -5  14   3 389.866 71.1166  11
   5  14   3 474.242 91.2222  10
   5  14  -3 583.507 94.6916  10
  -5  14  -3 190.101 133.102   5
  -5  14   3 765.244 206.065   5
   5  14   3 357.151 82.6654   1
  -5 -14   3 591.552 177.272   9
   5  14   3 497.424 82.2339  12
   5  14   4 2073.14 168.913  10
   5  14  -4 1924.22 160.517  10
  -5  14  -4 1320.29 270.992   5
  -5  14   4 1805.05 314.142   5
   5  14  -4 2019.57 142.235   4
   5  14   4 1834.52 137.576   4
  -5  14   4 2005.13 144.447  11
  -5 -14   4 2221.90 324.237   9
   5  14   4 2098.21 151.456  12
  -5  14   5 3956.60 207.796  11
   5  14   5 3748.74 198.614   4
   5  14  -5 3603.59 190.352   4
   5  14   5 3778.20 225.508  10
   5  14  -5 3801.26 223.024  10
  -5  14   6 2181.30 154.685  11
   5  14  -6 2359.48 143.910   4
   5  14   6 2128.03 162.913  10
   5  14  -6 2372.40 169.546  10
  -5  14   7 366.679 74.2874  11
   5  14  -7 342.411 58.8344   4
   5  14   7 378.441 73.2337  10
   5  14  -7 321.220 73.5910  10
  -5  14   8 769.507 95.3591  11
  -5  14   9 2378.29 156.702  11
  -5  14  10 102.899 61.2655   3
  -5  14  10 22.6085 45.2676  11
  -5  14  11 305.729 71.9991   3
  -5  14  11 338.970 63.3811  11
  -5  14  12 7.52654 43.3324   3
  -5  14  12 73.6674 43.7091  11
  -5  14  13 32.0440 39.0001   3
  -5  14  13-20.4451 30.6921   2
  -5  14  13 15.8381 33.7756  11
  -5  14  14 38.0863 32.1150  11
  -5  14  14 81.2704 34.4010   3
  -5  14  15 38.4704 21.6727  11
  -5  14  15 13.8329 20.4914   3
   5  15   0-8.22155 48.0169   4
   5  15   0-22.7695 58.3994  10
   5  15   1 500.748 77.6680   4
   5  15  -1 569.378 83.0177   4
   5  15  -1 393.095 87.9972  10
   5  15   2 2516.10 188.142  10
   5  15  -2 2419.81 184.596  10
   5  15  -2 2582.85 161.031   4
   5  15   3 7946.07 350.808  10
   5  15  -3 7356.41 332.879  10
   5  15  -3 7862.37 305.215   4
   5  15   3 7764.24 319.938  12
  -5  15   3 7435.46 299.427  11
  -5  15   4 1396.75 118.640  11
   5  15  -4 1470.78 117.596   4
   5  15   4 1364.30 118.922   4
   5  15   4 1520.03 144.474  10
   5  15  -4 1523.18 139.749  10
  -5  15   5 1087.90 105.843  11
   5  15  -5 829.151 88.5547   4
   5  15   5 985.634 118.014  10
   5  15  -5 909.054 110.347  10
  -5  15   6 5040.96 239.789  11
   5  15  -6 5197.11 217.611   4
   5  15   6 5158.08 253.106  10
   5  15  -6 5141.68 250.528  10
  -5  15   7 8580.19 333.220  11
   5  15  -7 8787.82 297.579   4
   5  15  -7 9131.50 341.524  10
  -5  15   8 1224.79 109.691  11
  -5  15   9 129.998 50.4979  11
  -5  15  10 33.3772 42.7177  11
  -5  15  10 56.7919 55.4969   3
  -5  15  11 1409.15 104.763  11
  -5  15  11 1525.35 118.698   3
  -5  15  12 197.018 48.8451   3
  -5  15  12 216.400 46.5715  11
  -5  15  13 99.2699 37.9734   3
  -5  15  13 29.2000 27.9554  11
  -5  15  14 2199.84 104.659   3
  -5  15  14 2236.10 98.3238  11
   5  16   0-32.1426 67.7253  10
   5  16   0 7.69706 49.8266   4
   5  16  -1 126.833 64.3497  10
   5  16  -1 106.271 50.8622   4
   5  16   1 46.3044 51.1449   4
   5  16   2 999.248 120.523  10
   5  16  -2 939.266 118.038  10
   5  16   2 1070.50 105.266   4
   5  16  -2 1102.35 103.576   4
   5  16   2 1032.14 105.839  12
   5  16  -3 127.720 51.9884   4
   5  16   3 175.863 66.9979  10
   5  16  -3 19.9397 53.0410  10
  -5  16   4 296.338 61.0124  11
   5  16   4 453.507 82.9272  10
   5  16  -4 275.682 71.8673  10
   5  16  -4 360.713 65.3832   4
   5  16   5 2480.40 167.156  10
   5  16  -5 2386.23 161.137  10
   5  16  -5 2197.70 132.000   4
  -5  16   5 2178.81 143.477  11
   5  16   6 138.417 50.9039  10
   5  16  -6 40.3136 45.1020  10
  -5  16   6 210.880 56.1278  11
  -5  16   7 28.1801 41.1496  11
  -5  16   8 1165.38 101.498  11
  -5  16   9 198.140 48.3207  11
  -5  16   9 181.193 56.9216   3
  -5  16  10 38.7571 37.4757  11
  -5  16  10 13.3516 36.1008   3
  -5  16  11 1017.30 87.1553   3
  -5  16  11 1089.19 82.5897  11
   5  16 -12 351.432 40.4572  12
  -5  16  12 463.822 51.3739  11
  -5  16  12 536.045 57.2314   3
  -5  16  13 360.238 40.0987   3
   5  17   0-19.2260 65.7487  10
   5  17  -1 85.3509 58.4962  10
   5  17   2 1444.80 133.344  10
   5  17  -2 1504.10 133.322  10
   5  17   3 2284.43 162.786  10
   5  17  -3 2195.66 156.357  10
   5  17   4 1163.20 114.539  10
   5  17  -4 984.699 104.668  10
   5  17   5 7.72825 41.0848  10
   5  17  -5 7.62833 43.2601  10
  -5  17   8 178.604 42.6668  11
  -5  17   8 217.109 55.8031   3
  -5  17   9 786.923 80.0630   3
  -5  17   9 716.398 67.2512  11
  -5  17  10 91.1115 40.0273   3
  -5  17  11 2205.21 107.341   3
   5  17 -11 1885.45 93.7550  12
   5  18   0 16.3141 50.2890  10
   5  18  -1-14.0767 37.4168  12
   5  18  -1 32.1828 51.4737  10
   5  18   2 2271.72 152.041  10
   5  18  -2 2377.35 151.762  10
   5  18   3 232.916 61.7422  10
   5  18  -3 140.451 52.2686  10
   5  18   4 192.691 50.6174  10
   5  18  -4 245.341 54.8721  10
  -5  18   8 45.4409 36.6410   3
  -5  18   9 16.8000 24.8798   3
   5  19   0 6.39887 38.9399  10
   5  19  -1 195.432 51.8816  10
   5  19   2 1320.38 102.464  10
   5  19  -2 1409.10 104.315  10
   5  19  -3 3566.99 162.927  12
   5  19  -4 336.802 51.4536  12
   5  19  -8 49.5668 21.8683  12
   6   0   0 36045.3 1138.49   8
   6   0   1-49.5398 46.1212   8
   6   0   2 225.758 76.5123   8
   6   0   3-31.4019 55.8895   8
   6   0   4 55825.6 1562.01   8
   6   0   5-14.9794 41.8251   8
   6   0   5 7.20118 31.7919  12
   6   0   6 1409.58 102.812  13
   6   0   6 1381.58 154.326   8
   6   0   6 1230.06 114.415   7
   6   0   7-18.1199 37.9455   7
   6   0   7 6.22390 33.0874  13
   6   0   8 13685.4 483.187   7
   6   0   8 14255.5 439.785  13
   6   0   9-13.3490 46.1229  13
   6   0   9 6.65681 35.3888  14
   6   0   9-10.2758 45.3659   7
   6   0  10 67218.8 1647.28  14
   6   0  10 65835.1 1726.43   7
   6   0  11 34.3530 41.2638  14
   6   0  11 34.5854 62.3394   7
   6   0  12 35521.0 1039.44   7
   6   0  12 36214.2 954.097  14
  -6   0  12 36049.3 988.132   2
   6   0  13 27.5274 44.5496  14
   6   0  13-12.1034 66.5255   7
  -6   0  13 8.93223 44.0894   2
   6   0  14 4222.89 247.069   7
  -6   0  14 4159.08 217.841   2
   6   0  14 4092.67 194.935  14
   6   0  15 6.18059 36.6082  14
  -6   0  15-8.07888 41.4410   2
   6   0  15 11.1723 62.3902   7
  -6   0  16 1916.76 129.819   2
   6   0  16 1702.39 145.456   7
   6   0  17-95.0144 79.9931   7
  -6   0  17-11.5246 30.1090   2
   6   0  18 1219.26 106.829   7
  -6   0  19-4.79444 28.3981   7
   6  -1   0 7690.73 414.108   8
  -6   1   0 7482.57 422.506   5
   6   1   1 17133.5 661.921   8
   6  -1   1 18082.1 691.372   8
  -6  -1   1 17378.7 691.946   9
  -6   1  -1 18093.9 695.895   5
   6   1   2 19117.7 696.592   8
   6  -1   2 19857.8 728.796   8
  -6  -1   2 19359.0 761.968   9
  -6   1  -2 18548.8 696.837   5
  -6  -1   3 2753.12 260.657   9
   6   1   3 2534.31 209.503   8
   6  -1   3 2421.92 216.892   8
  -6  -1   4 1955.73 230.608   9
   6   1   4 2374.00 198.290   8
   6  -1   4 2613.93 221.806   8
  -6  -1   5 2336.89 261.856   9
   6  -1   5 2575.39 140.530  13
   6   1   5 2665.09 143.872  13
   6   1   5 2568.48 154.603  12
   6  -1   5 2962.47 238.284   8
   6   1   5 2870.87 212.845   8
  -6  -1   6 900.785 174.751   9
   6  -1   6 927.497 135.778   8
   6   1   6 862.172 115.985   8
   6   1   6 938.549 84.5829  13
   6   1   6 922.018 91.9232  12
   6  -1   6 908.432 102.055   7
   6  -1   7 456.808 97.7958   8
   6   1   7 360.952 59.5978  13
   6  -1   7 446.589 75.8028   7
  -6  -1   7 334.941 116.759   9
   6  -1   8-9.68720 41.6873   7
   6   1   8 31.9564 32.1755  13
   6   1   8 55.0488 33.6227  14
   6  -1   8 6.50590 37.4527  13
   6   1   9 19909.6 578.864  14
   6  -1   9 20757.7 594.538  14
   6  -1   9 19936.3 647.407   7
   6   1   9 20163.5 584.758  13
   6  -1  10 347.225 63.5529  14
   6   1  10 408.234 63.2729  14
   6  -1  10 417.540 86.5312   7
   6  -1  11 911.971 92.7859  14
   6   1  11 920.793 88.7687  14
   6  -1  11 891.295 118.313   7
   6  -1  12 2477.00 153.164  14
   6   1  12 2525.28 147.630  14
  -6  -1  12 2464.10 161.913   2
   6  -1  12 2707.85 196.137   7
   6  -1  13 1054.20 99.3520  14
   6   1  13 1102.30 96.8412  14
   6  -1  13 1003.68 128.399   7
  -6   1  13 941.847 108.223   2
  -6  -1  13 977.384 104.420   2
   6  -1  14 5943.27 247.426  14
   6   1  14 6181.20 242.944  14
  -6  -1  14 5973.67 261.311   2
  -6   1  14 5401.33 264.069   2
   6  -1  14 6431.24 312.408   7
   6  -1  15 2354.08 140.197  14
   6  -1  15 2410.50 179.321   7
  -6   1  15 2223.18 152.493   2
  -6  -1  15 2286.61 146.802   2
  -6  -1  16 481.747 66.2324   2
  -6   1  16 398.224 69.0491   2
   6  -1  16 379.434 79.4339   7
   6  -1  17 1382.41 123.875   7
  -6  -1  17 1426.25 95.3349   2
  -6   1  17 1283.20 101.312   2
   6  -1  18 496.663 76.3960   7
  -6   1  18 582.922 61.0730   2
   6  -1  19 227.570 49.4293   7
  -6  -1  19 367.673 50.1404   7
   6  -2   0 75234.4 2036.45   8
  -6   2   0 71657.3 2077.13   5
  -6  -2   0 73013.0 1991.76   9
   6   2   1 13262.6 548.859   8
   6  -2  -1 13829.2 603.560   8
   6  -2   1 14402.1 598.822   8
  -6  -2   1 12798.2 580.553   9
  -6  -2  -1 12593.2 524.708   9
  -6   2   1 13521.8 641.489   5
  -6   2  -1 13476.5 605.264   5
  -6   2   2-25.0884 60.6661   5
  -6   2  -2-18.8245 45.5193   5
  -6  -2   2 20.6104 49.8380   9
   6   2   2 14.3821 42.5932   8
   6  -2   2 18.0538 56.3593   8
   6   2   3 9113.43 410.018   8
   6  -2   3 9061.38 455.003   8
  -6   2  -3 8378.19 434.011   5
  -6  -2   3 8949.44 499.714   9
   6   2   4 1857.70 129.835  12
   6  -2   4 1892.42 116.838  13
   6   2   4 1857.73 119.254  13
  -6  -2   4 2017.10 234.368   9
   6   2   4 2022.08 171.669   8
   6  -2   4 2190.73 214.626   8
   6   2   5 16615.2 507.635  12
   6  -2   5 15973.0 476.342  13
   6   2   5 16169.6 482.901  13
  -6  -2   5 15240.5 741.300   9
   6   2   5 16191.0 570.136   8
   6  -2   5 15254.7 640.422   8
   6  -2   6 10822.2 505.752   8
   6   2   6 10161.7 360.967  12
   6   2   6 10422.3 343.527  13
   6  -2   6 10296.2 340.599  13
   6  -2   6 9698.30 373.055   7
   6   2   6 9362.38 367.613   7
  -6  -2   6 10425.3 600.184   9
   6  -2   7 3465.73 273.909   8
   6   2   7 4152.81 202.191  12
   6  -2   7 3379.77 203.370   7
   6   2   7 3766.08 208.767   7
   6   2   7 4049.44 184.662  13
  -6  -2   7 3729.90 362.750   9
  -6  -2   8 532.982 155.058   9
   6   2   8 763.496 75.8132  14
   6   2   8 648.903 74.4159  13
   6  -2   8 703.462 95.3424   7
   6   2   8 787.475 97.0558   7
   6  -2   9 13989.3 497.683   7
   6   2   9 12992.2 483.016   7
  -6  -2   9 14777.9 800.412   9
   6   2   9 14505.1 439.043  13
   6  -2   9 13308.4 442.120  14
   6   2   9 13804.7 424.853  14
   6  -2  10 7313.76 288.544  14
   6   2  10 7537.93 274.714  14
   6  -2  10 7537.83 340.424   7
   6   2  10 7150.49 328.423   7
  -6   2  11 2167.33 157.833   3
   6  -2  11 2389.90 150.304  14
   6   2  11 2066.80 130.127  14
   6  -2  11 2535.58 188.378   7
   6   2  11 2329.64 181.721   7
  -6   2  12 7040.98 311.550   3
   6  -2  12 7113.00 339.371   7
   6   2  12 7484.18 341.238   7
   6   2  12 7013.07 267.165  14
   6  -2  12 7070.15 285.170  14
   6  -2  13-23.9798 60.3531   7
   6   2  13 11.8607 64.1312   7
   6  -2  13-14.5825 40.0757  14
   6   2  13 6.15745 32.7340  14
   6   2  14 570.523 69.1761  14
[truncated: 177,035 more chars]
