# Supplementary material for: N-(5-Cyano­nonan-5-yl)benzamide
Source: IUCrdata. 2023 Jul 28;8(Pt 7):x230639. doi: 10.1107/S2414314623006399 (PMC10626610; doi:10.1107/S2414314623006399)
Supplement: Supplementary file 2 [file x-08-x230639-Isup2.hkl]

data_I                                                                          
_shelx_title ' 5-cyano-5-benzoylaminononane_auto_a.res in Pbca'                 
_shelx_refln_list_code          4                                               
_shelx_F_calc_maximum      264.04                                               
_exptl_crystal_F_000      1184.00                                               
_reflns_d_resolution_high  0.7881                                               
                                                                                
loop_                                                                           
 _space_group_symop_operation_xyz                                               
 'x, y, z'                                                                      
 '-x+1/2, -y, z+1/2'                                                            
 '-x, y+1/2, -z+1/2'                                                            
 'x+1/2, -y+1/2, -z'                                                            
 '-x, -y, -z'                                                                   
 'x-1/2, y, -z-1/2'                                                             
 'x, -y-1/2, z-1/2'                                                             
 '-x-1/2, y-1/2, z'                                                             
                                                                                
_cell_length_a    10.3939                                                       
_cell_length_b    17.6680                                                       
_cell_length_c    17.6653                                                       
_cell_angle_alpha  90.000                                                       
_cell_angle_beta   90.000                                                       
_cell_angle_gamma  90.000                                                       
                                                                                
_shelx_F_squared_multiplier     1.000                                           
                                                                                
loop_                                                                           
 _refln_index_h                                                                 
 _refln_index_k                                                                 
 _refln_index_l                                                                 
 _refln_F_squared_calc                                                          
 _refln_F_squared_meas                                                          
 _refln_F_squared_sigma                                                         
 _refln_observed_status                                                         
   2   0   0      69718.22      56337.72      1001.87 o                         
   4   0   0       9354.30       8923.23       148.43 o                         
   6   0   0       1454.76       1387.68        43.83 o                         
   8   0   0          1.41         -0.87         0.95 o                         
  10   0   0       1312.42       1257.34        34.68 o                         
  12   0   0        143.86        129.07         5.63 o                         
   2   1   0       1946.45       2030.79        24.25 o                         
   4   1   0       2447.09       2364.66        44.01 o                         
   6   1   0        277.66        290.24        11.31 o                         
   8   1   0         25.40         17.82         1.86 o                         
  10   1   0          3.54          6.87         1.64 o                         
  12   1   0         13.15         23.38         1.63 o                         
   0   2   0       8048.39       8292.01       133.39 o                         
   2   2   0       5749.38       5636.69        58.81 o                         
   4   2   0         23.81         38.66         3.26 o                         
   6   2   0       2621.30       2841.90        45.51 o                         
   8   2   0        155.32        148.83         4.33 o                         
  10   2   0         72.84         67.63         3.63 o                         
  12   2   0        113.27        123.46         5.61 o                         
   2   3   0       7879.46       7972.59        92.58 o                         
   4   3   0        852.21        883.47        12.93 o                         
   6   3   0        124.00        120.65         5.99 o                         
   8   3   0          0.06          2.84         1.49 o                         
  10   3   0        195.41        180.92         5.12 o                         
  12   3   0         48.79         48.80         3.37 o                         
   0   4   0       1632.44       1440.41        26.24 o                         
   2   4   0        170.47        209.24         4.77 o                         
   4   4   0        203.09        248.78         5.18 o                         
   6   4   0          4.28          3.38         1.98 o                         
   8   4   0       1187.78       1172.46        14.52 o                         
  10   4   0        137.85        134.76         4.60 o                         
  12   4   0         37.91         38.04         2.98 o                         
   2   5   0       3606.20       3810.09        47.05 o                         
   4   5   0          7.98          6.15         0.97 o                         
   6   5   0       2973.00       3034.84        49.52 o                         
   8   5   0        882.32        932.60        13.38 o                         
  10   5   0         50.96         55.79         3.59 o                         
  12   5   0         21.40         15.33         1.93 o                         
   0   6   0      17276.02      18740.93       432.41 o                         
   2   6   0         53.74         52.44         2.62 o                         
   4   6   0        163.08        177.24         6.96 o                         
   6   6   0        760.95        759.21        14.72 o                         
   8   6   0         19.76         21.51         1.91 o                         
  10   6   0          5.52          3.78         2.36 o                         
  12   6   0          0.00          0.30         1.06 o                         
   2   7   0       8102.27       8593.48       102.74 o                         
   4   7   0          0.60          2.05         0.99 o                         
   6   7   0        170.14        154.43         7.75 o                         
   8   7   0        667.64        616.01        32.61 o                         
  10   7   0        726.73        714.47        22.95 o                         
   0   8   0       3137.80       3190.51        85.90 o                         
   2   8   0       1921.38       1965.40        33.12 o                         
   4   8   0        170.25        180.70         5.72 o                         
   6   8   0         17.81         14.92         2.36 o                         
   8   8   0         58.31         60.16         4.54 o                         
  10   8   0          1.72          3.24         1.41 o                         
  12   8   0         19.11         19.30         1.68 o                         
   2   9   0        344.72        368.68         9.31 o                         
   4   9   0        215.35        213.68         5.45 o                         
   6   9   0        612.18        610.01        14.48 o                         
   8   9   0         41.20         53.38         4.27 o                         
  10   9   0         50.95         56.74         2.98 o                         
   0  10   0        940.04        883.03        35.01 o                         
   2  10   0          1.78          0.63         1.24 o                         
   4  10   0         78.15         85.98         2.97 o                         
   6  10   0       1431.26       1402.83        20.76 o                         
   8  10   0        620.95        614.07        48.97 o                         
  10  10   0          0.49          1.64         0.93 o                         
   2  11   0       1472.98       1461.01        26.02 o                         
   4  11   0          7.00          5.05         1.25 o                         
   6  11   0        548.59        585.48        15.15 o                         
  10  11   0        254.00        287.20         8.21 o                         
   0  12   0        397.53        347.50         8.80 o                         
   2  12   0        445.21        507.34         7.33 o                         
   4  12   0          0.32          0.06         0.75 o                         
   6  12   0        110.59        111.76         5.47 o                         
   8  12   0        503.44        458.30        17.42 o                         
  10  12   0         19.43         15.72         1.51 o                         
   2  13   0        172.90        138.22         3.81 o                         
   4  13   0        910.86        912.53        12.06 o                         
   6  13   0        272.10        268.16        11.51 o                         
   8  13   0        367.76        410.15        15.59 o                         
  10  13   0          7.87         14.51         1.73 o                         
   0  14   0        124.38        104.71         5.34 o                         
   2  14   0        137.22        138.28         4.47 o                         
   4  14   0        258.87        237.51         5.63 o                         
   6  14   0          0.66          0.73         1.45 o                         
   8  14   0        717.29        690.32        14.83 o                         
  10  14   0          7.01         10.30         0.93 o                         
   2  15   0         43.43         42.38         3.23 o                         
   4  15   0        391.31        379.91         8.35 o                         
   6  15   0        280.62        294.48        27.73 o                         
   8  15   0         17.57         22.04         1.92 o                         
   0  16   0       1222.13       1225.56        23.55 o                         
   2  16   0        228.54        214.57         6.12 o                         
   4  16   0         42.03         42.54         2.37 o                         
   6  16   0        172.30        195.46         8.35 o                         
   8  16   0        114.16        135.68         4.21 o                         
   2  17   0          2.28          1.02         1.37 o                         
   4  17   0         29.57         29.23         2.44 o                         
   6  17   0         37.21         46.09         3.00 o                         
   0  18   0       1436.16       1522.65        44.58 o                         
   2  18   0         47.64         45.04         3.05 o                         
   4  18   0        525.28        556.17        32.16 o                         
   2  19   0        156.03        148.77         7.68 o                         
   4  19   0        247.58        235.38        11.12 o                         
   0  20   0        257.25        259.75        12.01 o                         
   2  20   0        253.76        280.26         6.73 o                         
   4  20   0         40.27         39.45         3.39 o                         
   2  21   0         27.74         32.93         1.89 o                         
   0  22   0         32.03         34.05         2.75 o                         
   2  22   0          0.51          0.97         0.56 o                         
   1   1   1       1841.90       1738.28        18.70 o                         
   2   1   1       6350.45       6099.87        49.81 o                         
   3   1   1          0.33          0.84         0.22 o                         
   4   1   1        362.11        336.48         6.37 o                         
   5   1   1        202.47        192.56         5.03 o                         
   6   1   1        585.75        676.84        13.12 o                         
   7   1   1         39.15         44.54         1.41 o                         
   8   1   1        145.77        111.87         2.21 o                         
   9   1   1         46.14         41.52         1.43 o                         
  10   1   1        841.42        806.16        10.89 o                         
  11   1   1         10.16         11.60         1.16 o                         
  12   1   1         15.77         11.57         1.04 o                         
   0   2   1      17436.29      18364.73       353.46 o                         
   1   2   1        164.54        109.30         2.28 o                         
   2   2   1        856.86        868.87        11.52 o                         
   3   2   1       1306.99       1273.39        12.92 o                         
   4   2   1        159.65        119.03         3.61 o                         
   5   2   1          1.10          2.01         0.92 o                         
   6   2   1        422.21        512.47         8.43 o                         
   7   2   1        762.06        745.08         6.67 o                         
   8   2   1        566.26        506.39         5.28 o                         
   9   2   1         36.27         33.19         1.19 o                         
  10   2   1          9.17          6.34         1.19 o                         
  11   2   1         34.86         28.73         1.56 o                         
  12   2   1          1.84          2.09         0.91 o                         
   1   3   1      10775.55      10721.41       110.19 o                         
   2   3   1       2264.41       2096.61        20.07 o                         
   3   3   1        112.28        113.03         2.83 o                         
   4   3   1          1.09          1.03         0.47 o                         
   5   3   1        824.22        880.72        17.08 o                         
   6   3   1        241.51        280.62         6.47 o                         
   7   3   1         16.88          8.66         1.02 o                         
   8   3   1        320.34        336.56         4.22 o                         
   9   3   1        144.68        129.21         2.40 o                         
  10   3   1        129.57        135.69         3.52 o                         
  11   3   1          2.67          2.32         0.80 o                         
  12   3   1          8.79          7.71         1.16 o                         
   0   4   1       6138.87       6029.72        99.60 o                         
   1   4   1       6264.50       5932.42        71.32 o                         
   2   4   1         14.96          7.10         0.79 o                         
   3   4   1         68.24         61.44         1.95 o                         
   4   4   1        384.99        421.06         5.80 o                         
   5   4   1        318.13        317.97         7.54 o                         
   6   4   1        762.21        831.52        14.56 o                         
   7   4   1          9.46         12.76         0.85 o                         
   8   4   1        104.78         95.13         2.06 o                         
   9   4   1        304.16        284.50         4.31 o                         
  10   4   1         70.54         75.88         2.23 o                         
  11   4   1          1.15          1.43         1.27 o                         
  12   4   1         28.42         25.69         2.31 o                         
   1   5   1        369.42        396.11         7.28 o                         
   2   5   1       3349.35       3438.80        28.73 o                         
   3   5   1       1060.93       1173.06        11.72 o                         
   4   5   1        800.29        786.78         8.51 o                         
   5   5   1          2.66          0.90         0.57 o                         
   6   5   1        283.53        303.64         8.21 o                         
   7   5   1         33.44         38.13         2.03 o                         
   8   5   1        507.22        501.04         5.66 o                         
   9   5   1         22.59         28.66         1.89 o                         
  10   5   1        488.06        493.43        10.97 o                         
  11   5   1          4.41          4.73         1.46 o                         
  12   5   1         17.08         18.75         1.58 o                         
   0   6   1       1329.94       1322.63        53.07 o                         
   1   6   1        639.48        639.80        10.72 o                         
   2   6   1        104.24         90.94         2.48 o                         
   3   6   1        584.17        581.07         7.36 o                         
   4   6   1          2.94          7.15         0.84 o                         
   5   6   1        165.46        187.59         5.83 o                         
   6   6   1        235.85        231.22         5.61 o                         
   7   6   1        699.63        656.62         7.11 o                         
   8   6   1        836.12        887.90        10.63 o                         
   9   6   1          3.47          2.77         1.51 o                         
  10   6   1         41.81         59.47         3.01 o                         
  11   6   1          4.23          3.80         1.25 o                         
  12   6   1         14.60          9.09         0.91 o                         
   1   7   1        693.59        714.62        12.17 o                         
   2   7   1        103.95        110.35         2.96 o                         
   3   7   1          8.61         14.72         1.22 o                         
   4   7   1        107.11        134.79         3.26 o                         
   5   7   1         33.20         53.62         2.44 o                         
   6   7   1        641.74        662.84        10.85 o                         
   7   7   1        600.86        580.30         8.51 o                         
   8   7   1         72.59         58.36         2.59 o                         
   9   7   1        253.34        248.06         7.59 o                         
  10   7   1          0.23          0.46         1.12 o                         
  11   7   1        133.23        151.17         5.45 o                         
  12   7   1         54.42         56.20         2.20 o                         
   0   8   1        624.66        649.86        25.79 o                         
   1   8   1        704.40        769.49        13.79 o                         
   2   8   1       2953.26       3136.45        29.64 o                         
   3   8   1          1.00          3.35         0.85 o                         
   4   8   1       3334.92       3594.13        30.79 o                         
   5   8   1        252.48        272.32         5.30 o                         
   6   8   1        373.47        364.64         7.72 o                         
   7   8   1         23.95         21.49         1.90 o                         
   8   8   1        299.11        281.47         8.31 o                         
   9   8   1         29.44         19.52         1.98 o                         
  10   8   1         26.45         27.34         2.07 o                         
  11   8   1          0.28          0.16         0.69 o                         
  12   8   1         28.28         27.99         1.24 o                         
   1   9   1        258.26        280.93         9.51 o                         
   2   9   1         26.90         28.64         1.70 o                         
   3   9   1        664.16        728.26        10.33 o                         
   4   9   1       1784.61       1798.05        18.37 o                         
   5   9   1          1.11          1.03         0.75 o                         
   6   9   1        214.15        223.58         5.99 o                         
   7   9   1         47.32         48.12         2.67 o                         
   8   9   1         56.83         66.04         3.99 o                         
   9   9   1         15.40         20.00         1.95 o                         
  10   9   1         54.10         54.09         1.92 o                         
  11   9   1         29.76         34.52         1.31 o                         
   0  10   1          8.44          2.70         2.29 o                         
   1  10   1         28.90         45.53         4.02 o                         
   2  10   1        520.44        537.46         9.23 o                         
   3  10   1          0.05         -0.09         0.76 o                         
   4  10   1        185.87        192.61         3.79 o                         
   5  10   1          0.01          0.84         0.74 o                         
   6  10   1          8.51          7.62         1.41 o                         
   7  10   1         19.27         21.61         1.89 o                         
   8  10   1          1.54          2.04         0.94 o                         
   9  10   1         50.83         59.63         4.22 o                         
  10  10   1         17.34         13.80         1.29 o                         
  11  10   1         31.35         37.28         1.38 o                         
   1  11   1        127.21        144.96         6.35 o                         
   2  11   1        279.22        310.88         7.56 o                         
   3  11   1        742.49        794.73         7.23 o                         
   4  11   1        518.11        547.63         5.28 o                         
   5  11   1         39.37         43.68         2.08 o                         
   6  11   1        113.63        115.77         3.99 o                         
   7  11   1        291.58        315.30        11.52 o                         
   8  11   1         60.99         63.87         3.70 o                         
   9  11   1         41.84         43.61         2.38 o                         
  10  11   1          4.78          7.15         0.90 o                         
  11  11   1         75.35         83.55         2.64 o                         
   0  12   1        633.17        660.23        11.15 o                         
   1  12   1          0.08          0.40         0.49 o                         
   2  12   1         30.11         31.84         1.14 o                         
   3  12   1         58.93         63.86         1.70 o                         
   4  12   1         61.60         50.03         1.43 o                         
   5  12   1         19.98         27.03         1.53 o                         
   6  12   1          9.03          4.16         1.18 o                         
   7  12   1         65.60         62.09         3.08 o                         
   8  12   1        167.90        174.31         4.31 o                         
   9  12   1        114.29        117.48         3.26 o                         
  10  12   1         14.54         18.21         1.26 o                         
  11  12   1         13.59         12.99         1.24 o                         
   1  13   1         86.83         79.82         2.25 o                         
   2  13   1        597.97        602.50         6.19 o                         
   3  13   1          4.36          5.27         0.69 o                         
   4  13   1         86.49         96.86         2.08 o                         
   5  13   1         41.81         40.97         1.79 o                         
   6  13   1        120.19        117.31         4.25 o                         
   7  13   1          2.65          1.20         1.17 o                         
   8  13   1          0.15          0.73         1.30 o                         
   9  13   1          2.98          3.74         0.99 o                         
  10  13   1         19.64         19.04         1.39 o                         
   0  14   1        112.54        135.46         4.80 o                         
   1  14   1         76.77         77.89         2.23 o                         
   2  14   1         50.92         50.99         1.64 o                         
   3  14   1          6.45          7.07         0.74 o                         
   4  14   1         32.38         29.93         1.25 o                         
   5  14   1         40.38         39.53         3.83 o                         
   6  14   1        109.49        106.54         3.69 o                         
   7  14   1         25.59         28.19         2.14 o                         
   8  14   1         80.71         68.49         2.88 o                         
   9  14   1         41.84         39.51         1.86 o                         
  10  14   1          0.02          1.59         0.72 o                         
   1  15   1         57.87         51.25         2.39 o                         
   2  15   1        411.23        410.99         6.80 o                         
   3  15   1        233.48        226.99         3.65 o                         
   4  15   1         41.69         42.80         1.62 o                         
   5  15   1         22.21         19.16         1.82 o                         
   6  15   1         53.66         47.53         2.27 o                         
   7  15   1         37.05         41.76         2.41 o                         
   8  15   1        100.23         90.21         3.05 o                         
   9  15   1          2.95          3.53         0.60 o                         
   0  16   1        112.07        114.16         4.38 o                         
   1  16   1          7.53          6.89         1.15 o                         
   2  16   1         99.47         85.43         2.77 o                         
   3  16   1          4.05          5.51         0.86 o                         
   4  16   1         61.46         55.05         2.01 o                         
   5  16   1          6.13          3.46         1.20 o                         
   6  16   1          2.00          0.92         0.85 o                         
   7  16   1         88.71         82.31         2.56 o                         
   8  16   1         72.33         65.63         2.82 o                         
   9  16   1         14.86         13.74         1.42 o                         
   1  17   1         78.02         67.49         4.81 o                         
   2  17   1          0.03         -0.22         1.16 o                         
   3  17   1        114.25        118.59         4.04 o                         
   4  17   1        192.57        206.58         4.78 o                         
   5  17   1          2.76          3.26         2.23 o                         
   6  17   1        109.15        113.60         5.78 o                         
   7  17   1         13.70         11.07         2.09 o                         
   8  17   1          0.93          0.27         0.81 o                         
   0  18   1        601.36        646.74        16.70 o                         
   1  18   1          0.17         -1.27         1.87 o                         
   2  18   1        616.19        631.32        10.07 o                         
   3  18   1          3.15          2.61         1.07 o                         
   4  18   1         68.13         66.48         3.17 o                         
   5  18   1          0.35          0.21         1.16 o                         
   1  19   1          0.18         -1.11         1.33 o                         
   2  19   1         34.44         38.12         2.09 o                         
   3  19   1        190.45        195.30         4.34 o                         
   4  19   1         83.75         85.71         5.04 o                         
   5  19   1          4.85          7.46         1.98 o                         
   0  20   1        128.65        128.92         4.44 o                         
   1  20   1          3.36          3.13         1.16 o                         
   2  20   1         13.33         10.29         1.16 o                         
   3  20   1         35.26         34.01         2.21 o                         
   4  20   1          0.00         -0.40         0.71 o                         
   1  21   1         74.11         75.49         4.20 o                         
   2  21   1         11.58          9.29         0.82 o                         
   3  21   1         52.31         51.34         2.32 o                         
   0  22   1         46.38         37.48         1.68 o                         
   1  22   1          0.15         -0.11         0.40 o                         
   2  22   1         81.26         77.50         2.53 o                         
   0   0   2      22342.40      23031.31       368.64 o                         
   1   0   2       4443.48       3923.37        45.96 o                         
   2   0   2      29685.96      27478.92       320.63 o                         
   3   0   2        719.60        681.77        12.73 o                         
   4   0   2       8445.32       8760.42       119.01 o                         
   5   0   2        370.74        369.24        12.48 o                         
   6   0   2         13.15          8.62         2.92 o                         
   7   0   2        725.98        710.60         9.17 o                         
   8   0   2        311.88        345.34         6.31 o                         
   9   0   2        143.32        176.27         4.10 o                         
  10   0   2        176.19        176.19         5.10 o                         
  11   0   2        310.71        345.96         8.67 o                         
  12   0   2        160.51        158.06         4.42 o                         
   1   1   2       7187.79       6980.81        66.10 o                         
   2   1   2        123.63         75.89         1.32 o                         
   3   1   2       1082.01        955.55        10.31 o                         
   4   1   2        528.89        511.59         6.93 o                         
   5   1   2       2807.03       2715.59        32.53 o                         
   6   1   2        798.13        736.79        13.80 o                         
   7   1   2         66.60         63.01         1.57 o                         
   8   1   2         11.21         11.26         1.00 o                         
   9   1   2         98.89        119.91         2.49 o                         
  10   1   2         26.09         29.58         2.11 o                         
  11   1   2          1.39          1.07         0.77 o                         
  12   1   2         12.70          7.40         1.08 o                         
   0   2   2        606.27        603.73        12.11 o                         
   1   2   2        539.29        472.04         6.93 o                         
   2   2   2       9571.57       9387.54        88.22 o                         
   3   2   2       2394.29       2295.21        25.10 o                         
   4   2   2       2793.11       2793.76        24.81 o                         
   5   2   2        936.94        966.34        15.13 o                         
   6   2   2          0.14          0.09         0.85 o                         
   7   2   2        132.02        122.58         1.98 o                         
   8   2   2         88.05         91.55         1.92 o                         
   9   2   2          0.10          0.98         0.63 o                         
  10   2   2         60.60         64.16         1.97 o                         
  11   2   2         53.59         43.29         1.83 o                         
  12   2   2         40.62         38.08         3.57 o                         
   1   3   2      17446.82      17334.58       224.10 o                         
   2   3   2       5908.58       5701.23        59.13 o                         
   3   3   2       2987.70       3041.27        34.08 o                         
   4   3   2       2238.80       2359.61        22.50 o                         
   5   3   2        252.99        268.66         6.31 o                         
   6   3   2        600.80        544.56        10.73 o                         
   7   3   2        285.52        261.99         3.44 o                         
   8   3   2        421.01        409.09         4.66 o                         
   9   3   2        244.15        248.80         3.86 o                         
  10   3   2        951.94        951.70        10.47 o                         
  11   3   2         13.79         14.84         1.35 o                         
  12   3   2          0.23          0.18         0.80 o                         
   0   4   2      21611.53      22157.92       291.04 o                         
   1   4   2       5304.45       5078.78        59.49 o                         
   2   4   2        941.07        878.97        10.08 o                         
   3   4   2        582.20        570.68         7.64 o                         
   4   4   2        470.34        507.27         6.72 o                         
   5   4   2       2214.83       2353.58        27.00 o                         
   6   4   2         28.72         25.93         2.04 o                         
   7   4   2        406.77        406.29         5.92 o                         
   8   4   2       1116.80       1084.98        19.01 o                         
   9   4   2          0.09          2.07         0.76 o                         
  10   4   2        120.25        118.43         2.90 o                         
  11   4   2         12.32         13.12         1.71 o                         
  12   4   2         31.42         29.63         2.32 o                         
   1   5   2        783.75        806.17        11.20 o                         
   2   5   2       1330.58       1352.66        17.18 o                         
   3   5   2       1215.17       1265.49        12.56 o                         
   4   5   2        419.34        481.90         6.16 o                         
   5   5   2       1012.24       1067.08        14.08 o                         
   6   5   2        253.30        258.01         9.19 o                         
   7   5   2          3.40          5.51         1.10 o                         
   8   5   2        109.55        127.35         4.43 o                         
   9   5   2         20.21         22.44         2.15 o                         
  10   5   2          0.72         -0.17         1.19 o                         
  11   5   2         47.52         49.55         4.10 o                         
  12   5   2          0.00         -0.09         0.76 o                         
   0   6   2        364.87        353.88        11.99 o                         
   1   6   2       1184.52       1251.74        16.34 o                         
   2   6   2         41.17         27.87         1.95 o                         
   3   6   2        803.10        833.40         9.60 o                         
   4   6   2       3199.45       3150.65        26.55 o                         
   5   6   2         92.12         81.19         2.49 o                         
   6   6   2        457.41        459.23         8.13 o                         
   7   6   2         17.26         15.85         1.29 o                         
   8   6   2        190.40        179.02         4.09 o                         
   9   6   2        228.83        221.73         4.62 o                         
  10   6   2         75.32         79.88         2.93 o                         
  11   6   2          2.07          1.50         1.09 o                         
  12   6   2         10.94          8.60         1.74 o                         
   1   7   2          7.20          7.96         1.11 o                         
   2   7   2       3263.06       3451.99        33.54 o                         
   3   7   2        239.93        228.87         4.86 o                         
   4   7   2          0.39          0.04         0.68 o                         
   5   7   2         28.60         21.52         1.27 o                         
   6   7   2        372.03        372.96         6.42 o                         
   7   7   2         22.58         18.61         1.48 o                         
   8   7   2        384.16        344.65        11.49 o                         
   9   7   2         87.43         74.12         2.94 o                         
  10   7   2        835.71        842.82        12.89 o                         
  11   7   2         28.41         29.55         1.75 o                         
  12   7   2          0.06          0.40         0.43 o                         
   0   8   2        689.05        678.52        26.86 o                         
   1   8   2        965.54       1077.21        15.87 o                         
   2   8   2       2016.50       2106.76        21.48 o                         
   3   8   2       2176.86       2650.13        26.15 o                         
   4   8   2       1056.26       1143.31        12.68 o                         
   5   8   2         59.03         50.36         1.99 o                         
   6   8   2         34.58         28.90         1.76 o                         
   7   8   2       1124.13       1137.62        18.44 o                         
   8   8   2         83.03         76.22         4.46 o                         
   9   8   2        119.51        129.63         5.50 o                         
  10   8   2          3.97          4.51         1.25 o                         
  11   8   2         36.44         36.20         1.83 o                         
  12   8   2          9.46          9.45         0.67 o                         
   1   9   2        675.01        602.30        11.10 o                         
   2   9   2        146.20        143.53         4.01 o                         
   3   9   2        484.37        454.75         7.73 o                         
   4   9   2        441.91        462.68         6.15 o                         
   5   9   2         16.54         14.23         1.10 o                         
   6   9   2         15.27         12.09         1.28 o                         
   7   9   2          0.07          0.00         1.16 o                         
   8   9   2        270.50        290.60         8.12 o                         
   9   9   2         27.63         35.09         3.04 o                         
  10   9   2        334.36        360.52         7.44 o                         
  11   9   2          5.52          9.78         1.23 o                         
   0  10   2       1124.93       1098.11        23.12 o                         
   1  10   2          9.67         11.27         2.02 o                         
   2  10   2         26.59         29.75         1.97 o                         
   3  10   2        738.53        719.97        10.28 o                         
   4  10   2        510.35        524.39         6.68 o                         
   5  10   2        176.07        178.33         3.71 o                         
   6  10   2        756.16        738.63        11.69 o                         
   7  10   2        146.20        147.25         5.02 o                         
   8  10   2         61.47         74.16         3.21 o                         
   9  10   2          5.97          6.56         1.04 o                         
  10  10   2         95.74         85.69         2.56 o                         
  11  10   2          5.87          7.18         0.82 o                         
   1  11   2          0.43          0.61         0.72 o                         
   2  11   2       1615.32       1720.40        17.02 o                         
   3  11   2       1615.99       1655.68        13.95 o                         
   4  11   2        395.59        387.88         4.68 o                         
   5  11   2        245.98        252.36         4.28 o                         
   6  11   2         27.74         21.49         1.90 o                         
   7  11   2        114.94        124.87         3.75 o                         
   8  11   2          4.19          3.87         0.97 o                         
   9  11   2         48.65         46.49         2.96 o                         
  10  11   2          8.20          7.18         0.72 o                         
  11  11   2          1.71          3.53         1.07 o                         
   0  12   2        288.60        308.11         6.25 o                         
   1  12   2         35.36         38.98         1.28 o                         
   2  12   2        322.68        297.87         3.86 o                         
   3  12   2         83.15         96.09         1.92 o                         
   4  12   2        661.44        663.19         6.28 o                         
   5  12   2        106.09         95.03         3.11 o                         
   6  12   2        193.68        213.62         4.25 o                         
   7  12   2          0.03          1.14         1.18 o                         
   8  12   2         13.61         14.21         1.47 o                         
   9  12   2         88.91         85.28         2.92 o                         
  10  12   2         62.23         60.71         1.46 o                         
   1  13   2         22.49         19.20         1.07 o                         
   2  13   2         33.06         28.68         1.22 o                         
   3  13   2          1.85          1.17         0.51 o                         
   4  13   2         28.83         28.24         1.17 o                         
   5  13   2         28.83         30.72         1.54 o                         
   6  13   2        100.44         96.48         3.14 o                         
   7  13   2        207.82        214.40         5.77 o                         
   8  13   2          0.11          0.46         1.04 o                         
   9  13   2         72.25         72.88         2.06 o                         
  10  13   2          6.29          5.61         0.64 o                         
   0  14   2        722.30        705.96        11.45 o                         
   1  14   2         31.44         28.50         1.45 o                         
   2  14   2          5.11          5.29         0.71 o                         
   3  14   2        113.19        111.11         2.21 o                         
   4  14   2         91.78         96.30         2.30 o                         
   5  14   2         30.56         28.23         1.64 o                         
   6  14   2         34.41         31.30         2.07 o                         
   7  14   2        148.20        152.96         4.56 o                         
   8  14   2         59.14         56.29         2.49 o                         
   9  14   2          0.68          2.07         0.74 o                         
  10  14   2          4.63          9.13         0.86 o                         
   1  15   2         18.95         15.36         1.38 o                         
   2  15   2        368.74        360.17         5.42 o                         
   3  15   2        461.59        461.25         5.00 o                         
   4  15   2          0.13         -0.57         0.59 o                         
   5  15   2         98.12         96.07         3.89 o                         
   6  15   2         90.03         93.93         3.23 o                         
   7  15   2         32.49         32.09         2.08 o                         
   8  15   2         62.40         60.57         2.32 o                         
   9  15   2          0.05          0.13         0.88 o                         
   0  16   2         43.08         34.92         2.69 o                         
   1  16   2          0.23         -0.09         0.88 o                         
   2  16   2         35.10         32.21         1.65 o                         
   3  16   2         21.61         21.74         1.26 o                         
   4  16   2         61.40         66.80         2.23 o                         
   5  16   2         38.06         39.63         1.88 o                         
   6  16   2         37.90         40.66         2.46 o                         
   7  16   2          7.60          5.35         1.34 o                         
   8  16   2         17.90         15.25         1.42 o                         
   9  16   2         48.60         40.14         2.37 o                         
   1  17   2        636.01        678.77        17.38 o                         
   2  17   2         51.06         53.24         2.32 o                         
   3  17   2         19.22         19.76         1.57 o                         
   4  17   2         72.58         65.70         2.37 o                         
   5  17   2         56.53         56.33         3.60 o                         
   6  17   2         38.74         42.90         4.10 o                         
   7  17   2          2.99          3.39         1.40 o                         
   8  17   2        129.76        138.26         5.43 o                         
   0  18   2         57.30         56.02         4.48 o                         
   1  18   2         84.77         87.24         4.09 o                         
   2  18   2         76.24         77.66         3.28 o                         
   3  18   2         10.44         11.89         1.25 o                         
   4  18   2        194.78        222.29         5.19 o                         
   5  18   2         90.82         88.84         4.10 o                         
   6  18   2         65.53         73.11         4.63 o                         
   7  18   2          1.86          1.63         1.06 o                         
   1  19   2        246.62        267.38         7.23 o                         
   2  19   2        136.34        142.97         3.44 o                         
   3  19   2          0.01          0.56         0.81 o                         
   4  19   2         29.10         23.30         1.67 o                         
   5  19   2         45.96         52.14         2.79 o                         
   0  20   2         16.21         14.60         1.50 o                         
   1  20   2          0.01         -0.33         0.91 o                         
   2  20   2         27.85         27.34         1.41 o                         
   3  20   2         18.01         18.40         1.34 o                         
   4  20   2         45.26         49.86         2.59 o                         
   1  21   2        265.30        248.27         6.69 o                         
   2  21   2         33.95         36.56         1.14 o                         
   3  21   2          4.55          7.22         0.84 o                         
   0  22   2         41.10         38.19         2.08 o                         
   1  22   2         13.19         13.00         0.58 o                         
   1   1   3       5200.80       4611.17        62.47 o                         
   2   1   3       4585.20       4460.77        37.43 o                         
   3   1   3        857.12        804.04         8.83 o                         
   4   1   3        422.97        427.58         8.86 o                         
   5   1   3         15.08         38.85         3.23 o                         
   6   1   3         77.53         97.58         4.98 o                         
   7   1   3        111.71        122.05         2.40 o                         
   8   1   3        273.26        234.23         3.58 o                         
   9   1   3        144.01        139.18         2.96 o                         
  10   1   3        345.40        338.85         5.80 o                         
  11   1   3         59.80         65.13         2.61 o                         
  12   1   3          0.06         -0.05         0.53 o                         
   0   2   3       2146.22       1849.49        26.92 o                         
   1   2   3       1182.24       1068.21        19.47 o                         
   2   2   3          4.32          1.88         0.39 o                         
   3   2   3        283.68        282.83         4.31 o                         
   4   2   3       2596.13       2648.20        27.95 o                         
   5   2   3        332.99        380.97         7.80 o                         
   6   2   3        313.70        339.77         8.53 o                         
   7   2   3        258.11        246.82         4.49 o                         
   8   2   3        285.84        279.90         4.05 o                         
   9   2   3        182.14        164.53         3.26 o                         
  10   2   3         20.17         23.71         1.31 o                         
  11   2   3         20.01         12.50         1.09 o                         
  12   2   3         23.95         30.80         3.21 o                         
   1   3   3      49404.30      55885.29       688.03 o                         
   2   3   3       5760.94       5689.42        59.34 o                         
   3   3   3        648.57        681.92         8.21 o                         
   4   3   3        215.42        194.38         3.71 o                         
   5   3   3          0.17          1.97         0.68 o                         
   6   3   3        152.05        189.44         5.29 o                         
   7   3   3         13.00          8.29         0.87 o                         
   8   3   3        222.96        215.93         4.65 o                         
   9   3   3         95.10         84.75         2.45 o                         
  10   3   3        302.96        305.10         4.57 o                         
  11   3   3         65.12         60.49         3.16 o                         
  12   3   3         15.92         15.93         2.58 o                         
   0   4   3       4103.30       4073.64        66.38 o                         
   1   4   3        264.88        263.76        10.87 o                         
   2   4   3         10.28          8.70         1.16 o                         
   3   4   3        571.11        544.34         7.63 o                         
   4   4   3          0.93          0.73         0.48 o                         
   5   4   3        731.72        757.37        11.80 o                         
   6   4   3        178.37        149.05         4.03 o                         
   7   4   3         34.59         33.19         1.41 o                         
   8   4   3         61.51         71.59         2.55 o                         
   9   4   3        187.53        179.91         5.85 o                         
  10   4   3          1.66         -0.64         1.30 o                         
  11   4   3         79.30         59.60         3.12 o                         
  12   4   3         53.39         53.69         1.90 o                         
   1   5   3       2318.94       2281.66        31.82 o                         
   2   5   3       1345.50       1381.71        15.91 o                         
   3   5   3       1104.77       1156.73        13.56 o                         
   4   5   3       2957.05       3183.76        27.32 o                         
   5   5   3         46.42         54.23         2.03 o                         
   6   5   3       2341.85       2316.00        24.97 o                         
   7   5   3         21.82         28.15         1.44 o                         
   8   5   3         25.22         37.72         1.85 o                         
   9   5   3          9.20          5.36         1.15 o                         
  10   5   3        543.26        555.87         9.33 o                         
  11   5   3         38.74         45.90         3.90 o                         
  12   5   3          4.02          7.66         1.44 o                         
   0   6   3       6592.89       6653.04        78.92 o                         
   1   6   3         26.36         36.24         2.00 o                         
   2   6   3       2786.99       2956.07        28.88 o                         
   3   6   3         73.50         73.11         2.97 o                         
   4   6   3       1763.55       1854.33        18.10 o                         
   5   6   3         49.91         46.27         2.32 o                         
   6   6   3         27.79         28.45         2.52 o                         
   7   6   3        126.90        146.08         3.07 o                         
   8   6   3       1258.67       1273.90        17.63 o                         
   9   6   3          6.51          1.34         1.42 o                         
  10   6   3         57.55         48.90         2.61 o                         
  11   6   3          0.78          1.40         0.81 o                         
  12   6   3         43.86         45.88         1.66 o                         
   1   7   3         97.96        126.05         9.95 o                         
   2   7   3        176.62        200.10         4.38 o                         
   3   7   3          0.37          0.45         0.68 o                         
   4   7   3       1841.15       1891.17        18.87 o                         
   5   7   3        737.67        692.91         8.45 o                         
   6   7   3          5.57          7.96         1.27 o                         
   7   7   3        907.09        815.11        13.02 o                         
   8   7   3        115.05        109.76         2.88 o                         
   9   7   3        169.06        144.69         4.20 o                         
  10   7   3        107.25        112.67         4.71 o                         
  11   7   3          8.83         11.52         1.19 o                         
  12   7   3          5.63          7.57         0.71 o                         
   0   8   3       6982.29       7432.86       105.22 o                         
   1   8   3       1097.29       1168.37        18.28 o                         
   2   8   3         85.65         83.48         2.75 o                         
   3   8   3        179.69        183.41         4.42 o                         
   4   8   3         34.20         44.45         2.13 o                         
   5   8   3        176.53        182.44         3.88 o                         
   6   8   3         33.11         30.03         1.79 o                         
   7   8   3         92.98        108.44         3.98 o                         
   8   8   3       1399.53       1407.94        14.64 o                         
   9   8   3         68.23         77.74         2.98 o                         
  10   8   3         86.05         97.64         2.95 o                         
  11   8   3          3.23          3.39         0.84 o                         
  12   8   3         83.73         79.72         2.33 o                         
   1   9   3          2.23          0.26         0.80 o                         
   2   9   3        743.14        814.45        10.95 o                         
   3   9   3          0.04          7.95         1.10 o                         
   4   9   3          0.61          0.67         0.63 o                         
   5   9   3          5.36          7.86         0.90 o                         
   6   9   3         32.42         29.33         1.63 o                         
   7   9   3          2.64          1.42         1.01 o                         
   8   9   3         77.78         75.14         2.79 o                         
   9   9   3          1.69          2.08         0.97 o                         
  10   9   3          9.83          8.53         1.10 o                         
  11   9   3          0.33         -0.23         0.55 o                         
   0  10   3       1101.96       1131.62        20.74 o                         
   1  10   3        235.01        239.52        11.36 o                         
   2  10   3        368.55        394.94         7.69 o                         
   3  10   3        407.92        395.43         5.53 o                         
   4  10   3         55.29         50.44         1.52 o                         
   5  10   3        129.18        130.21         2.83 o                         
   6  10   3        325.21        329.74         5.69 o                         
   7  10   3        767.06        755.56        16.47 o                         
   8  10   3        129.14        140.39         4.03 o                         
   9  10   3        159.01        164.88         5.39 o                         
  10  10   3          7.14          9.08         1.15 o                         
  11  10   3         63.40         71.44         3.16 o                         
   1  11   3          0.41          4.33         2.03 o                         
   2  11   3        232.79        216.44         3.18 o                         
   3  11   3        215.76        218.79         2.89 o                         
   4  11   3         80.36         83.61         2.22 o                         
   5  11   3          1.20          1.72         0.63 o                         
   6  11   3         42.39         40.33         1.81 o                         
   7  11   3        428.72        424.30         9.35 o                         
   8  11   3          5.61          3.15         0.91 o                         
   9  11   3         86.89         84.64         2.83 o                         
  10  11   3          0.01          0.71         0.58 o                         
  11  11   3         60.90         66.05         5.53 o                         
   0  12   3        366.65        369.75         8.05 o                         
   1  12   3          2.74          0.70         0.52 o                         
   2  12   3        392.52        396.77         5.10 o                         
   3  12   3         21.12         20.69         1.27 o                         
   4  12   3        380.06        381.86         4.18 o                         
   5  12   3         20.59         21.36         1.23 o                         
   6  12   3        103.37        107.87         2.90 o                         
   7  12   3          0.23          0.84         1.13 o                         
   8  12   3        337.96        364.69         6.14 o                         
   9  12   3          4.24          4.66         0.77 o                         
  10  12   3         15.36         16.38         0.86 o                         
  11  12   3         10.87          8.39         0.94 o                         
   1  13   3         83.80         79.92         2.03 o                         
   2  13   3          8.15         16.04         1.03 o                         
   3  13   3          1.55          0.49         0.55 o                         
   4  13   3          6.97          7.19         0.72 o                         
   5  13   3          0.51          0.40         0.62 o                         
   6  13   3        359.96        358.09         6.08 o                         
   7  13   3         37.57         30.10         2.11 o                         
   8  13   3        113.63        109.50         3.22 o                         
   9  13   3          0.26          0.28         0.67 o                         
  10  13   3          9.98         12.31         1.16 o                         
   0  14   3          9.37         12.36         1.44 o                         
   1  14   3          0.66          0.25         0.85 o                         
   2  14   3          0.68          0.25         0.65 o                         
   3  14   3         20.09         18.60         1.03 o                         
   4  14   3         49.45         46.99         1.49 o                         
   5  14   3         20.52         18.22         1.25 o                         
   6  14   3          2.51          0.96         0.88 o                         
   7  14   3         11.18         12.51         1.80 o                         
   8  14   3         43.23         49.59         2.00 o                         
   9  14   3         99.82        110.11         2.99 o                         
  10  14   3          8.69          7.63         0.76 o                         
   1  15   3        421.72        441.52         7.42 o                         
   2  15   3         86.60         85.11         3.14 o                         
   3  15   3          6.11         10.58         0.87 o                         
   4  15   3        214.63        212.21         3.40 o                         
   5  15   3        262.58        293.28         5.47 o                         
   6  15   3         33.65         33.37         1.72 o                         
   7  15   3          0.28          1.69         1.15 o                         
   8  15   3         59.24         62.69         2.76 o                         
   9  15   3          6.96          9.00         1.02 o                         
   0  16   3          1.65          2.82         1.30 o                         
   1  16   3         39.43         33.19         2.17 o                         
   2  16   3         59.16         51.65         1.75 o                         
   3  16   3         53.77         50.85         2.03 o                         
   4  16   3         12.64          8.77         0.91 o                         
   5  16   3          6.38          3.93         1.63 o                         
   6  16   3          5.86          6.98         1.31 o                         
   7  16   3          8.56          4.81         1.57 o                         
   8  16   3         11.04         11.89         1.69 o                         
   1  17   3         69.56         60.05         6.51 o                         
   2  17   3        369.76        388.21         6.67 o                         
   3  17   3         46.49         47.82         2.13 o                         
   4  17   3         30.02         28.46         1.59 o                         
   5  17   3         82.63         85.52         4.31 o                         
   6  17   3          6.83          6.75         2.17 o                         
   7  17   3          0.87          2.90         1.59 o                         
   8  17   3          3.76          6.19         1.28 o                         
   0  18   3        256.15        282.74         9.83 o                         
   1  18   3          3.28          3.70         1.25 o                         
   2  18   3        182.56        182.45         4.13 o                         
   3  18   3          1.94          4.40         0.95 o                         
   4  18   3          6.22          2.65         0.97 o                         
   5  18   3          8.92          7.18         1.77 o                         
   6  18   3          0.72          0.22         1.32 o                         
   7  18   3         17.28         14.91         1.76 o                         
   1  19   3         46.08         53.01         2.69 o                         
   2  19   3        353.50        389.85         6.20 o                         
   3  19   3         67.21         75.66         2.29 o                         
   4  19   3         11.20          9.00         1.09 o                         
   5  19   3        134.73        136.29         6.23 o                         
   0  20   3          2.53          4.05         0.98 o                         
   1  20   3          5.44          4.88         0.83 o                         
   2  20   3          0.28         -0.11         0.70 o                         
   3  20   3         27.62         30.45         1.60 o                         
   4  20   3          7.36          5.80         1.69 o                         
   1  21   3         51.03         49.87         1.35 o                         
   2  21   3          0.05         -0.32         0.41 o                         
   3  21   3          1.33          0.77         0.38 o                         
   0  22   3         34.04         33.70         2.73 o                         
   1  22   3          1.13          0.10         0.59 o                         
   0   0   4          9.85          3.89         1.12 o                         
   1   0   4        910.61        923.43        26.45 o                         
   2   0   4        159.37        219.09         8.37 o                         
   3   0   4       6887.15       6819.68        92.98 o                         
   4   0   4       3518.19       4112.27        58.13 o                         
   5   0   4        210.60        273.38        10.07 o                         
   6   0   4       1776.14       2152.02        60.21 o                         
   7   0   4         10.97          5.81         0.88 o                         
   8   0   4        872.23        834.63        13.21 o                         
   9   0   4       1823.07       1865.17        29.65 o                         
  10   0   4         44.10         36.68         2.70 o                         
  11   0   4        130.99        146.34         4.17 o                         
  12   0   4         11.04         10.80         1.31 o                         
   1   1   4       3081.93       2783.37        34.19 o                         
   2   1   4        157.13        163.43         3.50 o                         
   3   1   4       2753.77       2849.59        32.69 o                         
   4   1   4       1264.10       1349.12        17.55 o                         
   5   1   4         74.07         69.29         3.17 o                         
   6   1   4         97.14         90.01         6.08 o                         
   7   1   4          7.58          7.80         0.99 o                         
   8   1   4         15.91         10.78         0.99 o                         
   9   1   4        132.10        153.53         3.56 o                         
  10   1   4        279.76        279.47         6.14 o                         
  11   1   4         69.77         71.68         2.14 o                         
  12   1   4          6.94          4.73         1.12 o                         
   0   2   4      12481.34      12743.76       169.09 o                         
   1   2   4       5804.35       5480.20        65.14 o                         
   2   2   4       1604.38       1568.50        17.99 o                         
   3   2   4        479.40        444.91         5.81 o                         
   4   2   4         19.73         14.25         1.32 o                         
   5   2   4         92.42        117.90         4.74 o                         
   6   2   4         94.00         73.67         2.30 o                         
   7   2   4        479.77        489.89         7.07 o                         
   8   2   4          2.12          4.16         1.17 o                         
   9   2   4         47.80         41.09         1.84 o                         
  10   2   4          4.27          5.02         0.99 o                         
  11   2   4         44.33         43.42         3.71 o                         
  12   2   4          3.31          4.30         1.04 o                         
   1   3   4      11126.10      11027.29       128.37 o                         
   2   3   4       4836.85       4875.27        83.80 o                         
   3   3   4       2638.89       2822.96        27.24 o                         
   4   3   4       3587.19       3672.29        38.10 o                         
   5   3   4       1253.65       1201.61        17.40 o                         
   6   3   4         58.32         60.06         1.99 o                         
   7   3   4        144.77        143.98         2.88 o                         
   8   3   4         46.81         42.66         3.29 o                         
   9   3   4         72.01         94.44         5.02 o                         
  10   3   4        179.05        183.83         4.15 o                         
  11   3   4          0.25         -1.37         1.37 o                         
  12   3   4          2.38          3.04         0.69 o                         
   0   4   4      41057.39      45569.29       573.24 o                         
   1   4   4       1444.29       1485.04        18.29 o                         
   2   4   4       2133.62       2149.46        40.85 o                         
   3   4   4        560.80        599.30         9.83 o                         
   4   4   4        979.74        987.79        11.64 o                         
   5   4   4         36.45         60.22         2.24 o                         
   6   4   4        127.66        112.06         2.85 o                         
   7   4   4        199.85        199.85         3.51 o                         
   8   4   4        128.30        124.21         3.41 o                         
   9   4   4         78.25         81.47         2.85 o                         
  10   4   4        148.04        133.57         4.82 o                         
  11   4   4         33.77         33.61         3.26 o                         
  12   4   4          0.69          0.70         0.68 o                         
   1   5   4       1238.84       1199.67        15.23 o                         
   2   5   4       3049.49       3013.23        39.43 o                         
   3   5   4       5658.42       6040.28        74.06 o                         
   4   5   4       2068.63       2299.45        26.26 o                         
   5   5   4       1349.16       1401.65        17.08 o                         
   6   5   4          5.34          3.96         0.73 o                         
   7   5   4        353.12        335.11         4.77 o                         
   8   5   4        125.10        123.22         4.15 o                         
   9   5   4        110.70        104.36         4.44 o                         
  10   5   4         34.76         23.29         4.61 o                         
  11   5   4          0.02          0.23         1.05 o                         
  12   5   4          2.40          3.19         0.78 o                         
   0   6   4      11732.94      12063.36       140.33 o                         
   1   6   4        914.94        889.19        12.59 o                         
   2   6   4       2205.46       2471.37        29.21 o                         
   3   6   4         60.45         40.80         2.16 o                         
   4   6   4        541.58        582.33         9.08 o                         
   5   6   4        596.72        621.89        10.85 o                         
   6   6   4       1240.15       1243.08        14.37 o                         
   7   6   4          4.37          5.30         0.84 o                         
   8   6   4        162.51        159.65         4.18 o                         
   9   6   4        108.07        118.11         3.99 o                         
  10   6   4         11.30          5.52         3.61 o                         
  11   6   4          4.53          4.25         1.17 o                         
  12   6   4          4.27          6.31         0.69 o                         
   1   7   4        205.95        264.95         5.77 o                         
   2   7   4       1901.39       2155.48        26.08 o                         
   3   7   4        786.22        797.95        12.05 o                         
   4   7   4         21.24         17.77         1.41 o                         
   5   7   4         26.51         27.15         1.42 o                         
   6   7   4        149.32        162.15         4.59 o                         
   7   7   4        202.63        201.41         4.06 o                         
   8   7   4          1.81          1.63         0.90 o                         
   9   7   4          9.17         10.92         1.94 o                         
  10   7   4        168.74        170.79         4.81 o                         
  11   7   4          0.85          1.63         0.64 o                         
  12   7   4          4.94          4.81         1.72 o                         
   0   8   4         70.06         70.10         4.38 o                         
   1   8   4        229.20        253.79         5.93 o                         
   2   8   4         36.47         35.22         2.04 o                         
   3   8   4          0.35          0.97         0.80 o                         
   4   8   4         52.63         62.45         3.17 o                         
   5   8   4         27.95         23.09         1.31 o                         
   6   8   4        189.91        218.32         4.88 o                         
   7   8   4         26.38         28.04         1.76 o                         
   8   8   4       1096.29       1179.78        20.19 o                         
   9   8   4        249.29        266.82         5.69 o                         
  10   8   4         21.82         19.94         1.65 o                         
  11   8   4         30.54         35.63         1.58 o                         
  12   8   4        152.82        137.90         3.30 o                         
   1   9   4        348.49        371.00         7.88 o                         
   2   9   4        133.61        109.05         3.37 o                         
   3   9   4        658.92        577.06         9.30 o                         
   4   9   4        219.50        221.79         3.86 o                         
   5   9   4         28.14         18.59         1.15 o                         
   6   9   4        241.30        261.41         4.86 o                         
   7   9   4        107.05        101.09         3.27 o                         
   8   9   4         57.09         56.85         2.28 o                         
   9   9   4          0.45          2.62         0.96 o                         
  10   9   4          8.18          4.19         0.88 o                         
  11   9   4         11.74         16.51         0.98 o                         
   0  10   4       1034.53       1063.10        23.48 o                         
   1  10   4        884.64        897.26        15.75 o                         
   2  10   4          0.31          0.51         0.63 o                         
   3  10   4         79.62         64.97         1.84 o                         
   4  10   4         87.11         94.31         1.94 o                         
   5  10   4        122.94        120.01         2.73 o                         
   6  10   4         38.97         45.18         1.76 o                         
   7  10   4         29.77         27.55         1.78 o                         
   8  10   4        285.86        289.58         6.00 o                         
   9  10   4          4.76          3.42         0.84 o                         
  10  10   4         66.82         77.66         2.38 o                         
  11  10   4          0.63          1.74         0.54 o                         
   1  11   4        849.51        836.06         9.63 o                         
   2  11   4        447.45        445.91         4.97 o                         
   3  11   4          2.68          6.59         2.64 o                         
   4  11   4        155.97        138.83         2.25 o                         
   5  11   4        480.78        499.90         6.80 o                         
   6  11   4        571.70        594.50         9.17 o                         
   7  11   4        124.69        133.19         3.35 o                         
   8  11   4         11.69         19.16         1.64 o                         
   9  11   4          8.51          5.45         0.82 o                         
  10  11   4         44.48         42.87         2.00 o                         
  11  11   4         48.56         44.13         1.95 o                         
   0  12   4        182.31        171.26         4.33 o                         
   1  12   4        694.74        680.18         7.42 o                         
   2  12   4        252.10        230.68         3.23 o                         
   3  12   4        279.59        251.89         3.27 o                         
   4  12   4        361.79        371.49         5.25 o                         
   5  12   4         10.36          6.85         0.74 o                         
   6  12   4        358.55        391.29         5.36 o                         
   7  12   4        205.91        184.02         4.72 o                         
   8  12   4        141.89        146.48         5.89 o                         
   9  12   4          7.36          5.54         0.75 o                         
  10  12   4          9.79          6.71         0.66 o                         
   1  13   4          1.26          1.08         0.60 o                         
   2  13   4        362.36        380.58         5.07 o                         
   3  13   4         39.48         39.07         1.42 o                         
   4  13   4          5.20         10.11         0.77 o                         
   5  13   4         79.22         70.80         1.91 o                         
   6  13   4         15.46          7.81         0.95 o                         
   7  13   4         29.84         40.67         2.32 o                         
   8  13   4        149.72        135.70         4.12 o                         
   9  13   4          3.18          6.19         1.21 o                         
  10  13   4        105.38        101.58         2.47 o                         
   0  14   4        842.66        796.38        11.94 o                         
   1  14   4        293.19        282.97         4.71 o                         
   2  14   4         61.98         66.35         2.00 o                         
   3  14   4         64.33         58.98         1.96 o                         
   4  14   4        296.36        301.62         4.14 o                         
   5  14   4         73.00         75.34         2.34 o                         
   6  14   4         12.81         12.38         1.06 o                         
   7  14   4          6.51          5.85         1.34 o                         
   8  14   4         38.10         38.12         1.97 o                         
   9  14   4          0.08         -0.02         0.79 o                         
   1  15   4       1498.99       1509.51        16.18 o                         
   2  15   4        202.83        194.38         3.71 o                         
   3  15   4        382.96        367.94         4.62 o                         
   4  15   4         19.00         20.63         1.17 o                         
   5  15   4         58.82         55.33         2.16 o                         
   6  15   4         62.61         64.75         2.52 o                         
   7  15   4         50.13         47.27         2.28 o                         
   8  15   4          4.15          5.11         1.09 o                         
   9  15   4          3.77          5.48         1.01 o                         
   0  16   4         60.54         59.29         3.36 o                         
   1  16   4         35.46         34.59         2.05 o                         
   2  16   4         19.14         16.60         1.10 o                         
   3  16   4         19.81         23.95         1.47 o                         
   4  16   4          0.01         -0.28         0.65 o                         
   5  16   4         17.11         13.29         1.33 o                         
   6  16   4         30.83         28.36         3.02 o                         
   7  16   4          0.44          0.37         1.15 o                         
   8  16   4          0.51          0.47         0.55 o                         
   1  17   4          8.17          7.60         2.28 o                         
   2  17   4          2.70          2.86         0.98 o                         
   3  17   4         17.42         11.67         1.22 o                         
   4  17   4         38.62         34.13         2.05 o                         
   5  17   4         39.85         40.99         3.41 o                         
   0  18   4        546.62        603.42        15.74 o                         
   1  18   4          2.31          2.24         1.05 o                         
   2  18   4         53.47         58.30         2.29 o                         
   3  18   4         22.21         23.59         1.46 o                         
   4  18   4        103.77        113.52         3.39 o                         
   5  18   4          8.36          8.40         1.42 o                         
   6  18   4          0.31          0.43         1.26 o                         
   7  18   4          0.03         -0.28         0.88 o                         
   1  19   4          0.24          0.01         0.93 o                         
   2  19   4         10.51         11.06         1.10 o                         
   3  19   4          2.00          0.82         0.70 o                         
   4  19   4          0.51         -0.01         0.75 o                         
   5  19   4          8.33         12.86         1.96 o                         
   6  19   4          5.84          5.71         1.16 o                         
   0  20   4         13.79         13.79         1.32 o                         
   1  20   4         11.44         11.80         0.97 o                         
   2  20   4          1.05          0.48         0.63 o                         
   3  20   4         27.04         26.95         1.85 o                         
   1  21   4          7.47          9.14         0.77 o                         
   2  21   4         19.58         16.20         1.00 o                         
   3  21   4          0.03         -0.12         0.76 o                         
   0  22   4         62.07         53.33         3.20 o                         
   1   1   5       2284.88       2160.30        27.51 o                         
   2   1   5       5789.76       5660.11        96.88 o                         
   3   1   5       3928.35       3964.34        50.78 o                         
   4   1   5       2014.63       2165.45        26.19 o                         
   5   1   5        360.14        368.48         9.60 o                         
   6   1   5        101.57        101.45         2.90 o                         
   7   1   5          5.88         10.79         1.34 o                         
   8   1   5         85.30         70.76         3.10 o                         
   9   1   5          7.02         11.44         1.23 o                         
  10   1   5        261.91        270.77         5.42 o                         
  11   1   5          7.16          8.58         1.37 o                         
   0   2   5       1930.15       1985.75        36.94 o                         
   1   2   5       2567.31       2493.45        36.60 o                         
   2   2   5       4030.56       3950.13        47.33 o                         
   3   2   5       7019.00       7163.94        77.23 o                         
   4   2   5        302.16        337.54         8.33 o                         
   5   2   5        242.42        272.73         6.85 o                         
   6   2   5        629.42        614.11         8.58 o                         
   7   2   5         31.77         35.56         1.44 o                         
   8   2   5        600.78        570.90        13.78 o                         
   9   2   5         56.00         52.24         2.26 o                         
  10   2   5          1.43         52.37        11.19 o                         
  11   2   5          0.09          1.10         1.10 o                         
  12   2   5          4.46          6.17         1.13 o                         
   1   3   5       3417.38       3358.14        42.22 o                         
   2   3   5         21.08         18.91         1.56 o                         
   3   3   5       1440.45       1486.28        16.43 o                         
   4   3   5        681.57        709.92        10.14 o                         
   5   3   5         82.90        135.93         4.34 o                         
   6   3   5        136.90        137.25         3.20 o                         
   7   3   5         19.81         15.60         1.05 o                         
   8   3   5        214.99        219.58         4.67 o                         
   9   3   5         21.60         18.29         1.91 o                         
  10   3   5        371.85        382.69         7.07 o                         
  11   3   5          7.74          8.13         4.15 o                         
  12   3   5          4.90          2.99         0.73 o                         
   0   4   5      14070.43      14529.58       194.54 o                         
   1   4   5        140.41        139.44         4.38 o                         
   2   4   5        282.89        300.65        10.31 o                         
   3   4   5       2555.36       2678.31        28.47 o                         
   4   4   5       1233.13       1188.12        17.54 o                         
   5   4   5        177.00        159.38         6.25 o                         
   6   4   5         40.09         53.69         2.06 o                         
   7   4   5        126.87        108.92         2.53 o                         
   8   4   5        364.57        339.25         5.05 o                         
   9   4   5          4.32          3.50         1.04 o                         
  10   4   5          0.05          0.05         1.11 o                         
  11   4   5         71.31         62.86         2.98 o                         
  12   4   5         19.23         17.15         1.23 o                         
   1   5   5        162.13        196.51         5.96 o                         
   2   5   5        606.52        585.76        11.24 o                         
   3   5   5        668.72        682.97        12.59 o                         
   4   5   5        326.26        322.81         7.69 o                         
   5   5   5         14.96         34.80         2.11 o                         
   6   5   5         14.37         15.27         1.15 o                         
   7   5   5         18.48         11.43         0.97 o                         
   8   5   5          7.67         13.35         1.25 o                         
   9   5   5          0.34          0.49         0.96 o                         
  10   5   5         34.99         22.12         1.71 o                         
  11   5   5         26.09         28.98         2.06 o                         
  12   5   5          2.12          2.02         0.89 o                         
   0   6   5       1193.42       1176.30        17.07 o                         
   1   6   5       1027.56       1044.09        13.34 o                         
   2   6   5        283.01        321.21         6.92 o                         
   3   6   5       3358.16       3484.00        37.84 o                         
   4   6   5        102.83        125.51         5.18 o                         
   5   6   5        109.94        108.21         3.87 o                         
   6   6   5        112.21        116.48         3.53 o                         
   7   6   5        507.00        516.00         7.74 o                         
   8   6   5          1.18          0.98         1.02 o                         
   9   6   5         50.72         55.26         2.61 o                         
  10   6   5          0.05          0.60         1.11 o                         
  11   6   5          0.56         -0.05         0.75 o                         
  12   6   5          7.72          6.49         0.85 o                         
   1   7   5        146.95        157.56         4.04 o                         
   2   7   5       5230.88       5377.83        60.53 o                         
   3   7   5        221.12        220.50         5.67 o                         
   4   7   5         78.83         77.68         4.29 o                         
   5   7   5         76.18         75.41         2.35 o                         
   6   7   5        149.02        133.76         3.87 o                         
   7   7   5          6.93          6.10         0.95 o                         
   8   7   5         84.13         70.43         2.30 o                         
   9   7   5          1.66          0.77         0.89 o                         
  10   7   5          6.41          7.89         1.41 o                         
  11   7   5         73.56         75.55         2.51 o                         
  12   7   5         27.35         21.16         0.95 o                         
   0   8   5       2892.60       3000.36        58.19 o                         
   1   8   5       1359.76       1417.97        17.88 o                         
   2   8   5        620.50        703.23        12.38 o                         
   3   8   5        580.17        595.06         9.76 o                         
   4   8   5          0.02          0.30         0.83 o                         
   5   8   5        268.76        263.65         3.98 o                         
   6   8   5          8.45         11.13         1.03 o                         
   7   8   5         63.22         78.84         2.81 o                         
   8   8   5         11.70         16.88         1.24 o                         
   9   8   5          9.03          9.49         1.03 o                         
  10   8   5          9.97          7.03         1.10 o                         
  11   8   5         16.63         16.11         1.22 o                         
   1   9   5          6.02          2.08         0.96 o                         
   2   9   5        523.07        538.36        10.78 o                         
   3   9   5         52.03         56.29         3.11 o                         
   4   9   5        198.90        160.02         3.00 o                         
   5   9   5        120.01        123.46         3.11 o                         
   6   9   5        777.88        787.63         9.39 o                         
   7   9   5          3.40          5.04         1.01 o                         
   8   9   5        312.18        313.49         6.28 o                         
   9   9   5          0.20          1.05         0.78 o                         
  10   9   5          5.93          7.19         1.30 o                         
  11   9   5          6.97          6.00         0.78 o                         
   0  10   5         84.91         76.27         5.24 o                         
   1  10   5          3.75          5.78         1.27 o                         
   2  10   5        108.91        105.21         3.28 o                         
   3  10   5          2.00          2.66         0.45 o                         
   4  10   5         86.84         86.04         1.62 o                         
   5  10   5         13.05          9.82         1.04 o                         
   6  10   5        298.27        305.06         4.56 o                         
   7  10   5        224.85        234.38         4.45 o                         
   8  10   5        611.70        599.31        11.33 o                         
   9  10   5        235.14        250.22         5.22 o                         
  10  10   5          2.24          1.38         0.75 o                         
  11  10   5         26.46         23.67         1.28 o                         
   1  11   5          0.80          0.12         0.52 o                         
   2  11   5       1575.28       1624.00        12.50 o                         
   3  11   5         39.95         42.37         1.23 o                         
   4  11   5        206.29        198.71         2.68 o                         
   5  11   5         73.00         66.84         1.79 o                         
   6  11   5        732.04        737.05         8.61 o                         
   7  11   5         61.19         72.84         2.40 o                         
   8  11   5        171.33        149.08         3.83 o                         
   9  11   5          0.06          0.61         0.73 o                         
  10  11   5          1.38          0.15         0.64 o                         
  11  11   5         55.66         43.32         2.22 o                         
   0  12   5        627.23        594.43         9.36 o                         
   1  12   5         70.46         77.54         2.16 o                         
   2  12   5        292.62        274.49         3.67 o                         
   3  12   5        397.05        401.09         4.40 o                         
   4  12   5        565.15        534.03         5.14 o                         
   5  12   5          8.76          8.16         0.80 o                         
   6  12   5         70.61         63.99         1.86 o                         
   7  12   5        144.13        131.65         3.73 o                         
   8  12   5        200.90        206.31         7.19 o                         
   9  12   5          2.99          0.80         0.71 o                         
  10  12   5          2.99          4.13         0.52 o                         
   1  13   5        368.59        389.35         5.74 o                         
   2  13   5        183.06        186.97         3.41 o                         
   3  13   5         71.80         67.73         1.67 o                         
   4  13   5         25.64         15.32         0.85 o                         
   5  13   5        246.03        247.56         4.34 o                         
   6  13   5         80.52         75.05         2.27 o                         
   7  13   5          0.01          0.37         0.91 o                         
   8  13   5          1.56          0.97         0.64 o                         
   9  13   5         12.93         15.47         1.52 o                         
  10  13   5         35.54         33.59         1.22 o                         
   0  14   5       1043.60       1112.60        18.17 o                         
   1  14   5         31.89         26.82         1.73 o                         
   2  14   5        769.55        783.75         8.06 o                         
   3  14   5         80.66         74.92         1.94 o                         
   4  14   5        176.90        180.21         2.94 o                         
   5  14   5        161.56        144.17         3.55 o                         
   6  14   5          5.52          4.96         0.92 o                         
   7  14   5         26.32         32.38         3.09 o                         
   8  14   5         11.81         10.23         1.42 o                         
   9  14   5         83.57         86.78         2.42 o                         
   1  15   5          0.11         -0.16         0.95 o                         
   2  15   5        112.06        111.95         3.57 o                         
   3  15   5        110.48        110.50         2.34 o                         
   4  15   5         42.22         50.62         1.77 o                         
   5  15   5         46.38         36.29         1.98 o                         
   6  15   5        226.43        211.82        12.57 o                         
   7  15   5          0.07         -0.37         1.04 o                         
   8  15   5          0.00          0.17         0.65 o                         
   9  15   5          8.04          9.06         1.35 o                         
   0  16   5        259.16        259.46         7.18 o                         
   1  16   5          8.03          6.41         1.17 o                         
   2  16   5        375.70        399.91         6.24 o                         
   3  16   5        183.29        180.49         3.82 o                         
   4  16   5          2.04          0.90         0.69 o                         
   5  16   5         91.56         87.68         2.84 o                         
   6  16   5         13.00         14.16         2.12 o                         
   7  16   5         22.24         25.57         1.88 o                         
   8  16   5         60.78         57.77         4.31 o                         
   1  17   5        223.61        226.60         5.74 o                         
   2  17   5          1.29          1.35         0.85 o                         
   3  17   5          3.21          1.87         0.75 o                         
   4  17   5        153.65        161.32         4.32 o                         
   5  17   5          0.73          0.29         1.14 o                         
   7  17   5          3.16          4.76         1.43 o                         
   0  18   5         89.91         91.01         5.23 o                         
   1  18   5          7.84          6.92         1.27 o                         
   2  18   5          0.37          0.22         0.85 o                         
   3  18   5         29.98         24.70         1.44 o                         
   4  18   5          1.17          0.75         0.90 o                         
   7  18   5          0.00         -0.23         0.66 o                         
   1  19   5        111.07        111.43         4.77 o                         
   2  19   5         20.13         27.92         1.48 o                         
   3  19   5          9.65         10.16         0.92 o                         
   4  19   5         20.86         26.89         1.94 o                         
   6  19   5          2.65          2.67         0.64 o                         
   0  20   5         10.81         10.29         1.34 o                         
   1  20   5          2.38          1.71         0.77 o                         
   2  20   5          0.64          0.05         0.57 o                         
   3  20   5         10.48          9.78         1.21 o                         
   1  21   5          7.08          7.61         0.73 o                         
   2  21   5          1.27          0.54         0.71 o                         
   0   0   6      12283.49      12411.05       285.60 o                         
   1   0   6         26.40         39.60         4.27 o                         
   2   0   6       1751.08       1967.23        54.42 o                         
   4   0   6        614.31        675.88        17.69 o                         
   5   0   6       1776.51       1905.22        39.50 o                         
   6   0   6         68.46         51.36         2.62 o                         
   7   0   6        518.15        500.32        14.02 o                         
   8   0   6       1372.09       1275.15        36.64 o                         
   9   0   6        775.33        769.23        12.72 o                         
  10   0   6        128.79        138.72         5.09 o                         
  11   0   6         25.81         13.67         4.76 o                         
   1   1   6        387.46        349.00         6.82 o                         
   2   1   6          0.26         -1.01         1.15 o                         
   4   1   6         74.14         82.21         3.97 o                         
   5   1   6        940.94        981.49        18.91 o                         
   6   1   6         40.15         34.95         1.68 o                         
   7   1   6         92.75        102.50         3.38 o                         
   8   1   6        300.03        261.56         7.24 o                         
   9   1   6         99.26        126.59         4.31 o                         
  10   1   6        828.59        764.61        12.62 o                         
  11   1   6          0.37          0.88         0.87 o                         
   0   2   6       1477.82       1482.16        46.94 o                         
   1   2   6         21.05         16.08         1.80 o                         
   2   2   6        225.44        211.07         4.82 o                         
   3   2   6        327.45        350.17        11.56 o                         
   4   2   6        221.03        209.87        11.08 o                         
   5   2   6        156.65        148.07         5.62 o                         
   6   2   6        389.06        387.32         6.01 o                         
   7   2   6        479.03        472.68         6.79 o                         
   8   2   6        413.58        381.93         6.60 o                         
   9   2   6         15.72         51.07         4.20 o                         
  10   2   6         22.40        112.11         8.69 o                         
  11   2   6         44.84         42.64         3.62 o                         
   1   3   6       1329.80       1436.26        23.79 o                         
   2   3   6       3572.16       3722.97        42.22 o                         
   3   3   6        743.49        755.61        19.53 o                         
   4   3   6        107.82         75.15         5.40 o                         
   5   3   6       1802.29       1871.98        32.67 o                         
   6   3   6        135.89        140.44         2.79 o                         
   7   3   6       1754.35       1755.22        17.19 o                         
   8   3   6        139.79        151.40         3.20 o                         
   9   3   6         55.82         46.91         2.29 o                         
  10   3   6        177.58        192.29         6.37 o                         
  11   3   6        101.40        105.97         3.82 o                         
  12   3   6         24.92         29.15         3.35 o                         
   0   4   6       5421.81       5293.48        92.49 o                         
   1   4   6       1007.35        978.96        15.84 o                         
   2   4   6        351.15        374.80         9.53 o                         
   3   4   6       6048.60       6498.46        90.53 o                         
   4   4   6        694.18        741.19        16.02 o                         
   5   4   6        640.43        711.25        12.95 o                         
   6   4   6        728.84        748.67         9.21 o                         
   7   4   6        224.38        230.22         3.93 o                         
   8   4   6          0.01          1.30         0.67 o                         
   9   4   6          1.89          4.58         1.26 o                         
  10   4   6         66.33         61.30         3.24 o                         
  11   4   6         11.07         15.21         1.23 o                         
  12   4   6         38.15         35.35         3.94 o                         
   1   5   6        851.18        837.68        14.63 o                         
   2   5   6        743.34        725.12        12.11 o                         
   3   5   6          4.78          4.16         1.38 o                         
   4   5   6        385.25        399.16         9.94 o                         
   5   5   6        404.04        336.57         8.63 o                         
   6   5   6          7.94          5.58         0.88 o                         
   7   5   6       1195.29       1160.57        12.89 o                         
   8   5   6         34.58         39.61         1.93 o                         
   9   5   6         43.41         44.32         3.18 o                         
  10   5   6         22.04         20.58         1.70 o                         
  11   5   6        236.44        265.77         6.65 o                         
  12   5   6         28.04         24.51         1.24 o                         
   0   6   6      18686.09      20785.45       277.94 o                         
   1   6   6        975.27        962.74        12.76 o                         
   2   6   6       2911.37       3163.97        34.73 o                         
   3   6   6        329.29        372.80         7.56 o                         
   4   6   6        979.66       1102.67        19.64 o                         
   5   6   6         15.47          8.09         1.01 o                         
   6   6   6        715.90        727.27         8.29 o                         
   7   6   6          5.62          6.49         0.84 o                         
   8   6   6          6.40         10.79         1.33 o                         
   9   6   6         81.26         89.92         3.56 o                         
  10   6   6        143.13        128.64         3.51 o                         
  11   6   6         51.31         41.99         1.98 o                         
  12   6   6         32.48         23.29         1.87 o                         
   1   7   6        197.51        247.77         5.34 o                         
   2   7   6        522.15        516.83         9.24 o                         
   3   7   6        176.04        184.53         5.04 o                         
   4   7   6        306.21        300.02         7.56 o                         
   5   7   6         98.72         97.09         2.23 o                         
   6   7   6        496.17        464.75         6.96 o                         
   7   7   6        101.12         97.40         2.70 o                         
   8   7   6         63.62         69.24         2.90 o                         
   9   7   6          0.44          1.21         1.24 o                         
  10   7   6         59.33         56.34         2.67 o                         
  11   7   6          0.01         -0.42         0.83 o                         
  12   7   6         16.78         14.33         1.25 o                         
   0   8   6         24.46         24.43         3.93 o                         
   1   8   6        107.11        117.50         5.23 o                         
   2   8   6        155.98        157.73         4.80 o                         
   3   8   6        295.51        321.52         7.21 o                         
   4   8   6          1.34          0.69         0.62 o                         
   5   8   6          0.99          0.90         0.72 o                         
   6   8   6        205.01        192.42         5.11 o                         
   7   8   6         29.34         34.20         2.67 o                         
   8   8   6        100.31         87.15         2.47 o                         
   9   8   6         22.55         29.04         1.67 o                         
  10   8   6         18.18         18.21         1.72 o                         
  11   8   6        110.66        108.81         5.99 o                         
   1   9   6        758.16        793.10        15.05 o                         
   2   9   6          9.90         10.70         1.75 o                         
   3   9   6         33.63         25.58         1.69 o                         
   4   9   6        147.69        159.06         2.51 o                         
   5   9   6        151.93        144.78         3.51 o                         
   6   9   6         18.46         16.77         1.32 o                         
   7   9   6         49.83         44.46         2.16 o                         
   8   9   6         21.17         16.76         1.08 o                         
   9   9   6         12.64         18.63         2.36 o                         
  10   9   6         24.91         22.38         1.87 o                         
  11   9   6          0.17         -0.01         0.51 o                         
   0  10   6        546.16        473.62         7.93 o                         
   1  10   6        583.29        578.48         6.85 o                         
   2  10   6         26.72         25.67         1.11 o                         
   3  10   6        242.09        208.74         3.74 o                         
   4  10   6          2.31          1.04         0.43 o                         
   5  10   6        214.01        190.20         3.42 o                         
   6  10   6          9.73         14.11         1.30 o                         
   7  10   6         89.09         77.05         3.10 o                         
   8  10   6         11.85          6.38         0.94 o                         
   9  10   6          1.59          4.83         0.92 o                         
  10  10   6          0.74          1.98         0.73 o                         
  11  10   6         14.22         17.27         1.34 o                         
   1  11   6        867.93        863.13         8.90 o                         
   2  11   6        489.84        479.66         6.13 o                         
   3  11   6         30.17         29.73         1.07 o                         
   4  11   6          7.44          6.04         0.63 o                         
   5  11   6          7.95          6.67         0.70 o                         
   6  11   6        548.23        598.25        14.15 o                         
   7  11   6          9.67         13.14         1.13 o                         
   8  11   6        105.51        101.07         2.95 o                         
   9  11   6         13.59         12.86         1.22 o                         
  10  11   6         10.87          8.87         0.82 o                         
   0  12   6         83.47         86.66         3.69 o                         
   1  12   6         14.74         19.69         1.21 o                         
   2  12   6         99.74         98.58         2.45 o                         
   3  12   6        298.18        252.56         3.42 o                         
   4  12   6        302.76        315.45         4.68 o                         
   5  12   6        661.87        600.09         6.99 o                         
   6  12   6        165.24        167.59         3.54 o                         
   7  12   6          3.47          3.75         0.83 o                         
   8  12   6        130.87        120.57         5.64 o                         
   9  12   6         24.75         21.41         1.34 o                         
  10  12   6          2.70          2.25         0.66 o                         
   1  13   6        565.49        545.56         7.53 o                         
   2  13   6        178.18        187.53         3.08 o                         
   3  13   6        141.37        126.75         2.95 o                         
   4  13   6        741.77        720.38         6.82 o                         
   5  13   6        168.88        179.17         3.65 o                         
   6  13   6         39.05         29.31         1.93 o                         
   7  13   6         37.94         38.00         2.00 o                         
   8  13   6          7.54          5.45         0.87 o                         
   9  13   6         11.57         13.77         3.04 o                         
   0  14   6          0.14          0.92         1.15 o                         
   1  14   6        202.27        195.09         4.24 o                         
   2  14   6        405.31        417.29         5.88 o                         
   3  14   6         46.52         50.16         1.62 o                         
   4  14   6        109.88        123.66         2.54 o                         
   5  14   6         89.63         86.61         3.00 o                         
   6  14   6         29.01         25.46         2.75 o                         
   7  14   6         10.21          9.49         1.94 o                         
   8  14   6         23.91         20.86         1.41 o                         
   9  14   6          0.57          1.62         0.63 o                         
   1  15   6        770.66        810.81        12.13 o                         
   2  15   6        205.21        221.50         3.82 o                         
   3  15   6          8.30          7.20         0.92 o                         
   4  15   6        181.68        184.62         3.39 o                         
   5  15   6        172.60        196.31         4.57 o                         
   6  15   6          1.34          1.22         0.98 o                         
   7  15   6         20.60         17.63         1.70 o                         
   8  15   6          0.20          0.75         0.58 o                         
   0  16   6         13.47         12.49         2.56 o                         
   1  16   6          4.93          5.17         1.12 o                         
   2  16   6          0.68          1.05         0.81 o                         
   3  16   6         11.46          8.66         1.01 o                         
   4  16   6         15.38         17.55         1.23 o                         
   5  16   6          5.18          4.95         1.61 o                         
   6  16   6          1.74          1.40         0.84 o                         
   7  16   6          7.86          4.52         1.65 o                         
   8  16   6         13.16         14.75         1.78 o                         
   1  17   6         12.74          9.79         1.41 o                         
   2  17   6          3.86          5.73         0.97 o                         
   3  17   6         47.40         48.76         1.84 o                         
   4  17   6          0.51          0.08         0.84 o                         
   7  17   6          7.90          7.48         1.06 o                         
   0  18   6         85.51         95.16         3.32 o                         
   1  18   6          9.04          9.11         1.27 o                         
   2  18   6          9.77          8.93         1.06 o                         
   3  18   6          5.38          2.71         0.89 o                         
   4  18   6          9.20          9.95         1.44 o                         
   6  18   6         12.09         11.88         1.89 o                         
   1  19   6          0.00         -0.38         0.78 o                         
   2  19   6         14.29         12.92         1.20 o                         
   3  19   6         46.56         49.37         4.37 o                         
   4  19   6         11.70         10.49         1.58 o                         
   6  19   6          0.36         -0.11         0.58 o                         
   0  20   6         30.60         30.01         1.85 o                         
   1  20   6         12.56         12.96         1.17 o                         
   2  20   6          4.51          3.26         0.64 o                         
   3  20   6         17.50         14.27         1.90 o                         
   4  20   6         10.26          8.46         1.36 o                         
   1  21   6         18.72         15.51         1.89 o                         
   2  21   6         17.14         18.09         1.82 o                         
   1   1   7        978.30        945.46        19.60 o                         
   2   1   7         45.54         35.29         5.00 o                         
   3   1   7        215.02        184.43         8.70 o                         
   5   1   7          5.45         10.95         4.29 o                         
   6   1   7          8.71         15.38         1.52 o                         
   7   1   7         22.84         33.57         6.74 o                         
   8   1   7        111.83         99.33         3.77 o                         
   9   1   7         37.50         26.99         2.38 o                         
  10   1   7        272.99        280.36         6.16 o                         
  11   1   7         10.27          4.43         2.18 o                         
   0   2   7       3632.33       3491.18        63.14 o                         
   1   2   7         43.85         39.56         2.54 o                         
   2   2   7        384.00        401.17         9.94 o                         
   5   2   7       1422.31       1356.29        48.72 o                         
   6   2   7        153.08        146.07         4.29 o                         
   7   2   7        522.21        514.43         8.24 o                         
   8   2   7        919.40        898.29        13.65 o                         
   9   2   7        256.98        248.00         5.20 o                         
  10   2   7         15.82         14.69         1.51 o                         
  11   2   7          8.00          5.53         2.09 o                         
   1   3   7       1311.61       1464.03        24.71 o                         
   2   3   7          3.90          3.83         0.88 o                         
   3   3   7          0.90          1.69         1.35 o                         
   5   3   7         42.69         24.57         2.37 o                         
   6   3   7          5.13          8.38         0.77 o                         
   7   3   7        470.65        454.53         8.16 o                         
   8   3   7         24.20         20.38         1.53 o                         
   9   3   7        145.66        127.22         4.39 o                         
  10   3   7        108.24        125.95         3.97 o                         
  11   3   7          1.04          0.39         2.75 o                         
   0   4   7       4133.54       4605.67        98.94 o                         
   1   4   7       1412.10       1500.98        25.89 o                         
   2   4   7         15.22         15.95         1.64 o                         
   3   4   7        235.50        241.14        10.53 o                         
   4   4   7        335.26        350.10        13.06 o                         
   5   4   7        185.95        215.54        11.83 o                         
   6   4   7        355.93        338.53         5.42 o                         
   7   4   7        180.99        159.57         3.17 o                         
   8   4   7        362.21        413.65         6.43 o                         
   9   4   7        151.26        168.96         7.01 o                         
  10   4   7          1.68         20.94        19.77 o                         
  11   4   7         18.49         13.95         1.31 o                         
  12   4   7          0.52          0.81         0.67 o                         
   1   5   7          5.63          7.75         1.38 o                         
   2   5   7       4350.89       4441.34        56.96 o                         
   3   5   7       2306.61       2170.67        57.96 o                         
   4   5   7          8.21          1.67         1.65 o                         
   5   5   7         20.01         17.05         1.45 o                         
   6   5   7        167.91        178.68         4.03 o                         
   7   5   7        480.39        509.15         8.23 o                         
   8   5   7          0.76          2.02         0.85 o                         
   9   5   7         22.66         22.40         3.70 o                         
  10   5   7         67.23         62.92         3.83 o                         
  11   5   7         56.98         49.86         3.27 o                         
  12   5   7         35.82         46.80         5.07 o                         
   0   6   7        509.34        519.26        12.98 o                         
   1   6   7        101.30         85.36         3.30 o                         
   2   6   7        771.52        721.02        12.95 o                         
   3   6   7        124.51        148.10         5.95 o                         
   4   6   7         34.74         25.71         2.45 o                         
   5   6   7         58.75         73.40         2.60 o                         
   6   6   7        182.06        164.60         3.84 o                         
   7   6   7        552.27        559.11         7.85 o                         
   8   6   7         85.17         76.92         2.44 o                         
   9   6   7         42.51         28.64         1.97 o                         
  10   6   7         22.63         25.96         1.42 o                         
  11   6   7          0.86          0.32         0.79 o                         
   1   7   7       6824.57       6898.22        88.64 o                         
   2   7   7         29.13         22.45         1.84 o                         
   3   7   7         75.30         67.20         3.41 o                         
   4   7   7         32.29         21.97         1.86 o                         
   5   7   7          3.34          4.80         0.77 o                         
   6   7   7          1.56          2.03         0.72 o                         
   7   7   7        239.37        233.20         4.27 o                         
   8   7   7          3.64          4.97         1.23 o                         
   9   7   7          9.48          4.01         1.22 o                         
  10   7   7         16.02         16.87         1.60 o                         
  11   7   7          9.95         10.22         0.96 o                         
   0   8   7       1465.63       1417.53        28.75 o                         
   1   8   7       2333.74       2316.69        34.93 o                         
   2   8   7         44.73         36.24         2.87 o                         
   3   8   7        544.79        540.17        12.03 o                         
   4   8   7        759.59        726.20        13.93 o                         
   5   8   7       1201.28       1116.34        11.23 o                         
   6   8   7        944.19        904.22        10.45 o                         
   7   8   7        380.56        376.98         5.25 o                         
   8   8   7         50.10         52.27         2.00 o                         
   9   8   7         32.78         23.03         2.47 o                         
  10   8   7          8.49          8.65         1.23 o                         
  11   8   7          0.61          0.52         0.53 o                         
   1   9   7        167.58        157.33         4.92 o                         
   2   9   7          8.76          7.31         0.78 o                         
   3   9   7        308.55        276.83         3.62 o                         
   4   9   7        117.92         99.77         2.40 o                         
   5   9   7         24.53         24.43         1.47 o                         
   6   9   7       1117.84       1070.29        14.34 o                         
   7   9   7         71.61         71.61         2.32 o                         
   8   9   7        114.00        102.50         3.16 o                         
   9   9   7         12.37          9.98         1.55 o                         
  10   9   7         98.27        122.78         9.28 o                         
  11   9   7         17.76         20.27         0.96 o                         
   0  10   7         83.38         66.88         2.63 o                         
   1  10   7          0.32          1.41         0.67 o                         
   2  10   7         13.63          7.44         0.75 o                         
   3  10   7         34.56         35.30         1.24 o                         
   4  10   7         44.81         40.14         1.59 o                         
   5  10   7          2.72          4.49         0.68 o                         
   6  10   7          1.04          0.46         0.78 o                         
   7  10   7        127.05        106.68         3.08 o                         
   8  10   7         37.20         30.49         1.39 o                         
   9  10   7          3.00          1.45         0.83 o                         
  10  10   7         84.34         81.53         2.87 o                         
   1  11   7        153.19        138.36         3.23 o                         
   2  11   7        195.24        186.11         2.90 o                         
   3  11   7          0.12          0.78         0.63 o                         
   4  11   7        187.27        186.51         3.26 o                         
   5  11   7          1.36          0.86         0.56 o                         
   6  11   7          0.02          0.34         0.74 o                         
   7  11   7          3.90          2.13         0.81 o                         
   8  11   7         35.79         32.01         1.47 o                         
   9  11   7          3.58          3.85         0.87 o                         
  10  11   7         54.65         45.02         1.71 o                         
   0  12   7        400.89        388.18         7.74 o                         
   1  12   7        138.36        137.63         3.02 o                         
   2  12   7        956.90        916.25         8.27 o                         
   3  12   7        278.66        258.90         3.93 o                         
   4  12   7        376.44        363.23         4.38 o                         
   5  12   7         38.84         47.94         1.62 o                         
   6  12   7         70.42         64.06         2.29 o                         
   7  12   7        241.62        246.92         5.94 o                         
   8  12   7        103.11        107.33         3.32 o                         
   9  12   7          9.01          6.56         0.81 o                         
  10  12   7         21.20         25.88         1.65 o                         
   1  13   7        238.85        209.67         4.50 o                         
   2  13   7        380.97        403.20         5.64 o                         
   3  13   7         49.87         49.52         1.73 o                         
   4  13   7         96.03         99.32         2.19 o                         
   5  13   7         66.33         72.40         2.68 o                         
   6  13   7          0.15          0.79         1.04 o                         
   7  13   7         32.79         35.20         3.85 o                         
   8  13   7          0.45          0.96         0.59 o                         
   9  13   7          1.36          1.50         0.65 o                         
   0  14   7        984.53       1013.95        17.60 o                         
   1  14   7        403.42        387.93         6.29 o                         
   2  14   7        326.50        326.50         4.67 o                         
   3  14   7        361.79        341.71         5.32 o                         
   4  14   7         15.18          8.50         0.85 o                         
   5  14   7         12.17         13.45         1.32 o                         
   6  14   7          0.22          0.49         0.96 o                         
   7  14   7         39.65         36.68         2.59 o                         
   8  14   7          0.46          1.09         0.64 o                         
   9  14   7         32.00         25.21         1.94 o                         
   1  15   7         18.74         21.35         1.36 o                         
   2  15   7        143.67        134.02         2.94 o                         
   3  15   7         31.63         28.86         1.55 o                         
   4  15   7        193.45        182.42         3.27 o                         
   5  15   7        305.09        337.63         7.12 o                         
   6  15   7          0.16         -0.09         0.90 o                         
   7  15   7          0.28          0.50         0.73 o                         
   8  15   7          4.90          0.84         0.62 o                         
   0  16   7         64.49         66.01         4.63 o                         
   1  16   7         47.99         53.11         2.35 o                         
   2  16   7         15.30         17.50         1.27 o                         
   3  16   7         22.78         26.42         1.67 o                         
   4  16   7          5.72          6.16         1.26 o                         
   5  16   7          1.19          1.08         1.57 o                         
   6  16   7          2.82          1.93         1.20 o                         
   7  16   7          4.40          5.24         1.89 o                         
   8  16   7         55.06         47.36         2.69 o                         
   1  17   7          1.60          1.02         1.22 o                         
   2  17   7         10.31         13.03         1.24 o                         
   3  17   7          3.13          2.39         0.88 o                         
   4  17   7          0.15          0.09         0.91 o                         
   6  17   7          4.01          4.25         1.66 o                         
   7  17   7         17.61         17.03         1.29 o                         
   0  18   7          1.44          0.75         1.07 o                         
   1  18   7          1.10          0.94         0.92 o                         
   2  18   7          4.12          2.59         0.93 o                         
   3  18   7          6.15          3.12         0.99 o                         
   4  18   7          0.01         -0.67         1.15 o                         
   6  18   7          1.62          1.34         0.73 o                         
   1  19   7         31.63         25.23         1.62 o                         
   2  19   7         11.14         11.43         1.00 o                         
   3  19   7          1.97          2.63         0.61 o                         
   4  19   7          3.04          5.74         1.53 o                         
   0  20   7         69.54         82.25         5.24 o                         
   1  20   7          5.95          3.53         1.18 o                         
   2  20   7          0.75          0.62         1.08 o                         
   3  20   7          0.04          0.14         0.74 o                         
   4  20   7          6.96          3.42         0.87 o                         
   1  21   7          0.13         -0.16         0.63 o                         
   1   0   8        105.92        107.77         7.98 o                         
   2   0   8         39.86         43.84         5.78 o                         
   3   0   8        380.31        331.08        17.73 o                         
   5   0   8        426.63        420.88         8.05 o                         
   6   0   8        542.42        536.03        12.45 o                         
   7   0   8         95.84        107.10         5.19 o                         
   8   0   8          3.41          4.05         1.31 o                         
   9   0   8         44.15         42.83         3.53 o                         
  10   0   8         71.38        124.57        57.50 o                         
  11   0   8          8.44         -0.90         4.68 o                         
   1   1   8        114.81        143.87         9.39 o                         
   2   1   8        677.44        694.69        26.59 o                         
   3   1   8         10.65          6.97         3.51 o                         
   5   1   8        128.57        121.71         2.96 o                         
   6   1   8          0.73          0.88         0.68 o                         
   7   1   8          1.22          2.66         1.02 o                         
   8   1   8        105.51         87.67         2.96 o                         
   9   1   8          1.15          1.92         0.97 o                         
  10   1   8         93.83         90.29         3.65 o                         
  11   1   8          0.29         -5.11         5.11 o                         
   0   2   8        760.89        670.83        17.58 o                         
   1   2   8          0.47          2.75         0.87 o                         
   2   2   8       1042.99       1123.11        37.57 o                         
   3   2   8         50.79         61.26         7.41 o                         
   5   2   8         77.56         72.53         2.31 o                         
   6   2   8         33.64         27.29         1.54 o                         
   7   2   8        115.94        109.24         4.70 o                         
   8   2   8        196.97        201.36         4.82 o                         
   9   2   8        546.22        572.65         8.34 o                         
  10   2   8          9.62        127.28         8.61 o                         
  11   2   8        162.23        163.54         4.29 o                         
   1   3   8       1307.88       1332.36        23.49 o                         
   2   3   8        602.23        587.93        11.11 o                         
   3   3   8        322.81        300.39        17.61 o                         
   5   3   8        431.54        440.80         8.19 o                         
   6   3   8        139.58        138.30         3.47 o                         
   7   3   8          0.04          0.86         0.84 o                         
   8   3   8        378.42        356.31         7.53 o                         
   9   3   8         41.45         53.99         2.94 o                         
  10   3   8        671.15        697.89        18.13 o                         
  11   3   8        101.99         87.69         2.45 o                         
   0   4   8       6767.21       6909.58       120.79 o                         
   1   4   8       2151.33       2235.87        36.35 o                         
   2   4   8        317.85        316.62         7.91 o                         
   3   4   8       1242.26       1226.83        25.06 o                         
   4   4   8        959.48        969.89        26.22 o                         
   5   4   8         21.11         13.18         0.99 o                         
   6   4   8        297.26        316.97         5.59 o                         
   7   4   8         34.20         18.77         1.78 o                         
   8   4   8        465.92        465.19        10.90 o                         
   9   4   8          5.75         46.24        12.46 o                         
  10   4   8        212.13        291.28        17.64 o                         
  11   4   8          0.00         -0.07         0.72 o                         
  12   4   8        184.31        199.86         6.29 o                         
   1   5   8        848.16        895.38        18.62 o                         
   2   5   8        808.09        750.76        14.50 o                         
   3   5   8        139.70        171.27         7.89 o                         
   4   5   8        936.00        901.49        22.56 o                         
   5   5   8        540.78        527.07         7.31 o                         
   6   5   8         14.55         10.92         1.01 o                         
   7   5   8          1.76          2.00         1.05 o                         
   8   5   8        145.87        132.88         3.20 o                         
   9   5   8         35.81         60.89        10.05 o                         
  10   5   8          5.28         47.11        24.50 o                         
  11   5   8          0.02          0.33         1.45 o                         
   0   6   8        720.83        734.29        21.10 o                         
   1   6   8        101.45         79.90         4.83 o                         
   2   6   8        412.48        444.16        10.79 o                         
   3   6   8         58.02         62.11         5.45 o                         
   4   6   8       1325.55       1315.19        25.47 o                         
   5   6   8         15.04         18.87         1.42 o                         
   6   6   8        326.35        342.34         5.43 o                         
   7   6   8        677.95        684.28         8.17 o                         
   8   6   8         64.03         56.67         2.23 o                         
   9   6   8        259.46        275.18         6.22 o                         
  10   6   8         52.44         52.15         3.01 o                         
  11   6   8         85.72         77.94         2.70 o                         
   1   7   8        101.23        103.50         5.02 o                         
   2   7   8        461.70        474.63        13.10 o                         
   3   7   8        366.15        428.94         8.13 o                         
   4   7   8         74.06         73.74         2.78 o                         
   5   7   8        286.85        244.15         5.74 o                         
   6   7   8        420.37        387.03         8.02 o                         
   7   7   8        543.87        511.63         8.39 o                         
   8   7   8         32.47         34.57         1.88 o                         
   9   7   8        106.38        101.85         2.88 o                         
  10   7   8         20.14         20.43         1.97 o                         
  11   7   8          7.50         10.51         0.85 o                         
   0   8   8        473.36        441.62        16.75 o                         
   1   8   8        106.09         88.79         4.89 o                         
   2   8   8        377.14        409.26         8.68 o                         
   3   8   8        144.01        142.65         3.04 o                         
   4   8   8        223.81        226.74         4.42 o                         
   5   8   8        345.74        331.02         5.59 o                         
   6   8   8         30.27         28.64         1.55 o                         
   7   8   8          4.69          5.85         0.77 o                         
   8   8   8         95.37         85.25         3.22 o                         
   9   8   8         53.86         52.52         2.50 o                         
  10   8   8         16.67         16.14         3.02 o                         
  11   8   8         79.80         85.62         3.06 o                         
   1   9   8        521.71        547.82         6.66 o                         
   2   9   8         54.86         47.43         1.57 o                         
   3   9   8        886.28        830.69         8.48 o                         
   4   9   8        462.67        427.35         6.59 o                         
   5   9   8         61.19         49.52         2.30 o                         
   6   9   8          0.06         -0.14         0.76 o                         
   7   9   8         19.06          8.37         1.48 o                         
   8   9   8         25.68         21.15         1.71 o                         
   9   9   8         38.56         35.87         1.78 o                         
  10   9   8         40.33         45.17         3.12 o                         
   0  10   8       1922.32       1975.49        25.54 o                         
   1  10   8         13.11         10.19         0.93 o                         
   2  10   8          0.22          0.71         0.61 o                         
   3  10   8         39.17         36.41         1.73 o                         
   4  10   8         13.44         11.99         1.05 o                         
   5  10   8        112.72        102.27         5.18 o                         
   6  10   8        137.41        122.82         3.72 o                         
   7  10   8          0.40          1.04         0.98 o                         
   8  10   8         99.37         96.91         5.96 o                         
   9  10   8         10.51         12.61         1.16 o                         
  10  10   8         20.45         22.12         1.67 o                         
   1  11   8       2441.67       2440.06        23.18 o                         
   2  11   8         77.62         80.63         2.08 o                         
   3  11   8        748.25        737.39         8.28 o                         
   4  11   8         85.87        102.84         2.55 o                         
   5  11   8          6.37          6.69         0.80 o                         
   6  11   8         45.89         52.94         2.06 o                         
   7  11   8         24.53         30.02         2.72 o                         
   8  11   8         10.18         11.55         0.96 o                         
   9  11   8          9.66         12.08         1.02 o                         
  10  11   8          4.64          4.23         0.52 o                         
   0  12   8        520.80        532.19         9.62 o                         
   1  12   8         77.31         72.89         2.43 o                         
   2  12   8         30.72         25.09         1.28 o                         
   3  12   8        151.22        143.09         3.11 o                         
   4  12   8         14.28         10.52         1.00 o                         
   5  12   8          7.51          2.27         0.82 o                         
   6  12   8          6.27          4.69         0.98 o                         
   7  12   8          0.74          2.29         0.78 o                         
   8  12   8         44.96         43.23         1.47 o                         
   9  12   8          1.04          0.68         0.47 o                         
  10  12   8         75.93         75.97         3.18 o                         
   1  13   8        322.10        318.05         5.67 o                         
   2  13   8        679.35        662.31         6.93 o                         
   3  13   8        178.93        192.11         3.43 o                         
   4  13   8        185.53        169.96         4.18 o                         
   5  13   8         19.58         22.22         4.26 o                         
   6  13   8          1.44          1.07         1.02 o                         
   7  13   8         13.49         14.51         1.46 o                         
   8  13   8          0.56          0.16         0.63 o                         
   9  13   8          0.69         -0.37         0.76 o                         
   0  14   8         10.75         11.29         1.89 o                         
   1  14   8          5.04          4.07         0.99 o                         
   2  14   8         60.12         54.31         1.86 o                         
   3  14   8         32.58         26.42         1.32 o                         
   4  14   8          6.56          5.27         1.06 o                         
   5  14   8         26.30         29.38         3.64 o                         
   6  14   8          0.10         -0.04         0.91 o                         
   7  14   8        115.54         99.43         2.90 o                         
   8  14   8         81.45         74.83         2.15 o                         
   1  15   8          4.69          2.14         0.82 o                         
   2  15   8        153.20        146.01         3.67 o                         
   3  15   8          8.65          5.58         0.97 o                         
   4  15   8          0.13         -0.18         0.87 o                         
   5  15   8         41.87         46.77         4.19 o                         
   6  15   8         82.15         82.59         4.99 o                         
   7  15   8         16.54         17.61         1.47 o                         
   8  15   8          0.52          0.41         0.83 o                         
   0  16   8        307.76        329.72         8.21 o                         
   1  16   8          5.76          2.09         1.04 o                         
   2  16   8         56.14         49.14         2.09 o                         
   3  16   8         65.51         73.65         2.80 o                         
   4  16   8         67.31         73.01         2.98 o                         
   5  16   8         44.87         44.50         3.88 o                         
   6  16   8         22.36         21.20         1.80 o                         
   7  16   8         19.61         21.10         1.58 o                         
   1  17   8          0.50          0.59         0.90 o                         
   2  17   8         99.29        101.05         3.25 o                         
   3  17   8          9.97         11.18         1.20 o                         
   4  17   8          0.16          0.38         0.97 o                         
   5  17   8          9.24          7.43         1.29 o                         
   6  17   8         28.44         37.02         2.82 o                         
   0  18   8         34.00         28.86         3.99 o                         
   1  18   8          0.63         -1.08         2.13 o                         
   2  18   8         65.28         71.00         3.01 o                         
   3  18   8         17.31         18.81         1.67 o                         
   4  18   8        200.69        185.20         7.18 o                         
   5  18   8          1.75          1.73         1.40 o                         
   6  18   8         22.40         17.37         2.00 o                         
   1  19   8          2.11          4.12         1.82 o                         
   2  19   8         25.98         25.35         2.13 o                         
   3  19   8          4.41          6.59         1.59 o                         
   4  19   8          1.52          1.14         0.97 o                         
   5  19   8          2.75          1.89         0.83 o                         
   0  20   8         76.23         75.23         4.70 o                         
   1  20   8          0.45          0.33         0.83 o                         
   2  20   8          9.67          9.00         1.14 o                         
   1   1   9          0.03         -0.58         1.51 o                         
   2   1   9        310.75        325.48        17.13 o                         
   3   1   9          0.86          2.55         2.52 o                         
   4   1   9       2010.57       1985.33        38.92 o                         
   5   1   9          3.24          3.59         0.75 o                         
   6   1   9        789.56        774.26        11.49 o                         
   7   1   9        332.46        308.76         6.22 o                         
   8   1   9          1.70          1.75         0.91 o                         
   9   1   9         45.71         39.09         2.69 o                         
  10   1   9        188.00        241.11        62.73 o                         
  11   1   9          1.34         -1.61         4.27 o                         
   0   2   9       1109.54       1052.37        32.78 o                         
   1   2   9         78.54         61.60         3.91 o                         
   2   2   9          2.81          1.47         2.17 o                         
   3   2   9         11.15         17.57         4.35 o                         
   4   2   9        217.74        217.29        16.14 o                         
   5   2   9        130.08        120.64         2.64 o                         
   6   2   9        533.50        529.09         9.04 o                         
   7   2   9          1.71          1.41         0.79 o                         
   8   2   9        564.02        549.02         8.22 o                         
   9   2   9        141.14        156.38         4.84 o                         
  10   2   9         50.07        169.42         6.08 o                         
  11   2   9          0.59         -1.30         2.38 o                         
   1   3   9          6.14          9.09         1.61 o                         
   2   3   9        631.80        611.65        26.06 o                         
   3   3   9        778.97        848.33        33.95 o                         
   4   3   9          5.67          5.64         1.45 o                         
   5   3   9        545.29        552.67         7.88 o                         
   6   3   9        324.01        326.74         6.36 o                         
   7   3   9        484.74        487.31         8.41 o                         
   8   3   9          0.21          0.08         0.82 o                         
   9   3   9        104.39        115.57         5.21 o                         
  10   3   9         42.83        145.79        11.87 o                         
  11   3   9         12.45         15.89         3.25 o                         
   0   4   9        232.79        195.38         9.22 o                         
   1   4   9        313.02        311.86         9.34 o                         
   2   4   9         91.50        112.17         6.33 o                         
   3   4   9       1159.81       1185.64        26.89 o                         
   4   4   9        344.53        330.12         5.95 o                         
   5   4   9         71.83         65.17         1.87 o                         
   6   4   9          6.67         11.07         0.90 o                         
   7   4   9         42.01         34.20         1.74 o                         
   8   4   9         42.72         58.68         3.43 o                         
   9   4   9        590.20        567.71        13.38 o                         
  10   4   9          4.71          8.97         1.37 o                         
  11   4   9         83.00         66.65         3.49 o                         
   1   5   9        891.62        904.29        19.22 o                         
   2   5   9          9.56         14.76         2.62 o                         
   3   5   9       1534.86       1466.89        23.34 o                         
   4   5   9         78.44         60.53         2.85 o                         
   5   5   9        386.92        375.29         6.10 o                         
   6   5   9        322.18        316.36         6.79 o                         
   7   5   9          9.03          9.21         1.72 o                         
   8   5   9         12.38          8.15         1.22 o                         
   9   5   9          6.22         35.85         7.20 o                         
  10   5   9        119.21        157.39        39.70 o                         
  11   5   9         35.19         27.79         1.89 o                         
   0   6   9        417.32        347.95        13.76 o                         
   1   6   9        898.09        897.53        19.77 o                         
   2   6   9        413.65        433.19        13.84 o                         
   3   6   9        364.71        338.95        15.60 o                         
   4   6   9          0.36          0.86         0.71 o                         
   5   6   9          1.71          1.30         0.83 o                         
   6   6   9        263.09        268.05         5.68 o                         
   7   6   9          3.98          2.33         0.76 o                         
   8   6   9         99.20         85.03         2.87 o                         
   9   6   9         73.05        144.40        16.05 o                         
  10   6   9          3.87          1.53         4.38 o                         
  11   6   9          8.62         14.21         1.69 o                         
   1   7   9        972.73       1025.83        22.43 o                         
   2   7   9       1360.02       1335.29        20.15 o                         
   3   7   9        563.44        552.41        18.15 o                         
   4   7   9          6.86         10.50         0.98 o                         
   5   7   9        101.69         86.85         3.16 o                         
   6   7   9        169.83        145.73         3.25 o                         
   7   7   9        198.84        208.73         3.72 o                         
   8   7   9         93.66         83.05         4.57 o                         
   9   7   9         32.06         37.44         4.97 o                         
  10   7   9         15.03         21.33         1.90 o                         
  11   7   9         83.75         71.15         2.22 o                         
   0   8   9         50.72         59.73         2.98 o                         
   1   8   9        463.21        447.42         9.03 o                         
   2   8   9        282.86        289.69         5.01 o                         
   3   8   9        137.52        123.05         3.36 o                         
   4   8   9         29.53         28.70         1.54 o                         
   5   8   9          1.28          1.67         1.18 o                         
   6   8   9        100.92        102.07         6.42 o                         
   7   8   9        129.43        123.63         3.68 o                         
   8   8   9         51.32         44.67         3.98 o                         
   9   8   9          0.00          0.29         0.88 o                         
  10   8   9          0.51         -0.64         0.80 o                         
  11   8   9          0.73         -0.08         0.57 o                         
   1   9   9        408.60        418.17         5.04 o                         
   2   9   9       1749.80       1672.32        14.94 o                         
   3   9   9        914.29        877.65        14.47 o                         
   4   9   9        831.70        750.63        13.63 o                         
   5   9   9        159.89        153.46         5.18 o                         
   6   9   9         16.89         13.69         3.15 o                         
   7   9   9         36.13         31.00         4.78 o                         
   8   9   9        137.29        122.90         3.79 o                         
   9   9   9         46.93         41.30         1.79 o                         
  10   9   9         87.93         79.98         2.64 o                         
   0  10   9        422.50        434.61         9.82 o                         
   1  10   9        159.19        151.76         3.06 o                         
   2  10   9         23.28         15.17         1.03 o                         
   3  10   9          6.44          2.91         0.87 o                         
   4  10   9         40.91         36.88         1.88 o                         
   5  10   9        327.56        262.88         7.09 o                         
   6  10   9         24.59         22.50         2.58 o                         
   7  10   9          2.53          3.80         0.89 o                         
   8  10   9         29.16         31.71         1.40 o                         
   9  10   9        102.69        113.49         3.88 o                         
  10  10   9          3.99          3.25         0.68 o                         
   1  11   9         32.95         41.00         2.40 o                         
   2  11   9        866.20        840.69        10.10 o                         
   3  11   9        586.69        579.86         8.48 o                         
   4  11   9          5.47          8.94         1.01 o                         
   5  11   9        233.36        236.26         6.66 o                         
   6  11   9        291.11        283.87         9.57 o                         
   7  11   9          0.81         -0.28         0.71 o                         
   8  11   9          2.32          1.04         0.56 o                         
   9  11   9          8.08          8.01         0.75 o                         
  10  11   9         77.06         79.28         3.36 o                         
   0  12   9          5.05          4.08         1.18 o                         
   1  12   9        191.81        183.74         3.59 o                         
   2  12   9        608.77        600.52         7.63 o                         
   3  12   9        487.79        490.01         9.27 o                         
   4  12   9         12.21          9.75         1.21 o                         
   5  12   9         11.35          3.87         1.93 o                         
   6  12   9         45.61         48.76         3.25 o                         
   7  12   9         83.18         93.62         2.77 o                         
   8  12   9        193.05        202.96         3.37 o                         
   9  12   9         13.31          9.06         0.79 o                         
   1  13   9         19.89         11.91         1.23 o                         
   2  13   9        133.42        138.20         3.23 o                         
   3  13   9         87.60         86.91         3.12 o                         
   4  13   9         50.14         35.15         2.38 o                         
   5  13   9          6.60          2.91         1.83 o                         
   6  13   9         51.09         54.49         4.45 o                         
   7  13   9          0.02         -0.59         0.83 o                         
   8  13   9         48.67         45.52         1.74 o                         
   0  14   9         10.57         12.10         1.58 o                         
   1  14   9         13.85         12.03         1.27 o                         
   2  14   9         64.73         56.06         2.39 o                         
   3  14   9        105.96         96.63         3.99 o                         
   4  14   9         25.98         19.82         1.85 o                         
   5  14   9         98.85         90.84         5.99 o                         
   6  14   9          3.98          3.24         1.28 o                         
   7  14   9          1.89          0.58         0.73 o                         
   8  14   9         22.37         22.19         2.53 o                         
   1  15   9        174.72        172.19         6.28 o                         
   2  15   9         84.96         89.75         3.88 o                         
   3  15   9        169.87        171.49         5.29 o                         
   4  15   9         73.13         61.17         3.53 o                         
   5  15   9          2.12          4.96         1.93 o                         
   6  15   9         54.95         52.07         2.87 o                         
   7  15   9          2.98          1.82         0.65 o                         
   0  16   9        470.70        416.50        12.15 o                         
   1  16   9         63.15         74.19         7.79 o                         
   2  16   9         29.38         26.15         2.21 o                         
   3  16   9        110.76        104.19         4.81 o                         
   4  16   9        109.50        101.15         4.30 o                         
   5  16   9          9.98          7.31         1.41 o                         
   6  16   9         71.00         73.55         6.00 o                         
   7  16   9         35.29         32.21         1.68 o                         
   1  17   9         45.00         54.70         5.20 o                         
   2  17   9          4.98          4.78         1.20 o                         
   3  17   9          0.89          0.95         0.82 o                         
   4  17   9         21.56         20.33         3.50 o                         
   5  17   9         34.06         28.53         1.97 o                         
   6  17   9          1.96          2.19         0.85 o                         
   0  18   9          1.10          2.70         1.97 o                         
   1  18   9          1.00          0.33         1.80 o                         
   2  18   9         17.41         19.87         1.62 o                         
   3  18   9          0.81          3.62         1.11 o                         
   4  18   9         10.40         12.65         2.11 o                         
   5  18   9          0.10          0.64         0.95 o                         
   1  19   9         19.63         23.21         2.94 o                         
   2  19   9          1.11          3.09         1.00 o                         
   3  19   9         11.76         13.03         1.66 o                         
   4  19   9         83.92         83.55         3.85 o                         
   0  20   9          7.93          6.45         1.48 o                         
   1  20   9          9.09         12.22         1.25 o                         
   4   0  10        545.16        536.90        19.75 o                         
   5   0  10          4.18          4.27         1.34 o                         
   6   0  10       2656.09       2573.16        46.07 o                         
   7   0  10        115.71        112.89         4.98 o                         
   8   0  10         33.48         28.51         2.60 o                         
   9   0  10        197.42        186.54         6.12 o                         
  10   0  10         35.10        101.90         8.12 o                         
  11   0  10         61.26         48.13         4.92 o                         
   1   1  10       1159.24       1245.25        40.05 o                         
   2   1  10        180.80        188.03        13.05 o                         
   3   1  10        272.89        269.11         8.36 o                         
   4   1  10        738.56        686.18         9.80 o                         
   5   1  10         11.53         15.88         1.26 o                         
   6   1  10         12.91         14.85         1.52 o                         
   7   1  10        100.07        100.22         3.65 o                         
   8   1  10          1.40         -0.40         1.03 o                         
   9   1  10         59.39         53.50         2.82 o                         
  10   1  10         13.55         43.00        38.58 o                         
  11   1  10         13.57         12.89         4.00 o                         
   0   2  10         49.27         36.57         4.71 o                         
   1   2  10          6.02          7.33         2.79 o                         
   2   2  10        795.64        792.36        31.10 o                         
   3   2  10        108.85        100.62        10.44 o                         
   4   2  10          5.96          6.49         0.82 o                         
   5   2  10         71.54         66.10         2.14 o                         
   6   2  10        323.56        282.78         5.82 o                         
   7   2  10          6.63          7.28         1.31 o                         
   8   2  10          0.92          0.37         0.96 o                         
   9   2  10        210.06        234.21         8.47 o                         
  10   2  10          3.46        105.29        11.37 o                         
  11   2  10         45.48         43.24         3.20 o                         
   1   3  10          6.13         10.61         2.07 o                         
   2   3  10        672.66        581.31        26.06 o                         
   3   3  10        991.67        945.39        39.83 o                         
   4   3  10        256.86        252.91         6.58 o                         
   5   3  10         41.11         45.20         2.01 o                         
   6   3  10        662.90        679.90        10.83 o                         
   7   3  10         68.05         64.34         2.57 o                         
   8   3  10          0.00         -0.75         1.00 o                         
   9   3  10         32.70         53.57         3.91 o                         
  10   3  10        296.89        298.40        30.13 o                         
  11   3  10          3.72          4.29         2.45 o                         
   0   4  10        145.31        153.64         8.42 o                         
   1   4  10         10.54          5.73         1.38 o                         
   2   4  10         18.09         22.59         2.19 o                         
   3   4  10          0.00          0.41         0.62 o                         
   4   4  10         63.78         62.74         2.00 o                         
   5   4  10         70.76         76.36         2.30 o                         
   6   4  10         78.25         63.50         2.21 o                         
   7   4  10         62.53         60.82         2.70 o                         
   8   4  10        173.73        158.84        17.57 o                         
   9   4  10         89.09        119.41        10.14 o                         
  10   4  10         10.38         13.87         1.38 o                         
  11   4  10         84.09         86.99         5.09 o                         
   1   5  10        186.49        180.50         6.04 o                         
   2   5  10          8.35          7.72         1.09 o                         
   3   5  10          6.48          9.26         1.01 o                         
   4   5  10        369.75        347.84         6.37 o                         
   5   5  10        618.57        605.20         9.57 o                         
   6   5  10         30.26         24.81         1.69 o                         
   7   5  10         51.71         49.50         2.81 o                         
   8   5  10          1.57         -0.57         1.31 o                         
   9   5  10          5.23         30.18         4.47 o                         
  10   5  10          6.97         10.89         8.06 o                         
  11   5  10          0.66          2.92         0.63 o                         
   0   6  10        217.49        205.15        10.60 o                         
   1   6  10          0.76          1.33         0.84 o                         
   2   6  10         29.98         32.39         2.98 o                         
   3   6  10        158.65        162.01         4.95 o                         
   4   6  10        234.68        242.08         5.09 o                         
   5   6  10        427.50        431.93         7.21 o                         
   6   6  10        318.04        317.86         6.24 o                         
   7   6  10        330.37        310.38         7.28 o                         
   8   6  10          0.10          1.70         1.17 o                         
   9   6  10        122.44        178.38         6.82 o                         
  10   6  10          6.84          4.12         0.68 o                         
   1   7  10         11.52         11.03         0.93 o                         
   2   7  10        181.23        145.00         4.03 o                         
   3   7  10         27.27         27.39         2.10 o                         
   4   7  10         47.55         53.67         1.96 o                         
   5   7  10        291.11        301.88         6.09 o                         
   6   7  10         41.84         32.19         2.30 o                         
   7   7  10        146.89        145.35         4.16 o                         
   8   7  10         11.85         31.99         6.97 o                         
   9   7  10        129.17        145.57        14.97 o                         
  10   7  10          3.89          3.54         0.84 o                         
   0   8  10        925.90        886.11        15.15 o                         
   1   8  10        549.16        560.44         7.73 o                         
   2   8  10          0.02         -0.36         0.72 o                         
   3   8  10        463.03        481.05         8.16 o                         
   4   8  10        112.71         85.36         2.92 o                         
   5   8  10          1.74          4.74         0.95 o                         
   6   8  10         43.50         30.30         1.86 o                         
   7   8  10          4.14          4.05         1.04 o                         
   8   8  10         96.16         99.55        10.11 o                         
   9   8  10         50.19         47.66         3.15 o                         
  10   8  10          6.45          7.99         0.91 o                         
   1   9  10        786.51        760.56         9.96 o                         
   2   9  10        216.84        204.86         3.92 o                         
   3   9  10        692.69        676.95        10.25 o                         
   4   9  10        120.26        104.80         3.37 o                         
   5   9  10        253.19        208.49         7.57 o                         
   6   9  10         18.98         15.65         2.05 o                         
   7   9  10        115.33        112.41         4.45 o                         
   8   9  10         13.39         11.55         0.93 o                         
   9   9  10         50.75         59.26         3.00 o                         
  10   9  10          5.09          2.19         0.65 o                         
   0  10  10       2743.56       2755.86        33.84 o                         
   1  10  10        508.47        457.89         6.72 o                         
   2  10  10        157.56        145.97         3.10 o                         
   3  10  10        283.96        268.65         5.15 o                         
   4  10  10         49.16         47.11         2.11 o                         
   5  10  10          4.92          0.10         1.02 o                         
   6  10  10          3.54          3.45         2.04 o                         
   7  10  10          2.42          1.48         0.65 o                         
   8  10  10         27.32         24.44         1.16 o                         
   9  10  10          0.44         -0.29         0.65 o                         
  10  10  10         35.57         32.86         2.00 o                         
   1  11  10        875.86        858.95        11.05 o                         
   2  11  10        395.73        422.13        11.39 o                         
   3  11  10        689.90        651.92         8.74 o                         
   4  11  10         28.00         26.20         1.77 o                         
   5  11  10         12.83          8.01         1.45 o                         
   6  11  10         17.49         16.80         1.59 o                         
   7  11  10          8.50          6.94         1.11 o                         
   8  11  10          1.92          1.51         0.57 o                         
   9  11  10         12.19         15.41         1.50 o                         
   0  12  10         81.52         85.97         3.08 o                         
   1  12  10         31.98         37.57         1.95 o                         
   2  12  10         33.47         40.71         3.01 o                         
   3  12  10          6.84          3.19         1.09 o                         
   4  12  10         32.39         31.57         1.99 o                         
   5  12  10         79.19         70.75         2.91 o                         
   6  12  10         32.54         34.99         1.98 o                         
   7  12  10          1.14          1.04         0.65 o                         
   8  12  10          7.91          6.44         0.74 o                         
   1  13  10          2.85          0.49         0.79 o                         
   2  13  10         67.34         62.87         2.70 o                         
   3  13  10          5.94          5.56         1.32 o                         
   4  13  10         30.36         31.18         2.22 o                         
   5  13  10        176.81        191.20         6.73 o                         
   6  13  10         22.57         26.30         2.29 o                         
   7  13  10          2.93          2.92         0.84 o                         
   8  13  10          2.31          3.35         0.54 o                         
   0  14  10        118.00        124.01         4.52 o                         
   1  14  10         18.76         17.77         1.67 o                         
   2  14  10         41.20         44.66         3.50 o                         
   3  14  10         65.55         62.07         3.11 o                         
   4  14  10         12.21         12.25         1.36 o                         
   5  14  10          0.94          2.17         1.53 o                         
   6  14  10          3.14          3.27         1.24 o                         
   7  14  10          4.68          5.44         0.83 o                         
   1  15  10        138.26        131.22         5.70 o                         
   2  15  10          2.76          3.79         1.12 o                         
   3  15  10          9.11         16.24         1.52 o                         
   4  15  10         33.95         55.57         6.79 o                         
   5  15  10          0.72          1.66         1.29 o                         
   6  15  10         98.40        100.33         3.82 o                         
   7  15  10         19.18         16.65         1.32 o                         
   0  16  10        166.53        192.21         6.87 o                         
   1  16  10         17.99         19.83         2.32 o                         
   2  16  10          2.29          4.43         1.08 o                         
   3  16  10          0.09          0.79         0.86 o                         
   4  16  10         42.56         54.20         2.94 o                         
   5  16  10          0.05          0.99         0.99 o                         
   6  16  10        113.04        141.17         4.22 o                         
   1  17  10         31.44         29.66         3.75 o                         
   2  17  10        122.80        123.26         3.44 o                         
   3  17  10         20.79         15.10         1.26 o                         
   4  17  10          0.00         -0.01         0.79 o                         
   5  17  10          1.53          3.48         1.53 o                         
   6  17  10          2.75          2.26         0.93 o                         
   0  18  10         13.28         12.89         2.58 o                         
   1  18  10          4.16          2.02         1.71 o                         
   2  18  10          9.16         10.13         1.57 o                         
   3  18  10          0.24          2.29         0.90 o                         
   4  18  10          8.03          8.27         1.56 o                         
   1  19  10          3.04          4.35         1.04 o                         
   2  19  10         12.49         14.73         1.37 o                         
   0  20  10         50.09         45.90         2.84 o                         
   2   1  11        169.97        156.28         4.42 o                         
   3   1  11          5.87         13.60         0.89 o                         
   4   1  11        702.43        672.76         8.53 o                         
   5   1  11        222.69        228.84         4.47 o                         
   6   1  11         28.54         34.78         2.15 o                         
   7   1  11        529.45        529.23        10.28 o                         
   8   1  11        331.63        350.42         7.52 o                         
   9   1  11         49.86         50.46         4.76 o                         
  10   1  11        116.20        184.51         9.10 o                         
  11   1  11        421.34        460.06        13.56 o                         
   0   2  11       4277.45       4369.27       110.24 o                         
   1   2  11         30.53         27.64         2.31 o                         
   2   2  11        301.22        273.00         5.17 o                         
   3   2  11          4.30          1.73         0.55 o                         
   4   2  11        746.32        687.36         8.71 o                         
   5   2  11         48.39         58.69         2.61 o                         
   6   2  11         97.07         86.88         2.85 o                         
   7   2  11         39.85         34.54         2.54 o                         
   8   2  11        119.48        118.41         3.44 o                         
   9   2  11          0.02          2.65         1.97 o                         
  10   2  11          1.80         74.99        12.55 o                         
  11   2  11          2.91         -1.45         2.36 o                         
   1   3  11         69.09         63.83         3.53 o                         
   2   3  11        153.83        155.68         3.72 o                         
   3   3  11         91.95        101.38         2.23 o                         
   4   3  11          5.12          3.37         0.71 o                         
   5   3  11       1559.14       1547.83        19.74 o                         
   6   3  11        171.57        177.01         4.47 o                         
   7   3  11         56.75         62.68         2.53 o                         
   8   3  11          8.63          7.54         1.55 o                         
   9   3  11         15.30         39.54         3.10 o                         
  10   3  11          9.23        100.98        21.69 o                         
  11   3  11          6.87          4.71         5.69 o                         
   0   4  11        720.11        613.47        15.48 o                         
   1   4  11          4.14          2.76         1.12 o                         
   2   4  11        125.58        129.11         2.79 o                         
   3   4  11         71.15         70.46         1.83 o                         
   4   4  11         30.21         30.62         1.47 o                         
   5   4  11        648.12        621.47         8.65 o                         
   6   4  11        739.76        677.80        10.68 o                         
   7   4  11        293.17        274.61         8.43 o                         
   8   4  11         41.10         43.46         5.39 o                         
   9   4  11          1.17         30.36         2.88 o                         
  10   4  11          9.85         23.62        15.85 o                         
  11   4  11          2.15          0.08         0.60 o                         
   1   5  11         46.02         46.16         2.24 o                         
   2   5  11        411.63        408.61         5.36 o                         
   3   5  11          1.88          1.85         0.61 o                         
   4   5  11        350.66        310.48         6.07 o                         
   5   5  11         12.58         16.49         1.43 o                         
   6   5  11          2.43          1.63         0.89 o                         
   7   5  11          6.81          3.65         1.18 o                         
   8   5  11          1.88          1.32         1.25 o                         
   9   5  11         19.37         41.04         6.06 o                         
  10   5  11         77.62         65.49         6.63 o                         
   0   6  11         42.37         41.55         3.20 o                         
   1   6  11         78.35         80.48         1.95 o                         
   2   6  11          1.62          0.93         0.49 o                         
   3   6  11         25.46         30.22         1.71 o                         
   4   6  11         82.34         83.34         2.88 o                         
   5   6  11         96.40         89.85         2.73 o                         
   6   6  11          2.39          0.10         1.06 o                         
   7   6  11         18.41          9.07         2.11 o                         
   8   6  11         86.12         79.23         3.93 o                         
   9   6  11         24.11         41.51        21.03 o                         
  10   6  11          4.62          4.41         0.54 o                         
   1   7  11        132.58        128.31         2.73 o                         
   2   7  11         43.58         37.64         1.73 o                         
   3   7  11        236.36        233.45         4.70 o                         
   4   7  11         40.60         33.12         1.88 o                         
   5   7  11         40.44         43.10         1.89 o                         
   6   7  11         98.87         87.40         3.14 o                         
   7   7  11         10.28          8.15         1.18 o                         
   8   7  11         93.63        114.67        12.30 o                         
   9   7  11          0.02          0.11         0.83 o                         
  10   7  11         95.76        103.08         9.88 o                         
   0   8  11         72.98         75.91         2.84 o                         
   1   8  11        165.75        165.15         3.54 o                         
   2   8  11       1507.10       1428.16        16.67 o                         
   3   8  11       1298.15       1274.78        16.92 o                         
   4   8  11       1528.38       1491.59        17.41 o                         
   5   8  11        333.16        331.60         6.30 o                         
   6   8  11         30.00         21.13         1.61 o                         
   7   8  11         33.50         27.96         3.10 o                         
   8   8  11          0.16          9.06         9.95 o                         
   9   8  11          1.59          1.33         0.87 o                         
  10   8  11         22.93         26.11         4.03 o                         
   1   9  11         10.45         11.30         1.08 o                         
   2   9  11       1619.42       1599.73        16.92 o                         
   3   9  11        480.63        482.58         7.75 o                         
   4   9  11         15.85         10.74         1.23 o                         
   5   9  11         87.32         79.37         3.16 o                         
   6   9  11         34.52         29.19         2.48 o                         
   7   9  11          0.67          2.07         1.13 o                         
   8   9  11         57.93         57.65         2.26 o                         
   9   9  11         12.32         10.22         1.09 o                         
  10   9  11        139.55        116.45         4.02 o                         
   0  10  11         40.91         33.96         2.18 o                         
   1  10  11        658.20        630.06         7.84 o                         
   2  10  11         17.22         22.81         1.36 o                         
   3  10  11        718.56        650.21         9.52 o                         
   4  10  11         87.69         90.61         2.84 o                         
   5  10  11          2.20          0.32         1.13 o                         
   6  10  11         43.18         45.37         2.92 o                         
   7  10  11         21.02         24.53         1.44 o                         
   8  10  11          0.50          1.36         0.70 o                         
   9  10  11         46.29         44.14         3.53 o                         
   1  11  11        257.84        255.20         4.89 o                         
   2  11  11        379.54        369.78         6.45 o                         
   3  11  11        131.50        119.79         3.88 o                         
   4  11  11          3.43          4.22         0.89 o                         
   5  11  11         36.07         36.44         3.34 o                         
   6  11  11         12.77          8.71         1.24 o                         
   7  11  11          2.30          2.22         0.73 o                         
   8  11  11          0.10          1.05         0.59 o                         
   0  12  11         72.21         84.95         3.05 o                         
   1  12  11          0.04         -0.23         0.75 o                         
   2  12  11         24.79         31.15         1.63 o                         
   3  12  11        206.01        169.65         6.82 o                         
   4  12  11        106.13        105.04         2.90 o                         
   5  12  11          9.94          6.03         1.13 o                         
   6  12  11         23.98         23.31         2.00 o                         
   7  12  11         62.20         46.33         1.69 o                         
   8  12  11         34.99         32.01         1.65 o                         
   1  13  11        410.72        419.43         7.16 o                         
   2  13  11         40.80         31.44         2.48 o                         
   3  13  11          6.31          2.61         1.17 o                         
   4  13  11          3.14          2.07         0.91 o                         
   5  13  11         51.69         44.22         3.09 o                         
   6  13  11         87.14         92.62         4.01 o                         
   7  13  11         26.58         31.36         1.60 o                         
   0  14  11        120.08        126.38         5.41 o                         
   1  14  11         17.41         15.79         1.57 o                         
   2  14  11          1.80          3.51         1.30 o                         
   3  14  11         25.34         31.17         1.99 o                         
   4  14  11         75.77         75.70         4.52 o                         
   5  14  11         16.94         12.42         1.82 o                         
   6  14  11          0.12          0.02         0.98 o                         
   7  14  11         19.90         26.11         2.27 o                         
   1  15  11        120.33        134.81         4.56 o                         
   2  15  11         96.31         98.68         3.88 o                         
   3  15  11         55.37         48.62         2.58 o                         
   4  15  11         19.42         23.51         2.09 o                         
   5  15  11         47.50         55.84         3.00 o                         
   6  15  11         24.86         23.82         1.84 o                         
   7  15  11          1.17          0.56         0.64 o                         
   0  16  11        137.02        149.66         8.43 o                         
   1  16  11          0.14          0.19         1.01 o                         
   2  16  11          1.74          0.58         1.07 o                         
   3  16  11          1.35          2.09         0.85 o                         
   4  16  11          2.45          0.72         0.92 o                         
   5  16  11         34.63         40.34         2.29 o                         
   6  16  11         13.91         12.24         1.63 o                         
   1  17  11          5.52          6.49         2.18 o                         
   2  17  11         14.73         14.60         1.41 o                         
   3  17  11         17.17         19.04         1.44 o                         
   4  17  11          3.07          4.44         1.04 o                         
   5  17  11         81.21         77.79         6.11 o                         
   0  18  11          0.03          0.26         1.43 o                         
   1  18  11          4.74          4.17         1.64 o                         
   2  18  11         33.82         45.56         2.47 o                         
   3  18  11         37.36         24.95         1.54 o                         
   4  18  11         75.33         70.59         3.51 o                         
   1  19  11         15.61         23.69         2.69 o                         
   0   0  12       2766.79       2684.15        67.43 o                         
   1   0  12        242.36        254.74         7.94 o                         
   2   0  12         94.24         92.37         2.69 o                         
   3   0  12        420.53        393.61         7.29 o                         
   4   0  12        427.93        437.38         7.91 o                         
   5   0  12         61.47         54.96         2.79 o                         
   6   0  12       1360.35       1381.13        22.00 o                         
   7   0  12         33.96         37.75         2.93 o                         
   8   0  12         82.58         77.77         3.86 o                         
   9   0  12         10.73         10.04         3.53 o                         
  10   0  12         73.73        113.86         7.23 o                         
  11   0  12          0.27          3.31         2.64 o                         
   1   1  12          8.81         12.10         1.33 o                         
   2   1  12        663.62        676.86         7.53 o                         
   3   1  12        164.40        149.71         3.44 o                         
   4   1  12        167.30        171.01         3.79 o                         
   5   1  12        255.21        261.68         4.98 o                         
   6   1  12        107.04         96.65         3.09 o                         
   7   1  12         89.81         81.55         2.82 o                         
   8   1  12          0.08         -0.97         0.97 o                         
   9   1  12          1.10          3.35         2.65 o                         
  10   1  12         16.51         77.37         6.46 o                         
  11   1  12          5.10          9.43         2.84 o                         
   0   2  12        574.73        560.65        10.95 o                         
   1   2  12        396.50        405.66         5.34 o                         
   2   2  12         12.53         13.18         1.17 o                         
   3   2  12        562.32        550.03         7.30 o                         
   4   2  12        685.23        655.45         8.58 o                         
   5   2  12        215.48        218.18         4.11 o                         
   6   2  12        279.56        272.41         5.21 o                         
   7   2  12         56.84         59.02         2.47 o                         
   8   2  12          6.03          6.75         1.73 o                         
   9   2  12         29.09         28.46         3.98 o                         
  10   2  12         13.53         86.63        20.62 o                         
  11   2  12          2.80          7.30         5.01 o                         
   1   3  12        272.46        300.20         4.82 o                         
   2   3  12         89.53         90.19         2.39 o                         
   3   3  12        146.56        153.43         2.93 o                         
   4   3  12          0.02          0.78         0.71 o                         
   5   3  12        252.17        255.04         5.98 o                         
   6   3  12         15.11         15.73         2.01 o                         
   7   3  12        439.79        410.15         8.30 o                         
   8   3  12          2.24         -0.72         1.26 o                         
   9   3  12         68.05         81.92         4.66 o                         
  10   3  12          3.07         17.31        18.64 o                         
   0   4  12        143.66        134.44         5.41 o                         
   1   4  12         83.81         70.82         2.34 o                         
   2   4  12        272.70        258.60         4.11 o                         
   3   4  12         16.45         16.54         1.13 o                         
   4   4  12          5.01          5.73         0.85 o                         
   5   4  12        405.19        382.94         6.25 o                         
   6   4  12         86.05         84.54         2.94 o                         
   7   4  12         27.82         17.89         2.60 o                         
   8   4  12        140.41        149.05         5.94 o                         
   9   4  12         14.91         52.70         3.11 o                         
  10   4  12          6.76          9.84         8.28 o                         
   1   5  12         11.10         12.56         1.08 o                         
   2   5  12        358.39        358.45         5.08 o                         
   3   5  12         11.16         11.58         1.02 o                         
   4   5  12         16.00         12.70         1.74 o                         
   5   5  12          2.26          2.32         0.92 o                         
   6   5  12        134.87        133.41         3.90 o                         
   7   5  12         15.81         15.67         1.50 o                         
   8   5  12          0.44         -1.37         1.82 o                         
   9   5  12          4.77         19.48         3.32 o                         
  10   5  12         27.86         30.56         3.66 o                         
   0   6  12       1427.78       1440.81        21.99 o                         
   1   6  12         12.73         11.73         1.17 o                         
   2   6  12        205.85        193.70         3.72 o                         
   3   6  12        246.42        253.29         4.79 o                         
   4   6  12        783.09        772.12        11.56 o                         
   5   6  12        309.84        287.85         5.32 o                         
   6   6  12         24.35         20.05         1.68 o                         
   7   6  12         39.43         30.57         1.88 o                         
   8   6  12         13.31         14.89         1.58 o                         
   9   6  12          0.31          0.73         0.81 o                         
   1   7  12          0.08          0.87         0.57 o                         
   2   7  12         81.72         75.50         2.38 o                         
   3   7  12         35.43         29.62         1.78 o                         
   4   7  12        895.13        785.82        10.57 o                         
   5   7  12         17.01         17.72         1.41 o                         
   6   7  12         23.38         23.62         1.70 o                         
   7   7  12         91.88        104.95         3.19 o                         
   8   7  12          0.23         10.21         8.72 o                         
   9   7  12         52.79         58.33         2.66 o                         
  10   7  12         69.00         52.34         2.66 o                         
   0   8  12          4.49          3.80         0.89 o                         
   1   8  12          0.23          0.87         0.65 o                         
   2   8  12         16.74         18.70         1.35 o                         
   3   8  12          3.26          8.58         2.10 o                         
   4   8  12          3.06          4.30         0.88 o                         
   5   8  12         26.49         17.90         1.61 o                         
   6   8  12        133.19        118.04         3.96 o                         
   7   8  12         54.64         43.12         2.23 o                         
   8   8  12         64.93         54.55         3.73 o                         
   9   8  12          1.26          0.70         0.67 o                         
   1   9  12        539.12        523.30         7.37 o                         
   2   9  12          0.13         -0.35         0.87 o                         
   3   9  12        172.79        172.64         4.80 o                         
   4   9  12        205.94        181.22         4.45 o                         
   5   9  12        335.99        341.53         9.36 o                         
   6   9  12          1.49          4.61         1.37 o                         
   7   9  12        109.18        111.73         8.11 o                         
   8   9  12          4.05          3.34         1.00 o                         
   9   9  12          0.31          0.30         0.51 o                         
   0  10  12        736.89        781.92        11.93 o                         
   1  10  12         14.93         12.86         1.05 o                         
   2  10  12        173.15        195.31         3.81 o                         
   3  10  12          0.76         -0.49         0.84 o                         
   4  10  12          7.45          7.67         1.16 o                         
   5  10  12         14.76         10.41         1.73 o                         
   6  10  12         21.19         17.14         1.55 o                         
   7  10  12         20.24         21.71         1.55 o                         
   8  10  12         70.93         52.69         2.33 o                         
   9  10  12         39.85         43.69         2.68 o                         
   1  11  12        115.38         97.51         2.83 o                         
   2  11  12          4.80          1.27         0.71 o                         
   3  11  12          1.77         -0.62         1.43 o                         
   4  11  12        155.69        144.01         3.48 o                         
   5  11  12         86.11         84.21         4.07 o                         
   6  11  12         10.89         12.11         1.53 o                         
   7  11  12          5.26          4.40         0.85 o                         
   8  11  12          0.32          1.00         1.02 o                         
   0  12  12         74.59         86.22         3.61 o                         
   1  12  12         24.15         20.05         1.44 o                         
   2  12  12          1.52          1.59         0.93 o                         
   3  12  12         40.93         23.02         3.48 o                         
   4  12  12        103.35        106.44         3.42 o                         
   5  12  12         12.35          4.56         1.88 o                         
   6  12  12         12.17         11.16         1.69 o                         
   7  12  12          0.11          0.20         0.83 o                         
   8  12  12          8.62          6.81         1.07 o                         
   1  13  12         43.07         42.78         2.27 o                         
   2  13  12        152.78        147.62         4.77 o                         
   3  13  12         28.73         31.06         3.62 o                         
   4  13  12          0.40          0.18         1.03 o                         
   5  13  12          6.80          5.08         1.37 o                         
   6  13  12         58.34         56.15         2.32 o                         
   7  13  12         16.68         19.80         1.49 o                         
   8  13  12         10.46         10.94         1.32 o                         
   0  14  12          9.74          7.84         1.43 o                         
   1  14  12          4.64          3.79         1.07 o                         
   2  14  12          1.32          1.39         0.97 o                         
   3  14  12         17.94         15.54         1.72 o                         
   4  14  12         12.25         10.95         1.39 o                         
   5  14  12          0.70          1.54         1.26 o                         
   6  14  12         23.94         26.20         1.44 o                         
   7  14  12          0.16          1.39         0.61 o                         
   1  15  12         65.26         66.86         3.02 o                         
   2  15  12          0.02          0.48         1.04 o                         
   3  15  12         58.55         68.59         2.51 o                         
   4  15  12         13.83         10.72         1.40 o                         
   5  15  12          4.32          7.93         1.29 o                         
   6  15  12          5.75          6.70         0.97 o                         
   0  16  12        113.87        120.38         7.19 o                         
   1  16  12         24.44         22.84         2.21 o                         
   2  16  12         85.87        104.39         3.53 o                         
   3  16  12        103.25        117.98         3.55 o                         
   4  16  12          0.15          0.46         0.64 o                         
   5  16  12         19.35         16.86         1.86 o                         
   1  17  12          2.51          3.17         1.73 o                         
   2  17  12         81.67         97.17         4.56 o                         
   3  17  12          9.47          9.45         1.60 o                         
   4  17  12         47.97         44.01         2.95 o                         
   0  18  12          7.41         10.85         1.88 o                         
   1  18  12          8.46          9.75         2.63 o                         
   2  18  12         58.99         56.87         2.50 o                         
   1   1  13        151.20        166.60         3.67 o                         
   2   1  13          5.54          3.18         0.67 o                         
   3   1  13         32.33         26.17         1.40 o                         
   4   1  13         36.94         36.52         1.64 o                         
   5   1  13       1132.64       1115.23        13.06 o                         
   6   1  13         42.94         39.14         1.81 o                         
   7   1  13        143.82        126.18         3.47 o                         
   8   1  13          0.16          0.72         0.94 o                         
   9   1  13         14.73         28.11        10.95 o                         
  10   1  13         13.73         60.98         5.51 o                         
   0   2  13         81.63         91.20         4.66 o                         
   1   2  13         91.76         96.01         2.53 o                         
   2   2  13          2.37          1.62         0.71 o                         
   3   2  13        147.38        150.44         3.89 o                         
   4   2  13        219.88        212.13         4.09 o                         
   5   2  13         78.64         74.74         2.81 o                         
   6   2  13          0.00         -0.17         0.84 o                         
   7   2  13         21.31         18.03         1.42 o                         
   8   2  13        238.95        261.30         5.33 o                         
   9   2  13          4.66         23.06         2.41 o                         
  10   2  13         12.03         51.81        11.74 o                         
   1   3  13        265.22        262.36         5.62 o                         
   2   3  13          9.89         13.09         1.02 o                         
   3   3  13         13.76         16.29         1.19 o                         
   4   3  13         35.26         27.11         2.33 o                         
   5   3  13         95.40         89.61         3.14 o                         
   6   3  13        372.87        356.40         6.83 o                         
   7   3  13         18.27         13.25         1.45 o                         
   8   3  13         15.18         11.34         1.24 o                         
   9   3  13          4.71         32.75         4.90 o                         
  10   3  13         71.22         94.23         5.59 o                         
   0   4  13         25.19         24.08         2.57 o                         
   1   4  13        167.14        161.72         3.48 o                         
   2   4  13         13.13         14.69         1.09 o                         
   3   4  13        190.54        178.20         3.97 o                         
   4   4  13         13.86         16.82         1.33 o                         
   5   4  13         63.90         68.15         2.83 o                         
   6   4  13        292.03        291.74        10.88 o                         
   7   4  13         13.81          4.73         2.77 o                         
   8   4  13         81.48         83.25         3.29 o                         
   9   4  13          7.47          5.12         1.40 o                         
  10   4  13        119.36        126.51         4.64 o                         
   1   5  13         63.84         57.80         2.04 o                         
   2   5  13          4.56          1.67         0.67 o                         
   3   5  13         14.58         16.33         1.18 o                         
   4   5  13         51.40         48.89         2.30 o                         
   5   5  13         11.84          8.69         1.21 o                         
   6   5  13        317.16        334.24         6.79 o                         
   7   5  13        120.80        125.03         3.63 o                         
   8   5  13         24.43         22.69         2.20 o                         
   9   5  13         36.20         35.25        12.68 o                         
  10   5  13        177.67        168.04         5.51 o                         
   0   6  13          4.82          3.92         0.97 o                         
   1   6  13          0.08         -0.33         0.56 o                         
   2   6  13        485.62        475.40         6.75 o                         
   3   6  13        104.93         98.64         4.64 o                         
   4   6  13        225.50        206.87         6.63 o                         
   5   6  13        126.56        117.07         4.07 o                         
   6   6  13          4.27          3.27         1.89 o                         
   7   6  13          1.00          0.58         1.09 o                         
   8   6  13        124.54        131.97         4.49 o                         
   9   6  13         25.20         20.42         2.53 o                         
   1   7  13         96.57         91.26         2.62 o                         
   2   7  13        683.29        665.60        12.19 o                         
   3   7  13          9.82          9.92         1.19 o                         
   4   7  13         48.41         61.71         2.10 o                         
   5   7  13        249.26        250.75         6.47 o                         
   6   7  13        144.94        141.37         3.88 o                         
   7   7  13          1.86          4.83         1.06 o                         
   8   7  13         11.07         12.30         1.71 o                         
   9   7  13         72.05         75.33         2.18 o                         
   0   8  13        355.90        369.52         7.16 o                         
   1   8  13         31.05         40.25         1.50 o                         
   2   8  13        680.46        630.45        11.13 o                         
   3   8  13         83.59        103.54         4.18 o                         
   4   8  13          1.53          0.26         0.66 o                         
   5   8  13         24.92         25.61         2.51 o                         
   6   8  13          0.94          0.49         0.93 o                         
   7   8  13          0.56          2.53         1.14 o                         
   8   8  13        268.72        305.97         7.23 o                         
   9   8  13          0.52         -0.38         0.45 o                         
   1   9  13        206.67        202.12         4.04 o                         
   2   9  13          4.86          6.62         0.87 o                         
   3   9  13         35.54         35.11         2.44 o                         
   4   9  13        309.07        287.46         7.55 o                         
   5   9  13         77.10         74.71         3.81 o                         
   6   9  13          3.32          4.20         2.17 o                         
   7   9  13         51.37         54.70         2.31 o                         
   8   9  13          3.14          4.89         0.97 o                         
   9   9  13          0.79          1.26         0.73 o                         
   0  10  13        114.37        103.10         3.41 o                         
   1  10  13          8.47         11.87         0.96 o                         
   2  10  13         36.60         31.73         1.77 o                         
   3  10  13          1.15          0.66         1.10 o                         
   4  10  13          2.76          0.89         1.05 o                         
   5  10  13          6.14          8.35         1.29 o                         
   6  10  13         87.27         82.15         2.98 o                         
   7  10  13         22.96         29.01         1.63 o                         
   8  10  13        104.68        117.76         3.73 o                         
   1  11  13        109.87        104.15         2.83 o                         
   2  11  13        432.88        406.02         8.03 o                         
   3  11  13          0.64          1.58         1.12 o                         
   4  11  13        129.00        106.95         4.24 o                         
   5  11  13        214.02        176.52         6.16 o                         
   6  11  13         34.37         32.52         2.64 o                         
   7  11  13          0.25         -0.80         0.87 o                         
   8  11  13          2.33          2.38         0.68 o                         
   0  12  13          7.61          7.73         1.46 o                         
   1  12  13         85.62         80.24         2.42 o                         
   2  12  13          1.03          0.29         0.91 o                         
   3  12  13          4.57          2.33         1.18 o                         
   4  12  13          1.46          1.69         1.26 o                         
   5  12  13         13.15         16.87         2.02 o                         
   6  12  13         19.57         22.29         1.96 o                         
   7  12  13          5.80          5.46         0.99 o                         
   8  12  13          3.94          3.26         0.86 o                         
   1  13  13         54.37         44.66         2.25 o                         
   2  13  13         43.49         40.55         2.21 o                         
   3  13  13        164.26        158.06         5.92 o                         
   4  13  13          0.79         -0.11         1.11 o                         
   5  13  13          0.78         -0.52         1.08 o                         
   6  13  13          0.81          1.07         1.52 o                         
   7  13  13         51.16         51.26         2.26 o                         
   0  14  13         14.54         17.06         2.11 o                         
   1  14  13         28.48         26.16         2.22 o                         
   2  14  13         38.39         38.76         2.40 o                         
   3  14  13          1.47         -0.49         1.15 o                         
   4  14  13        123.24        118.02         4.27 o                         
   5  14  13          0.08          0.27         0.75 o                         
   6  14  13         33.36         36.32         1.57 o                         
   1  15  13          3.91          9.27         1.58 o                         
   2  15  13         52.17         64.36         2.39 o                         
   3  15  13          0.04          0.00         1.06 o                         
   4  15  13          2.88          1.61         0.83 o                         
   5  15  13          1.99          2.25         1.34 o                         
   6  15  13         82.06         82.43         3.61 o                         
   0  16  13        141.44        156.19         7.77 o                         
   1  16  13          7.30          2.20         1.65 o                         
   2  16  13          0.28          0.29         0.78 o                         
   3  16  13          2.37          6.85         1.16 o                         
   4  16  13          2.54         -0.16         1.12 o                         
   5  16  13         15.00         13.76         1.53 o                         
   1  17  13         61.16         53.23         5.54 o                         
   2  17  13         80.47        101.33         3.88 o                         
   3  17  13          1.15          2.08         0.92 o                         
   0  18  13         13.38         30.78         2.41 o                         
   1  18  13          9.43          6.49         0.99 o                         
   0   0  14         60.83         76.81         6.10 o                         
   1   0  14        211.40        227.42         7.93 o                         
   2   0  14          1.62          2.45         1.16 o                         
   3   0  14       1034.73       1092.13        23.22 o                         
   4   0  14        922.21        950.38        16.48 o                         
   5   0  14        871.21        862.41        15.20 o                         
   6   0  14        143.76        158.49         4.78 o                         
   7   0  14         63.21         69.06         2.87 o                         
   8   0  14         94.97         97.64         3.92 o                         
   9   0  14         14.66         30.66         3.36 o                         
  10   0  14         31.27         61.74         4.29 o                         
   1   1  14          2.95          2.25         0.89 o                         
   2   1  14        588.78        602.61         9.41 o                         
   3   1  14        415.62        417.62         7.14 o                         
   4   1  14        202.61        193.50         4.22 o                         
   5   1  14        593.78        600.39         8.84 o                         
   6   1  14        234.92        228.72         4.89 o                         
   7   1  14         35.99         30.50         1.68 o                         
   8   1  14         11.21         10.92         1.94 o                         
   9   1  14          0.55         19.00         3.17 o                         
  10   1  14         38.35         44.41         3.89 o                         
   0   2  14        324.80        311.19        13.51 o                         
   1   2  14         64.91         59.28         2.06 o                         
   2   2  14        195.75        188.62         4.12 o                         
   3   2  14         11.11          8.05         1.16 o                         
   4   2  14         21.74         19.08         1.37 o                         
   5   2  14         61.10         65.05         2.02 o                         
   6   2  14         18.29         19.73         1.39 o                         
   7   2  14          1.07          0.03         1.43 o                         
   8   2  14          4.11          2.30         1.42 o                         
   9   2  14         22.33         57.86         2.95 o                         
  10   2  14        100.32        101.13         3.36 o                         
   1   3  14        334.58        349.98         7.27 o                         
   2   3  14        106.73        104.15         2.98 o                         
   3   3  14         13.47         16.13         1.80 o                         
   4   3  14         52.81         52.67         2.35 o                         
   5   3  14         40.48         33.51         1.90 o                         
   6   3  14        164.47        167.48         7.53 o                         
   7   3  14         77.03         66.23         2.62 o                         
   8   3  14         16.77         16.29         1.59 o                         
   9   3  14         60.59         58.76         4.81 o                         
  10   3  14        136.33        124.54         4.77 o                         
   0   4  14        184.72        186.93         5.03 o                         
   1   4  14         94.64         98.76         2.89 o                         
   2   4  14         20.65         25.13         1.54 o                         
   3   4  14         48.30         44.61         1.92 o                         
   4   4  14          5.33          2.87         0.91 o                         
   5   4  14          0.68          0.79         1.05 o                         
   6   4  14         36.71         34.29         2.09 o                         
   7   4  14          6.64          3.82         1.44 o                         
   8   4  14         10.59         13.75         1.21 o                         
   9   4  14          0.43          0.95         2.75 o                         
   1   5  14        557.19        540.74         8.71 o                         
   2   5  14          2.58          3.49         0.84 o                         
   3   5  14        241.02        244.78         4.87 o                         
   4   5  14         44.84         45.44         2.64 o                         
   5   5  14        565.54        577.44         9.91 o                         
   6   5  14         19.94         13.53         1.48 o                         
   7   5  14          0.23         -0.13         1.06 o                         
   8   5  14          7.11          8.19         1.23 o                         
   9   5  14         21.77         41.95         4.19 o                         
   0   6  14         15.42         12.01         1.52 o                         
   1   6  14        255.76        254.85         4.90 o                         
   2   6  14         22.47         22.78         1.55 o                         
   3   6  14        158.20        152.45         4.11 o                         
   4   6  14        127.69        147.01         4.03 o                         
   5   6  14          5.88          5.23         1.12 o                         
   6   6  14        188.58        196.14         4.68 o                         
   7   6  14         29.80         28.78         2.23 o                         
   8   6  14         61.00         60.16         2.77 o                         
   9   6  14          7.70         10.55         1.03 o                         
   1   7  14        193.61        164.17         2.96 o                         
   2   7  14        229.14        209.06         5.52 o                         
   3   7  14        257.23        293.59         7.40 o                         
   4   7  14        276.64        270.01         4.81 o                         
   5   7  14         96.72        105.69         3.33 o                         
   6   7  14          0.17         -0.63         1.09 o                         
   7   7  14        110.77        117.33         3.62 o                         
   8   7  14          0.73          3.09         0.98 o                         
   9   7  14          5.95          4.08         0.96 o                         
   0   8  14         69.15         61.15         2.64 o                         
   1   8  14         64.93         65.66         1.89 o                         
   2   8  14         44.07         42.10         1.93 o                         
   3   8  14         12.89         10.47         1.18 o                         
   4   8  14          8.76          9.39         1.07 o                         
   5   8  14          0.01         -0.56         1.19 o                         
   6   8  14         60.90         62.29         3.26 o                         
   7   8  14         16.74         15.13         1.58 o                         
   8   8  14         32.02         30.39         1.48 o                         
   1   9  14         26.19         22.52         1.29 o                         
   2   9  14          2.41          3.28         0.93 o                         
   3   9  14        119.52        120.76         4.63 o                         
   4   9  14          8.90          9.94         1.49 o                         
   5   9  14          0.51          0.68         1.13 o                         
   6   9  14         20.01         25.67         1.72 o                         
   7   9  14          8.49          9.56         1.14 o                         
   8   9  14          0.11          0.75         0.71 o                         
   0  10  14         19.47         28.72         1.88 o                         
   1  10  14         25.15         21.43         1.37 o                         
   2  10  14         35.57         34.79         1.91 o                         
   3  10  14         23.93         27.03         1.87 o                         
   4  10  14         27.76         36.99         2.36 o                         
   5  10  14          1.75          1.53         1.39 o                         
   6  10  14         14.10         11.49         2.72 o                         
   7  10  14         18.29         22.80         1.43 o                         
   8  10  14        110.17         97.71         2.95 o                         
   1  11  14         15.92         10.77         1.18 o                         
   2  11  14         22.63         22.73         1.57 o                         
   3  11  14          7.92          9.22         1.21 o                         
   4  11  14        138.96        126.65         5.20 o                         
   5  11  14        104.06        100.49         6.38 o                         
   6  11  14          1.43          0.08         0.97 o                         
   7  11  14         41.79         53.65         1.96 o                         
   0  12  14          9.57          8.86         1.48 o                         
   1  12  14         19.64         15.80         1.75 o                         
   2  12  14         21.05         17.70         1.39 o                         
   3  12  14         64.68         58.37         2.48 o                         
   4  12  14        158.07        162.83         4.63 o                         
   5  12  14          0.29          3.04         1.02 o                         
   6  12  14         51.30         61.96         2.94 o                         
   7  12  14         72.47         74.90         2.59 o                         
   1  13  14         18.73         16.93         1.68 o                         
   2  13  14         10.30         11.01         1.26 o                         
   3  13  14          1.32          0.66         0.91 o                         
   4  13  14          1.58          1.22         0.84 o                         
   5  13  14          1.57          1.27         0.82 o                         
   6  13  14         32.59         33.26         1.51 o                         
   0  14  14        301.03        334.05        13.24 o                         
   1  14  14          4.29          2.91         0.99 o                         
   2  14  14          3.05          2.91         0.94 o                         
   3  14  14         45.27         40.68         2.10 o                         
   4  14  14          3.90          5.70         1.23 o                         
   5  14  14          0.85          2.25         0.90 o                         
   6  14  14         98.37        107.96         4.31 o                         
   1  15  14        104.50        118.11         4.41 o                         
   2  15  14         62.09         59.11         2.10 o                         
   3  15  14        239.80        259.88         5.42 o                         
   5  15  14         95.64         84.80         2.74 o                         
   0  16  14          1.47          5.13         1.77 o                         
   1  16  14          0.53          0.34         1.01 o                         
   2  16  14         16.89         17.14         1.53 o                         
   3  16  14         19.04         22.49         2.08 o                         
   4  16  14         25.64         25.57         1.95 o                         
   1  17  14         25.91         28.00         1.69 o                         
   1   1  15         23.50         26.20         1.77 o                         
   2   1  15        784.61        786.82        12.88 o                         
   3   1  15        231.08        223.96         6.49 o                         
   4   1  15        179.10        182.30         5.73 o                         
   5   1  15         50.47         50.40         2.55 o                         
   6   1  15         84.88         88.42         2.92 o                         
   7   1  15          4.44          5.81         1.19 o                         
   8   1  15         14.21         14.02         2.83 o                         
   9   1  15         49.82         46.61         4.28 o                         
   0   2  15        401.70        409.06        14.63 o                         
   1   2  15        107.89        113.71         3.48 o                         
   2   2  15          9.95         11.16         1.62 o                         
   3   2  15        210.65        217.28         5.59 o                         
   4   2  15         52.68         51.61         3.56 o                         
   5   2  15         55.94         53.65         2.59 o                         
   6   2  15          0.29          0.86         1.00 o                         
   7   2  15         37.15         29.48         2.12 o                         
   8   2  15         61.44         66.96         3.46 o                         
   9   2  15         20.71          9.85         2.54 o                         
   1   3  15         39.71         37.59         2.31 o                         
   2   3  15          9.41          8.95         1.12 o                         
   3   3  15        555.56        566.15         9.11 o                         
   4   3  15         18.26         20.41         1.65 o                         
   5   3  15        547.27        562.39         9.78 o                         
   6   3  15          0.00         -0.16         0.97 o                         
   7   3  15         87.04         81.78         3.28 o                         
   8   3  15          7.76          7.33         1.20 o                         
   9   3  15          0.18          6.66         4.12 o                         
   0   4  15        111.13        120.22         4.05 o                         
   1   4  15         29.21         31.03         2.10 o                         
   2   4  15        105.35         98.06         2.92 o                         
   3   4  15        112.67        111.40         3.41 o                         
   4   4  15        514.92        513.93         7.49 o                         
   5   4  15         48.01         46.89         2.49 o                         
   6   4  15         25.20         18.32         2.06 o                         
   7   4  15         14.17         14.71         1.63 o                         
   8   4  15          9.95         14.74         1.17 o                         
   9   4  15         88.21         93.17         4.59 o                         
   1   5  15         12.91         12.28         1.32 o                         
   2   5  15        114.76        120.77         3.97 o                         
   3   5  15         11.45         11.40         1.54 o                         
   4   5  15         61.02         61.90         2.86 o                         
   5   5  15          7.71          9.51         1.15 o                         
   6   5  15          1.59          2.47         1.43 o                         
   7   5  15         26.03         16.71         1.59 o                         
   8   5  15          8.44         12.06         5.36 o                         
   9   5  15          6.49          5.36         1.03 o                         
   0   6  15         21.39         27.82         1.66 o                         
   1   6  15        134.07        133.66         3.37 o                         
   2   6  15        121.67        122.78         3.53 o                         
   3   6  15        303.38        292.30         7.55 o                         
   4   6  15         99.62        110.61         6.60 o                         
   5   6  15         77.56         73.53         2.53 o                         
   6   6  15          4.49          2.95         0.92 o                         
   7   6  15          0.00          0.17         0.93 o                         
   8   6  15          1.10         -1.96         2.87 o                         
   1   7  15          2.56          2.17         0.63 o                         
   2   7  15        248.63        248.47         6.77 o                         
   3   7  15         10.00         10.17         1.55 o                         
   4   7  15         16.06         19.90         1.33 o                         
   5   7  15        217.04        221.12         5.99 o                         
   6   7  15          0.23          0.28         0.87 o                         
   7   7  15         15.86         22.94         1.97 o                         
   8   7  15          7.60         11.35         1.33 o                         
   0   8  15        157.22        138.56         3.47 o                         
   1   8  15         19.28         21.82         1.08 o                         
   2   8  15        182.67        161.83         3.40 o                         
   3   8  15          4.53          2.56         0.77 o                         
   4   8  15          5.27          5.39         1.07 o                         
   5   8  15         30.89         27.41         2.62 o                         
   6   8  15          0.01         -0.01         1.20 o                         
   7   8  15         10.38         14.77         1.57 o                         
   8   8  15         43.11         38.90         1.82 o                         
   1   9  15        181.89        178.35         3.78 o                         
   2   9  15          6.84          2.16         0.96 o                         
   3   9  15          3.59          2.35         0.87 o                         
   4   9  15          3.79          2.95         1.11 o                         
   5   9  15         47.00         42.93         3.08 o                         
   6   9  15          0.74          1.74         0.87 o                         
   7   9  15          0.41          0.18         0.94 o                         
   8   9  15          0.41          0.37         0.46 o                         
   0  10  15         32.16         34.63         3.09 o                         
   1  10  15         24.74         22.64         1.52 o                         
   2  10  15         34.95         37.24         1.86 o                         
   3  10  15         53.53         51.98         2.33 o                         
   4  10  15        133.43        143.16         3.80 o                         
   5  10  15         18.96         22.71         3.20 o                         
   6  10  15         55.06         50.79         2.23 o                         
   7  10  15         51.12         62.32         2.54 o                         
   1  11  15          1.56          1.44         1.11 o                         
   2  11  15          0.44          1.24         0.80 o                         
   3  11  15         40.02         43.01         2.05 o                         
   4  11  15          0.02          0.76         0.82 o                         
   5  11  15          8.34          7.20         1.49 o                         
   6  11  15          4.89          5.43         1.41 o                         
   7  11  15         53.98         47.99         1.96 o                         
   0  12  15        214.29        212.54         7.07 o                         
   1  12  15         55.68         52.55         3.02 o                         
   2  12  15         53.03         58.18         2.40 o                         
   3  12  15        104.71        106.47         3.03 o                         
   4  12  15          0.05          1.17         0.72 o                         
   5  12  15          9.06         10.54         2.19 o                         
   6  12  15        156.66        173.23         3.76 o                         
   1  13  15         52.81         51.74         2.47 o                         
   2  13  15          6.84          3.71         0.95 o                         
   3  13  15         24.03         22.91         3.12 o                         
   4  13  15         62.65         59.44         2.86 o                         
   5  13  15         50.14         54.28         1.97 o                         
   0  14  15          0.06          0.58         1.66 o                         
   1  14  15         24.08         29.87         3.40 o                         
   2  14  15         69.56         77.12         3.53 o                         
   3  14  15         19.55         21.60         1.49 o                         
   5  14  15          0.69          0.99         0.57 o                         
   1  15  15          7.26          7.23         1.68 o                         
   2  15  15          8.08          7.28         0.88 o                         
   3  15  15         45.64         37.01         2.14 o                         
   0  16  15          5.78          9.30         1.59 o                         
   1  16  15          1.19          0.49         0.80 o                         
   0   0  16        123.08        137.43         6.20 o                         
   1   0  16        103.37        113.85         5.61 o                         
   2   0  16        112.92        104.69         7.05 o                         
   3   0  16        268.74        276.56         9.10 o                         
   4   0  16         26.01         25.78         3.64 o                         
   5   0  16        149.28        149.50         5.99 o                         
   6   0  16         73.81         69.81         4.09 o                         
   7   0  16         60.65         61.43         5.06 o                         
   8   0  16         24.65         16.32         2.62 o                         
   9   0  16          6.83          8.96         3.01 o                         
   1   1  16         17.22         17.40         1.77 o                         
   2   1  16          3.35          2.57         1.31 o                         
   3   1  16          0.22          0.11         1.21 o                         
   4   1  16         71.88         77.68         3.58 o                         
   5   1  16         81.72         82.82         3.51 o                         
   6   1  16         15.78         16.42         1.56 o                         
   7   1  16          7.02          5.61         2.45 o                         
   8   1  16         12.38         11.87         2.43 o                         
   9   1  16         86.51         94.35         4.62 o                         
   0   2  16        511.07        553.61        14.08 o                         
   1   2  16          7.63          7.93         1.23 o                         
   2   2  16          6.02          6.84         1.38 o                         
   3   2  16         18.40         18.67         2.03 o                         
   4   2  16        429.77        442.32         9.67 o                         
   5   2  16         12.55         14.49         2.97 o                         
   6   2  16          9.16          9.04         2.50 o                         
   7   2  16         47.40         48.28         2.37 o                         
   8   2  16         26.89         33.62         2.29 o                         
   9   2  16          0.07         18.72         2.32 o                         
   1   3  16         84.32         94.41         3.19 o                         
   2   3  16        606.97        658.71        10.10 o                         
   3   3  16        808.25        831.08        13.31 o                         
   4   3  16         21.01         20.28         1.75 o                         
   5   3  16         44.62         44.31         2.22 o                         
   6   3  16          1.56          0.85         1.59 o                         
   7   3  16         17.35         16.47         2.07 o                         
   8   3  16          4.68          5.45         1.31 o                         
   0   4  16        173.99        167.28         5.52 o                         
   1   4  16         34.47         33.04         1.97 o                         
   2   4  16         20.54         23.20         1.68 o                         
   3   4  16        184.22        200.51         5.32 o                         
   4   4  16         29.76         30.51         2.50 o                         
   5   4  16         43.85         51.29         2.87 o                         
   6   4  16         15.46         14.19         1.71 o                         
   7   4  16          7.24          1.05         1.62 o                         
   8   4  16          0.10         10.86         1.49 o                         
   1   5  16        551.42        555.00         8.09 o                         
   2   5  16         15.88         22.95         1.86 o                         
   3   5  16        583.30        545.13        11.81 o                         
   4   5  16         32.56         34.96         2.15 o                         
   5   5  16         78.59         83.76         3.49 o                         
   6   5  16          0.04         -0.89         1.92 o                         
   7   5  16          4.87          2.37         1.65 o                         
   8   5  16          3.70          0.27         4.16 o                         
   0   6  16          6.53          7.29         1.53 o                         
   1   6  16          0.13          0.24         0.64 o                         
   2   6  16          7.42          8.62         0.97 o                         
   3   6  16          4.65          3.96         1.27 o                         
   4   6  16         15.38         12.05         1.14 o                         
   5   6  16         23.86         30.35         2.09 o                         
   6   6  16         35.02         29.60         2.69 o                         
   7   6  16          3.30          2.42         1.01 o                         
   8   6  16          8.69          8.26         1.47 o                         
   1   7  16         32.77         31.78         1.36 o                         
   2   7  16         10.60         15.25         1.06 o                         
   3   7  16         16.20         12.80         1.01 o                         
   4   7  16         67.64         58.91         2.51 o                         
   5   7  16        256.67        281.23         6.58 o                         
   6   7  16          0.58         -0.35         1.27 o                         
   7   7  16         51.37         46.26         2.32 o                         
   8   7  16          0.55          2.45         0.85 o                         
   0   8  16         37.61         34.87         2.30 o                         
   1   8  16          0.21          1.05         0.67 o                         
   2   8  16          0.02          0.20         0.68 o                         
   3   8  16         43.24         42.10         1.73 o                         
   4   8  16         17.66         19.62         1.77 o                         
   5   8  16          1.05          2.02         1.05 o                         
   6   8  16         31.75         27.95         3.08 o                         
   7   8  16          0.32          0.24         0.73 o                         
   1   9  16         24.15         22.83         2.06 o                         
   2   9  16         50.48         43.27         2.19 o                         
   3   9  16          2.15          1.83         0.91 o                         
   4   9  16          7.22          6.53         1.36 o                         
   5   9  16          8.85          8.06         1.23 o                         
   6   9  16          0.03         -0.44         1.42 o                         
   7   9  16         11.94         11.15         1.07 o                         
   0  10  16        100.01        104.72         4.97 o                         
   1  10  16         19.39         20.09         1.88 o                         
   2  10  16         45.13         45.85         1.94 o                         
   3  10  16          0.39          0.60         0.75 o                         
   4  10  16         55.06         55.71         2.13 o                         
   5  10  16          1.29          1.32         1.00 o                         
   6  10  16         12.97         16.55         2.16 o                         
   7  10  16          8.41          5.17         1.01 o                         
   1  11  16          1.25         -0.32         1.37 o                         
   2  11  16          0.54          0.45         0.73 o                         
   3  11  16          2.85          2.40         0.78 o                         
   4  11  16         60.73         59.16         2.06 o                         
   5  11  16         78.55         88.18         3.50 o                         
   6  11  16          8.34          7.81         1.35 o                         
   0  12  16         69.47         63.60         5.12 o                         
   1  12  16          2.13          1.46         1.22 o                         
   2  12  16          0.69          0.63         0.74 o                         
   3  12  16          6.89          6.96         1.25 o                         
   4  12  16         21.17         17.80         1.60 o                         
   5  12  16          7.65          8.36         1.79 o                         
   1  13  16          1.97          2.13         1.58 o                         
   2  13  16         81.20        105.62         4.25 o                         
   3  13  16          3.23          4.04         0.81 o                         
   4  13  16          2.04          1.28         0.77 o                         
   0  14  16         47.66         55.84         3.98 o                         
   1  14  16         49.22         51.93         3.93 o                         
   2  14  16          0.00         -0.35         0.86 o                         
   3  14  16         50.60         50.16         2.92 o                         
   1  15  16        114.98        130.05         3.87 o                         
   1   1  17         11.27         12.75         1.44 o                         
   2   1  17        199.00        199.26         6.63 o                         
   3   1  17         17.17         18.76         2.24 o                         
   4   1  17          1.25          2.40         1.24 o                         
   5   1  17          3.51          4.38         1.19 o                         
   6   1  17         50.95         52.22         2.31 o                         
   7   1  17        100.94        107.69         6.00 o                         
   8   1  17         14.35         22.46         2.33 o                         
   0   2  17          4.22          8.08         2.88 o                         
   1   2  17          3.70          4.01         1.14 o                         
   2   2  17        173.81        171.53         5.52 o                         
   3   2  17        117.43        125.84         4.57 o                         
   4   2  17         63.74         62.50         4.17 o                         
   5   2  17        196.78        202.48         6.75 o                         
   6   2  17          0.43         -1.36         1.50 o                         
   7   2  17         36.12         33.88         2.86 o                         
   8   2  17         61.39         70.51         2.62 o                         
   1   3  17         10.25         11.26         1.36 o                         
   2   3  17         15.14         13.04         1.89 o                         
   3   3  17        192.99        221.05         5.98 o                         
   4   3  17        215.51        211.52         6.01 o                         
   5   3  17         35.44         32.55         2.21 o                         
   6   3  17          0.20         -0.42         1.44 o                         
   7   3  17          4.79          1.75         1.40 o                         
   8   3  17          9.40         23.34         1.60 o                         
   0   4  17        359.25        381.16         8.92 o                         
   1   4  17        121.50        119.26         3.51 o                         
   2   4  17        342.37        354.00         6.56 o                         
   3   4  17        247.07        234.73         7.27 o                         
   4   4  17          3.39          5.63         1.32 o                         
   5   4  17         50.75         45.96         2.51 o                         
   6   4  17         96.36        105.48         3.51 o                         
   7   4  17          0.05         -0.90         1.55 o                         
   1   5  17        114.06        115.85         3.06 o                         
   2   5  17        232.23        230.74         5.48 o                         
   3   5  17         66.41         69.82         3.32 o                         
   4   5  17         26.89         30.91         3.43 o                         
   5   5  17          0.32          0.50         0.98 o                         
   6   5  17          2.77          1.31         1.28 o                         
   7   5  17          0.01         -0.21         0.75 o                         
   0   6  17         50.70         49.32         2.75 o                         
   1   6  17         16.95         17.30         1.27 o                         
   2   6  17          0.78          1.79         0.87 o                         
   3   6  17         49.29         51.83         2.27 o                         
   4   6  17          0.14         -0.74         0.74 o                         
   5   6  17         15.02         11.00         1.81 o                         
   6   6  17          5.03          0.69         1.91 o                         
   7   6  17         14.20         20.06         2.03 o                         
   1   7  17        120.86        123.22         2.89 o                         
   2   7  17          4.94          3.59         1.11 o                         
   3   7  17          0.52          0.23         0.63 o                         
   4   7  17         31.95         32.99         1.48 o                         
   5   7  17          2.18          1.91         0.68 o                         
   6   7  17          1.90          2.86         0.99 o                         
   7   7  17         31.23         29.69         2.27 o                         
   0   8  17         57.93         53.49         3.51 o                         
   1   8  17          3.44          3.83         1.47 o                         
   2   8  17          8.00          7.65         1.37 o                         
   3   8  17          8.95         12.43         1.43 o                         
   4   8  17          2.17          4.49         1.13 o                         
   5   8  17         62.83         66.23         4.63 o                         
   6   8  17         21.41         27.51         1.76 o                         
   7   8  17          0.04          0.21         0.65 o                         
   1   9  17          7.92          6.74         1.80 o                         
   2   9  17         41.31         37.82         2.32 o                         
   3   9  17          0.04         -0.20         0.75 o                         
   4   9  17         16.29         10.12         1.15 o                         
   5   9  17         68.87         78.42         4.23 o                         
   6   9  17         74.27         74.94         2.71 o                         
   0  10  17          0.26          1.02         1.81 o                         
   1  10  17         23.78         24.03         3.37 o                         
   2  10  17         11.80         14.98         1.37 o                         
   3  10  17          0.65          0.22         0.75 o                         
   4  10  17          0.37         -0.02         0.61 o                         
   5  10  17         13.67         15.21         1.81 o                         
   6  10  17          0.00         -0.24         0.76 o                         
   1  11  17         13.22         11.35         2.58 o                         
   2  11  17          0.06          0.51         0.97 o                         
   3  11  17         38.12         33.38         2.11 o                         
   4  11  17         49.65         47.96         2.27 o                         
   5  11  17          9.46         13.60         1.11 o                         
   0  12  17         10.31         16.63         2.55 o                         
   1  12  17         30.41         27.62         3.04 o                         
   2  12  17         13.53         13.53         1.53 o                         
   3  12  17          5.01          2.18         0.97 o                         
   4  12  17         18.18         18.94         1.75 o                         
   1  13  17        155.34        161.70         4.90 o                         
   2  13  17         63.79         86.48         3.12 o                         
   0  14  17          2.94          6.91         1.37 o                         
   1  14  17         26.67         27.30         1.61 o                         
   0   0  18         31.02         35.50         4.45 o                         
   1   0  18         21.23         20.60         2.08 o                         
   2   0  18        418.97        466.34        10.03 o                         
   3   0  18          0.45          1.23         1.39 o                         
   4   0  18        305.47        322.06        13.37 o                         
   5   0  18        170.70        192.37         6.10 o                         
   6   0  18         56.16         46.56         4.08 o                         
   7   0  18         94.77        105.16         5.18 o                         
   1   1  18          3.05          1.90         1.29 o                         
   2   1  18         77.15         82.37         3.17 o                         
   3   1  18        122.39        128.49         4.41 o                         
   4   1  18         39.41         34.92         2.23 o                         
   5   1  18          4.23          4.68         1.02 o                         
   6   1  18         19.13         21.10         1.82 o                         
   7   1  18         70.05         81.74         4.49 o                         
   0   2  18         24.32         18.86         3.46 o                         
   1   2  18         59.23         62.64         3.26 o                         
   2   2  18         16.44         13.55         1.85 o                         
   3   2  18        193.59        202.81        11.16 o                         
   4   2  18          9.42         13.16         1.93 o                         
   5   2  18          5.78          4.70         1.12 o                         
   6   2  18          8.81          6.50         1.11 o                         
   7   2  18         23.15         22.97         2.37 o                         
   1   3  18        137.21        145.87         4.44 o                         
   2   3  18         76.37         85.45         2.87 o                         
   3   3  18         36.35         40.68         1.95 o                         
   4   3  18         49.82         54.86         2.75 o                         
   5   3  18        221.72        238.33         5.72 o                         
   6   3  18          0.55          0.65         1.75 o                         
   7   3  18        113.45        111.74         3.45 o                         
   0   4  18          4.26          3.08         1.25 o                         
   1   4  18          9.35          9.29         1.30 o                         
   2   4  18          1.52          1.64         0.94 o                         
   3   4  18         41.48         36.63         1.82 o                         
   4   4  18        168.11        188.73         4.45 o                         
   5   4  18         63.68         66.76         2.73 o                         
   6   4  18        129.88        141.12         3.65 o                         
   7   4  18          8.32         10.89         0.97 o                         
   1   5  18        502.48        515.41         8.01 o                         
   2   5  18         93.60         99.46         3.22 o                         
   3   5  18          3.14          4.85         0.89 o                         
   4   5  18         63.76         61.90         1.87 o                         
   5   5  18          8.37          6.27         0.90 o                         
   6   5  18          9.43          8.95         1.10 o                         
   7   5  18          1.83          0.96         0.74 o                         
   0   6  18          1.77          1.41         1.01 o                         
   1   6  18         16.93         16.72         1.26 o                         
   2   6  18         26.58         34.28         1.64 o                         
   3   6  18          7.44          7.45         0.90 o                         
   4   6  18         72.37         78.02         2.41 o                         
   5   6  18         96.86        108.34         2.61 o                         
   6   6  18         79.67         76.91         3.48 o                         
   1   7  18         20.34         25.92         1.60 o                         
   2   7  18        189.09        190.64         3.90 o                         
   3   7  18         12.69         12.79         1.18 o                         
   4   7  18          0.05         -0.16         0.58 o                         
   5   7  18          0.21          1.12         0.89 o                         
   6   7  18        131.20        148.49         3.96 o                         
   0   8  18         20.98         24.85         3.50 o                         
   1   8  18          4.34          3.49         1.42 o                         
   2   8  18          3.51          4.33         1.10 o                         
   3   8  18          8.59          8.49         1.15 o                         
   4   8  18         20.80         19.19         1.99 o                         
   5   8  18         13.34         11.81         1.41 o                         
   6   8  18          1.57          1.45         0.76 o                         
   1   9  18         14.39         17.36         2.83 o                         
   2   9  18          0.08         -0.25         0.83 o                         
   3   9  18          1.15         -0.01         0.85 o                         
   4   9  18          9.36          7.94         1.76 o                         
   5   9  18          0.46          2.73         0.93 o                         
   0  10  18          9.83          4.65         1.99 o                         
   1  10  18          0.23          0.52         1.55 o                         
   2  10  18          0.77          0.81         1.00 o                         
   3  10  18          4.24          2.81         0.81 o                         
   4  10  18          5.41          2.67         1.10 o                         
   5  10  18          0.64          1.34         0.85 o                         
   1  11  18         25.11         29.88         2.96 o                         
   2  11  18         22.91         24.77         1.84 o                         
   3  11  18          0.82          1.38         0.79 o                         
   0  12  18          9.18         14.05         2.00 o                         
   1  12  18          0.69          0.89         0.80 o                         
   2  12  18          4.48          5.66         0.84 o                         
   1  13  18          1.27          2.28         0.62 o                         
   1   1  19         15.09         12.62         2.00 o                         
   2   1  19          0.12          0.28         1.43 o                         
   3   1  19        117.32        120.65         4.04 o                         
   4   1  19         30.02         33.09         2.04 o                         
   5   1  19         54.63         59.10         2.34 o                         
   6   1  19         13.81         11.96         2.67 o                         
   0   2  19         86.01         72.86         5.72 o                         
   1   2  19         29.55         34.22         2.35 o                         
   2   2  19        253.49        261.34         6.51 o                         
   3   2  19         43.48         42.71         3.65 o                         
   4   2  19         46.37         45.87         2.95 o                         
   5   2  19         25.99         26.25         1.29 o                         
   6   2  19          0.17          0.50         0.76 o                         
   1   3  19         64.90         71.13         2.76 o                         
   2   3  19         30.56         34.27         1.75 o                         
   3   3  19         59.74         60.61         2.14 o                         
   4   3  19         82.39        100.00         2.56 o                         
   5   3  19          0.61         -0.35         0.67 o                         
   6   3  19         12.65          8.91         0.78 o                         
   0   4  19        116.22        126.31         4.19 o                         
   1   4  19         57.84         62.73         2.52 o                         
   2   4  19         99.21         98.95         2.77 o                         
   3   4  19         34.96         44.40         1.78 o                         
   4   4  19          2.15          3.49         0.65 o                         
   5   4  19          3.61          0.63         0.74 o                         
   6   4  19          5.98          4.95         0.62 o                         
   1   5  19         90.92         95.05         2.64 o                         
   2   5  19         25.27         25.17         1.53 o                         
   3   5  19         10.66         11.76         0.84 o                         
   4   5  19          0.40          0.63         0.57 o                         
   5   5  19          0.95          0.32         0.70 o                         
   6   5  19         47.74         38.97         2.30 o                         
   0   6  19         65.18         80.58         3.63 o                         
   1   6  19         14.41         17.61         1.48 o                         
   2   6  19         12.52         14.25         1.05 o                         
   3   6  19         40.84         36.71         1.80 o                         
   4   6  19          2.63          1.59         0.62 o                         
   5   6  19          0.20         -0.66         1.12 o                         
   1   7  19         15.20         13.54         1.08 o                         
   2   7  19          5.43          5.08         0.68 o                         
   3   7  19         20.86         17.10         2.25 o                         
   4   7  19          6.14          4.46         1.55 o                         
   5   7  19         64.75         62.90         3.43 o                         
   0   8  19         56.53         48.92         4.19 o                         
   1   8  19          1.66          2.32         1.18 o                         
   2   8  19         11.61          7.84         1.05 o                         
   3   8  19          1.53          1.14         0.72 o                         
   5   8  19          0.39          0.45         0.64 o                         
   1   9  19          0.81          0.23         1.32 o                         
   2   9  19          3.72          2.44         0.88 o                         
   3   9  19          0.70          0.28         0.60 o                         
   4   9  19          5.09          3.78         1.01 o                         
   0  10  19         16.07         10.02         1.85 o                         
   1  10  19         44.71         51.86         2.51 o                         
   2  10  19          0.55         -0.06         0.64 o                         
   1  11  19          3.90          1.68         0.82 o                         
   0   0  20          1.41         -1.59         1.83 o                         
   1   0  20        117.58        124.45         4.93 o                         
   2   0  20         89.44        112.35         6.20 o                         
   3   0  20         95.68        101.09         4.12 o                         
   4   0  20         81.82         87.88         3.54 o                         
   5   0  20          1.92          0.76         1.81 o                         
   1   1  20         65.14         76.99         4.43 o                         
   2   1  20         50.94         60.97         4.08 o                         
   3   1  20         41.58         46.53         2.76 o                         
   4   1  20         42.50         39.48         2.32 o                         
   5   1  20        163.43        155.49         4.45 o                         
   0   2  20         50.12         59.00         4.70 o                         
   1   2  20        109.84        114.82         4.64 o                         
   2   2  20         24.82         28.06         2.32 o                         
   3   2  20         87.00         89.27         4.46 o                         
   4   2  20          1.48          2.48         0.98 o                         
   5   2  20          9.52         10.11         1.04 o                         
   1   3  20         16.70         16.60         1.36 o                         
   2   3  20          0.00          0.38         0.75 o                         
   3   3  20         31.29         41.49         1.56 o                         
   4   3  20         72.51         62.75         1.74 o                         
   5   3  20         56.81         61.43         1.68 o                         
   0   4  20         10.25         12.70         1.63 o                         
   1   4  20          0.81          1.56         0.76 o                         
   2   4  20         25.61         27.48         1.32 o                         
   3   4  20          0.01          0.00         0.49 o                         
   4   4  20          0.08          0.36         0.57 o                         
   1   5  20          2.16          0.84         0.75 o                         
   2   5  20         73.68         64.85         2.07 o                         
   3   5  20          6.55          5.12         0.67 o                         
   4   5  20          1.57          1.33         0.59 o                         
   0   6  20        101.97         91.77         4.91 o                         
   1   6  20         66.97         69.97         2.37 o                         
   2   6  20         28.17         23.69         1.16 o                         
   3   6  20        114.90        100.50         3.23 o                         
   4   6  20          3.10          2.29         1.01 o                         
   1   7  20         13.24         10.17         1.66 o                         
   2   7  20         13.56         10.56         1.22 o                         
   3   7  20         56.48         51.04         5.01 o                         
   4   7  20         31.72         22.49         1.87 o                         
   0   8  20          9.03          8.99         1.73 o                         
   1   8  20          0.78          0.81         0.80 o                         
   2   8  20         11.42          8.91         1.01 o                         
   1   9  20         20.68         16.81         1.32 o                         
   0  10  20          0.54          0.23         0.60 o                         
   1   1  21         81.76         76.98         3.33 o                         
   2   1  21        240.32        261.28         6.74 o                         
   3   1  21          0.05          0.17         0.77 o                         
   4   1  21          1.84          1.44         1.76 o                         
   0   2  21         90.31         87.90         3.56 o                         
   1   2  21          7.53          8.46         0.92 o                         
   2   2  21        162.44        162.11         3.42 o                         
   3   2  21         15.71         16.24         1.43 o                         
   4   2  21         45.40         42.46         1.32 o                         
   1   3  21         22.57         24.72         1.28 o                         
   2   3  21         16.11         16.93         0.84 o                         
   3   3  21          4.28          3.92         0.47 o                         
   0   4  21         15.13         13.87         1.12 o                         
   1   4  21         10.68         11.21         0.72 o                         
   2   4  21          4.23          4.46         0.59 o                         
   3   4  21         30.40         24.67         3.51 o                         
   1   5  21         24.23         22.49         1.44 o                         
   2   5  21         15.21         13.66         1.67 o                         
   0   6  21         63.73         60.97         3.61 o                         
   1   6  21          0.29         -0.07         0.62 o                         
   2   6  21          1.18          1.46         0.68 o                         
   1   7  21          0.69          1.54         0.56 o                         
   0   0  22          0.95          0.45         0.86 o                         
   1   0  22          7.14          9.42         1.05 o                         
   2   0  22         16.48         17.04         1.20 o                         
   1   1  22          0.11          0.06         0.61 o                         
   2   1  22          5.88          6.62         0.79 o                         
   0   2  22          0.13         -0.03         0.48 o                         
   1   2  22         32.24         27.97         0.86 o                         
   2   2  22          0.21         -0.43         0.47 o                         
   1   3  22          7.75          5.93         0.52 o                         
   0   4  22          2.41          1.68         0.71 o                         
                                                                                
