# Supplementary material for: N-(5-Cyano­nonan-5-yl)benzamide
Source: IUCrdata. 2023 Jul 28;8(Pt 7):x230639. doi: 10.1107/S2414314623006399 (PMC10626610; doi:10.1107/S2414314623006399)
Supplement: Supplementary file 4 [file x-08-x230639-Isup4.mol]

C17H24N2O
APtclcactv06292310133D 0   0.00000     0.00000
 
 44 44  0  0  0  0  0  0  0  0999 V2000
   -2.9148   -0.4553   -1.3961 C   0  0  0  0  0  0  0  0  0  0  0  0
   -4.1977   -0.4221   -1.9022 C   0  0  0  0  0  0  0  0  0  0  0  0
   -5.2766   -0.2621   -1.0508 C   0  0  0  0  0  0  0  0  0  0  0  0
   -5.0770   -0.1345    0.3123 C   0  0  0  0  0  0  0  0  0  0  0  0
   -3.7992   -0.1656    0.8313 C   0  0  0  0  0  0  0  0  0  0  0  0
   -2.7065   -0.3271   -0.0219 C   0  0  0  0  0  0  0  0  0  0  0  0
   -1.3343   -0.3618    0.5274 C   0  0  0  0  0  0  0  0  0  0  0  0
   -1.1558   -0.2496    1.7245 O   0  0  0  0  0  0  0  0  0  0  0  0
   -0.2812   -0.5179   -0.2992 N   0  0  0  0  0  0  0  0  0  0  0  0
   -0.4236   -0.6075   -1.2545 H   0  0  0  0  0  0  0  0  0  0  0  0
    1.0784   -0.5523    0.2452 C   0  0  0  0  0  0  0  0  0  0  0  0
    1.1999   -1.6733    1.1915 C   0  0  0  0  0  0  0  0  0  0  0  0
    1.2937   -2.5383    1.9218 N   0  0  0  0  0  0  0  0  0  0  0  0
    2.0802   -0.7377   -0.8963 C   0  0  0  0  0  0  0  0  0  0  0  0
    3.5002   -0.7736   -0.3279 C   0  0  0  0  0  0  0  0  0  0  0  0
    4.5020   -0.9589   -1.4693 C   0  0  0  0  0  0  0  0  0  0  0  0
    5.9220   -0.9949   -0.9009 C   0  0  0  0  0  0  0  0  0  0  0  0
    1.3704    0.7622    0.9715 C   0  0  0  0  0  0  0  0  0  0  0  0
    1.1231    1.9357    0.0214 C   0  0  0  0  0  0  0  0  0  0  0  0
    1.4151    3.2503    0.7478 C   0  0  0  0  0  0  0  0  0  0  0  0
    1.1678    4.4238   -0.2023 C   0  0  0  0  0  0  0  0  0  0  0  0
   -2.0738   -0.5846   -2.0612 H   0  0  0  0  0  0  0  0  0  0  0  0
   -4.3603   -0.5208   -2.9653 H   0  0  0  0  0  0  0  0  0  0  0  0
   -6.2789   -0.2364   -1.4521 H   0  0  0  0  0  0  0  0  0  0  0  0
   -5.9234   -0.0099    0.9715 H   0  0  0  0  0  0  0  0  0  0  0  0
   -3.6446   -0.0651    1.8955 H   0  0  0  0  0  0  0  0  0  0  0  0
    1.8722   -1.6742   -1.4138 H   0  0  0  0  0  0  0  0  0  0  0  0
    1.9903    0.0924   -1.5971 H   0  0  0  0  0  0  0  0  0  0  0  0
    3.7082    0.1629    0.1896 H   0  0  0  0  0  0  0  0  0  0  0  0
    3.5902   -1.6036    0.3729 H   0  0  0  0  0  0  0  0  0  0  0  0
    4.2940   -1.8955   -1.9868 H   0  0  0  0  0  0  0  0  0  0  0  0
    4.4121   -0.1289   -2.1701 H   0  0  0  0  0  0  0  0  0  0  0  0
    6.1300   -0.0583   -0.3834 H   0  0  0  0  0  0  0  0  0  0  0  0
    6.0120   -1.8249   -0.2001 H   0  0  0  0  0  0  0  0  0  0  0  0
    6.6357   -1.1269   -1.7141 H   0  0  0  0  0  0  0  0  0  0  0  0
    0.7151    0.8519    1.8379 H   0  0  0  0  0  0  0  0  0  0  0  0
    2.4099    0.7731    1.2994 H   0  0  0  0  0  0  0  0  0  0  0  0
    1.7784    1.8460   -0.8450 H   0  0  0  0  0  0  0  0  0  0  0  0
    0.0837    1.9249   -0.3065 H   0  0  0  0  0  0  0  0  0  0  0  0
    0.7598    3.3400    1.6142 H   0  0  0  0  0  0  0  0  0  0  0  0
    2.4545    3.2611    1.0757 H   0  0  0  0  0  0  0  0  0  0  0  0
    1.8231    4.3341   -1.0687 H   0  0  0  0  0  0  0  0  0  0  0  0
    0.1284    4.4129   -0.5303 H   0  0  0  0  0  0  0  0  0  0  0  0
    1.3758    5.3603    0.3151 H   0  0  0  0  0  0  0  0  0  0  0  0
  1  2  2  0  0  0  0
  2  3  1  0  0  0  0
  3  4  2  0  0  0  0
  4  5  1  0  0  0  0
  5  6  2  0  0  0  0
  1  6  1  0  0  0  0
  6  7  1  0  0  0  0
  7  8  2  0  0  0  0
  7  9  1  0  0  0  0
  9 10  1  0  0  0  0
  9 11  1  0  0  0  0
 11 12  1  0  0  0  0
 12 13  3  0  0  0  0
 11 14  1  0  0  0  0
 14 15  1  0  0  0  0
 15 16  1  0  0  0  0
 16 17  1  0  0  0  0
 11 18  1  0  0  0  0
 18 19  1  0  0  0  0
 19 20  1  0  0  0  0
 20 21  1  0  0  0  0
  1 22  1  0  0  0  0
  2 23  1  0  0  0  0
  3 24  1  0  0  0  0
  4 25  1  0  0  0  0
  5 26  1  0  0  0  0
 14 27  1  0  0  0  0
 14 28  1  0  0  0  0
 15 29  1  0  0  0  0
 15 30  1  0  0  0  0
 16 31  1  0  0  0  0
 16 32  1  0  0  0  0
 17 33  1  0  0  0  0
 17 34  1  0  0  0  0
 17 35  1  0  0  0  0
 18 36  1  0  0  0  0
 18 37  1  0  0  0  0
 19 38  1  0  0  0  0
 19 39  1  0  0  0  0
 20 40  1  0  0  0  0
 20 41  1  0  0  0  0
 21 42  1  0  0  0  0
 21 43  1  0  0  0  0
 21 44  1  0  0  0  0
M  END
$$$$
